# Supplementary material for: NSD2-epigenomic reprogramming and maintenance of plasma cell phenotype in t(4;14) myeloma
Source: Oncotarget. 2025 Mar 21;16:220–9. doi: 10.18632/oncotarget.28706 (PMC11927793; doi:10.18632/oncotarget.28706)
Supplement: Supplementary file 2 [file oncotarget-16-28706-s002.xlsx]

## Sheet: RNA-seq analysis results
ID	geneName	bioType	chromosome	start	stop	strand	baseMean	log2FoldChange	lfcSE	pvalue	padj	fullDescription
ENSG00000167613	LAIR1	protein_coding	19	54351384	54370558	-	4116.53	-9.15478	0.22683	0	0	gene_id ENSG00000167613; gene_version 16; gene_name LAIR1; gene_source ensembl_havana; gene_biotype protein_coding;
ENSG00000163629	PTPN13	protein_coding	4	86594315	86815171	+	2424.9	7.9676	0.210358	0	0	gene_id ENSG00000163629; gene_version 13; gene_name PTPN13; gene_source ensembl_havana; gene_biotype protein_coding;
ENSG00000157657	ZNF618	protein_coding	9	113876282	114056591	+	2682.45	6.41637	0.131286	0	0	gene_id ENSG00000157657; gene_version 14; gene_name ZNF618; gene_source ensembl_havana; gene_biotype protein_coding;
ENSG00000203930	LINC00632	lncRNA	X	140709562	140793215	+	5966.17	6.36879	0.111585	0	0	gene_id ENSG00000203930; gene_version 12; gene_name LINC00632; gene_source havana; gene_biotype lncRNA;
ENSG00000141837	CACNA1A	protein_coding	19	13206442	13633025	-	2540.77	-6.16918	0.134545	0	0	gene_id ENSG00000141837; gene_version 20; gene_name CACNA1A; gene_source ensembl_havana; gene_biotype protein_coding;
ENSG00000130592	LSP1	protein_coding	11	1852970	1892267	+	1660.76	-6.08062	0.153248	0	0	gene_id ENSG00000130592; gene_version 15; gene_name LSP1; gene_source ensembl_havana; gene_biotype protein_coding;
ENSG00000164684	ZNF704	protein_coding	8	80628451	80874781	-	1499.33	5.99671	0.149323	0	0	gene_id ENSG00000164684; gene_version 13; gene_name ZNF704; gene_source ensembl_havana; gene_biotype protein_coding;
ENSG00000182240	BACE2	protein_coding	21	41167801	41282530	+	1488.08	5.78952	0.143254	0	0	gene_id ENSG00000182240; gene_version 16; gene_name BACE2; gene_source ensembl_havana; gene_biotype protein_coding;
ENSG00000073792	IGF2BP2	protein_coding	3	185643739	185825056	-	1689.4	5.58775	0.13078	0	0	gene_id ENSG00000073792; gene_version 15; gene_name IGF2BP2; gene_source ensembl_havana; gene_biotype protein_coding;
ENSG00000157570	TSPAN18	protein_coding	11	44726465	44932423	+	1508.63	5.57692	0.145884	0	0	gene_id ENSG00000157570; gene_version 12; gene_name TSPAN18; gene_source ensembl_havana; gene_biotype protein_coding;
ENSG00000231389	HLA-DPA1	protein_coding	6	33064569	33080775	-	3761.48	-5.17102	0.130881	0	0	gene_id ENSG00000231389; gene_version 7; gene_name HLA-DPA1; gene_source ensembl_havana; gene_biotype protein_coding;
ENSG00000039560	RAI14	protein_coding	5	34656328	34832612	+	1710.41	4.7792	0.10527	0	0	gene_id ENSG00000039560; gene_version 14; gene_name RAI14; gene_source ensembl_havana; gene_biotype protein_coding;
ENSG00000112379	ARFGEF3	protein_coding	6	138161939	138344663	+	1558.01	4.75566	0.114861	0	0	gene_id ENSG00000112379; gene_version 9; gene_name ARFGEF3; gene_source ensembl_havana; gene_biotype protein_coding;
ENSG00000117322	CR2	protein_coding	1	207454230	207489895	+	2071.94	4.74269	0.100473	0	0	gene_id ENSG00000117322; gene_version 17; gene_name CR2; gene_source ensembl_havana; gene_biotype protein_coding;
ENSG00000072041	SLC6A15	protein_coding	12	84859491	84913615	-	1635.26	4.73198	0.115905	0	0	gene_id ENSG00000072041; gene_version 17; gene_name SLC6A15; gene_source ensembl_havana; gene_biotype protein_coding;
ENSG00000197321	SVIL	protein_coding	10	29457338	29736781	-	2102.77	4.70164	0.111645	0	0	gene_id ENSG00000197321; gene_version 14; gene_name SVIL; gene_source ensembl_havana; gene_biotype protein_coding;
ENSG00000180354	MTURN	protein_coding	7	30134986	30162762	+	1647.64	4.66047	0.115417	0	0	gene_id ENSG00000180354; gene_version 16; gene_name MTURN; gene_source ensembl_havana; gene_biotype protein_coding;
ENSG00000189056	RELN	protein_coding	7	103471784	103989658	-	1900.83	4.64197	0.114049	0	0	gene_id ENSG00000189056; gene_version 14; gene_name RELN; gene_source ensembl_havana; gene_biotype protein_coding;
ENSG00000003989	SLC7A2	protein_coding	8	17497088	17570573	+	1411.05	4.60111	0.109895	0	0	gene_id ENSG00000003989; gene_version 17; gene_name SLC7A2; gene_source ensembl_havana; gene_biotype protein_coding;
ENSG00000136167	LCP1	protein_coding	13	46125920	46211871	-	4234.15	-4.50862	0.0988972	0	0	gene_id ENSG00000136167; gene_version 14; gene_name LCP1; gene_source ensembl_havana; gene_biotype protein_coding;
ENSG00000175029	CTBP2	protein_coding	10	124984317	125161170	-	2571.91	4.46229	0.0928853	0	0	gene_id ENSG00000175029; gene_version 17; gene_name CTBP2; gene_source ensembl_havana; gene_biotype protein_coding;
ENSG00000154380	ENAH	protein_coding	1	225486835	225653142	-	2411.06	4.40168	0.0906395	0	0	gene_id ENSG00000154380; gene_version 17; gene_name ENAH; gene_source ensembl_havana; gene_biotype protein_coding;
ENSG00000136111	TBC1D4	protein_coding	13	75283503	75482169	-	1473.93	4.23569	0.0989955	0	0	gene_id ENSG00000136111; gene_version 14; gene_name TBC1D4; gene_source ensembl_havana; gene_biotype protein_coding;
ENSG00000127325	BEST3	protein_coding	12	69643360	69699476	-	2680.27	-4.20757	0.0961875	0	0	gene_id ENSG00000127325; gene_version 19; gene_name BEST3; gene_source ensembl_havana; gene_biotype protein_coding;
ENSG00000078589	P2RY10	protein_coding	X	78945332	78963727	+	2418	-3.88722	0.091109	0	0	gene_id ENSG00000078589; gene_version 13; gene_name P2RY10; gene_source ensembl_havana; gene_biotype protein_coding;
ENSG00000223865	HLA-DPB1	protein_coding	6	33075990	33089696	+	3220.86	-3.77068	0.096699	0	0	gene_id ENSG00000223865; gene_version 11; gene_name HLA-DPB1; gene_source ensembl_havana; gene_biotype protein_coding;
ENSG00000073849	ST6GAL1	protein_coding	3	186930502	187078553	+	2149.69	3.75555	0.09476	0	0	gene_id ENSG00000073849; gene_version 15; gene_name ST6GAL1; gene_source ensembl_havana; gene_biotype protein_coding;
ENSG00000170558	CDH2	protein_coding	18	27950966	28177130	-	1602.06	3.58075	0.0873628	0	0	gene_id ENSG00000170558; gene_version 9; gene_name CDH2; gene_source ensembl_havana; gene_biotype protein_coding;
ENSG00000143195	ILDR2	protein_coding	1	166895711	166975540	-	1736.93	3.55518	0.0849771	0	0	gene_id ENSG00000143195; gene_version 13; gene_name ILDR2; gene_source ensembl_havana; gene_biotype protein_coding;
ENSG00000102024	PLS3	protein_coding	X	115561174	115650861	+	3535.74	3.51816	0.0719064	0	0	gene_id ENSG00000102024; gene_version 18; gene_name PLS3; gene_source ensembl_havana; gene_biotype protein_coding;
ENSG00000112378	PERP	protein_coding	6	138088505	138107419	-	1806	3.50598	0.0880854	0	0	gene_id ENSG00000112378; gene_version 12; gene_name PERP; gene_source ensembl_havana; gene_biotype protein_coding;
ENSG00000110427	KIAA1549L	protein_coding	11	33376083	33674102	+	18961.6	-3.23503	0.0608563	0	0	gene_id ENSG00000110427; gene_version 16; gene_name KIAA1549L; gene_source ensembl_havana; gene_biotype protein_coding;
ENSG00000132694	ARHGEF11	protein_coding	1	156934840	157045370	-	6197.19	2.83309	0.0730141	0	0	gene_id ENSG00000132694; gene_version 18; gene_name ARHGEF11; gene_source ensembl_havana; gene_biotype protein_coding;
ENSG00000164742	ADCY1	protein_coding	7	45574140	45723116	+	5325.38	2.74475	0.0643313	0	0	gene_id ENSG00000164742; gene_version 16; gene_name ADCY1; gene_source ensembl_havana; gene_biotype protein_coding;
ENSG00000150938	CRIM1	protein_coding	2	36355778	36551135	+	8352.46	2.16645	0.0517548	0	0	gene_id ENSG00000150938; gene_version 10; gene_name CRIM1; gene_source ensembl_havana; gene_biotype protein_coding;
ENSG00000177283	FZD8	protein_coding	10	35638249	35642278	-	1341.11	3.67609	0.0983173	4.60893e-307	1.98069e-304	gene_id ENSG00000177283; gene_version 7; gene_name FZD8; gene_source ensembl_havana; gene_biotype protein_coding;
ENSG00000104267	CA2	protein_coding	8	85463968	85481493	+	1202.38	4.9557	0.135304	1.522e-294	6.36402e-292	gene_id ENSG00000104267; gene_version 10; gene_name CA2; gene_source ensembl_havana; gene_biotype protein_coding;
ENSG00000109436	TBC1D9	protein_coding	4	140620782	140756385	-	1144.19	5.35426	0.146717	8.44042e-292	3.43636e-289	gene_id ENSG00000109436; gene_version 8; gene_name TBC1D9; gene_source ensembl_havana; gene_biotype protein_coding;
ENSG00000133863	TEX15	protein_coding	8	30831544	30913003	-	1057.55	5.20833	0.143032	1.67762e-290	6.65498e-288	gene_id ENSG00000133863; gene_version 8; gene_name TEX15; gene_source ensembl_havana; gene_biotype protein_coding;
ENSG00000180616	SSTR2	protein_coding	17	73165010	73176633	+	1720.07	7.36276	0.204576	2.61176e-283	1.01016e-280	gene_id ENSG00000180616; gene_version 9; gene_name SSTR2; gene_source ensembl_havana; gene_biotype protein_coding;
ENSG00000166681	BEX3	protein_coding	X	103376340	103378077	+	3551.84	3.03397	0.0847859	1.38681e-281	5.23299e-279	gene_id ENSG00000166681; gene_version 13; gene_name BEX3; gene_source ensembl_havana; gene_biotype protein_coding;
ENSG00000114450	GNB4	protein_coding	3	179396088	179451476	-	1656.15	3.44759	0.0979536	2.64261e-272	9.73425e-270	gene_id ENSG00000114450; gene_version 10; gene_name GNB4; gene_source ensembl_havana; gene_biotype protein_coding;
ENSG00000128573	FOXP2	protein_coding	7	114086327	114693772	+	1353.78	6.29106	0.178752	3.49114e-272	1.25608e-269	gene_id ENSG00000128573; gene_version 25; gene_name FOXP2; gene_source ensembl_havana; gene_biotype protein_coding;
ENSG00000103855	CD276	protein_coding	15	73683966	73714514	+	1072.85	4.44094	0.126572	7.24274e-271	2.54665e-268	gene_id ENSG00000103855; gene_version 18; gene_name CD276; gene_source ensembl_havana; gene_biotype protein_coding;
ENSG00000142149	HUNK	protein_coding	21	31873020	32044633	+	988.786	5.52031	0.157249	2.51277e-270	8.63892e-268	gene_id ENSG00000142149; gene_version 9; gene_name HUNK; gene_source ensembl_havana; gene_biotype protein_coding;
ENSG00000075340	ADD2	protein_coding	2	70607618	70768225	-	13506.2	2.06962	0.0590325	3.35913e-270	1.12976e-267	gene_id ENSG00000075340; gene_version 23; gene_name ADD2; gene_source ensembl_havana; gene_biotype protein_coding;
ENSG00000176658	MYO1D	protein_coding	17	32492522	32877177	-	1454.77	3.93076	0.112277	6.79775e-270	2.23762e-267	gene_id ENSG00000176658; gene_version 17; gene_name MYO1D; gene_source ensembl_havana; gene_biotype protein_coding;
ENSG00000130340	SNX9	protein_coding	6	157700387	157945077	+	970.561	5.47674	0.158528	2.97935e-262	9.60281e-260	gene_id ENSG00000130340; gene_version 16; gene_name SNX9; gene_source havana; gene_biotype protein_coding;
ENSG00000174099	MSRB3	protein_coding	12	65278643	65491430	+	913.247	5.5093	0.161508	1.74424e-255	5.50718e-253	gene_id ENSG00000174099; gene_version 11; gene_name MSRB3; gene_source ensembl_havana; gene_biotype protein_coding;
ENSG00000124225	PMEPA1	protein_coding	20	57648392	57711536	-	1182.51	4.19797	0.123166	2.98383e-255	9.23258e-253	gene_id ENSG00000124225; gene_version 16; gene_name PMEPA1; gene_source ensembl_havana; gene_biotype protein_coding;
ENSG00000166833	NAV2	protein_coding	11	19350724	20121601	+	6706.22	-2.19029	0.0643745	8.90096e-255	2.70013e-252	gene_id ENSG00000166833; gene_version 21; gene_name NAV2; gene_source ensembl_havana; gene_biotype protein_coding;
ENSG00000142156	COL6A1	protein_coding	21	45981737	46005050	+	1045.4	-5.88901	0.173471	5.51655e-252	1.64128e-249	gene_id ENSG00000142156; gene_version 14; gene_name COL6A1; gene_source ensembl_havana; gene_biotype protein_coding;
ENSG00000133104	SPART	protein_coding	13	36301638	36370180	-	924.448	3.90013	0.116484	1.85896e-246	5.42641e-244	gene_id ENSG00000133104; gene_version 14; gene_name SPART; gene_source ensembl_havana; gene_biotype protein_coding;
ENSG00000162745	OLFML2B	protein_coding	1	161983192	162023854	-	5900.2	-1.95683	0.0585948	1.75873e-245	5.03877e-243	gene_id ENSG00000162745; gene_version 10; gene_name OLFML2B; gene_source ensembl_havana; gene_biotype protein_coding;
ENSG00000165300	SLITRK5	protein_coding	13	87672615	87696272	+	847.817	4.26686	0.128808	3.25658e-241	9.16046e-239	gene_id ENSG00000165300; gene_version 7; gene_name SLITRK5; gene_source ensembl_havana; gene_biotype protein_coding;
ENSG00000018236	CNTN1	protein_coding	12	40692439	41072415	+	849.693	5.24639	0.158862	1.60596e-239	4.43675e-237	gene_id ENSG00000018236; gene_version 15; gene_name CNTN1; gene_source ensembl_havana; gene_biotype protein_coding;
ENSG00000137571	SLCO5A1	protein_coding	8	69667046	69834978	-	844.632	5.30972	0.161831	7.89545e-237	2.14299e-234	gene_id ENSG00000137571; gene_version 11; gene_name SLCO5A1; gene_source ensembl_havana; gene_biotype protein_coding;
ENSG00000158089	GALNT14	protein_coding	2	30910467	31155202	-	1957.59	8.03862	0.244397	1.47378e-236	3.93119e-234	gene_id ENSG00000158089; gene_version 15; gene_name GALNT14; gene_source ensembl_havana; gene_biotype protein_coding;
ENSG00000135631	RAB11FIP5	protein_coding	2	73073382	73156721	-	1041.04	3.63246	0.11093	6.65283e-236	1.74451e-233	gene_id ENSG00000135631; gene_version 16; gene_name RAB11FIP5; gene_source ensembl_havana; gene_biotype protein_coding;
ENSG00000155974	GRIP1	protein_coding	12	66347431	67069162	-	781.084	4.74084	0.145553	1.38941e-233	3.58258e-231	gene_id ENSG00000155974; gene_version 12; gene_name GRIP1; gene_source ensembl_havana; gene_biotype protein_coding;
ENSG00000069020	MAST4	protein_coding	5	66596361	67169595	+	862.072	4.29206	0.131846	1.51542e-233	3.84344e-231	gene_id ENSG00000069020; gene_version 18; gene_name MAST4; gene_source ensembl_havana; gene_biotype protein_coding;
ENSG00000153904	DDAH1	protein_coding	1	85318481	85578363	-	963.03	4.29842	0.132467	2.72519e-232	6.80023e-230	gene_id ENSG00000153904; gene_version 20; gene_name DDAH1; gene_source ensembl_havana; gene_biotype protein_coding;
ENSG00000149269	PAK1	protein_coding	11	77321707	77474635	-	1029.07	6.49076	0.201078	1.43513e-228	3.52428e-226	gene_id ENSG00000149269; gene_version 9; gene_name PAK1; gene_source ensembl_havana; gene_biotype protein_coding;
ENSG00000197747	S100A10	protein_coding	1	151982915	151993859	-	1124.45	3.83477	0.119621	7.39678e-227	1.78806e-224	gene_id ENSG00000197747; gene_version 9; gene_name S100A10; gene_source ensembl_havana; gene_biotype protein_coding;
ENSG00000109794	FAM149A	protein_coding	4	186104419	186172667	+	824.112	4.44754	0.139132	3.3177e-225	7.89664e-223	gene_id ENSG00000109794; gene_version 13; gene_name FAM149A; gene_source ensembl_havana; gene_biotype protein_coding;
ENSG00000130881	LRP3	protein_coding	19	33177603	33208864	+	1179.97	3.33463	0.104767	3.57583e-223	8.38207e-221	gene_id ENSG00000130881; gene_version 14; gene_name LRP3; gene_source ensembl_havana; gene_biotype protein_coding;
ENSG00000109265	KIAA1211	protein_coding	4	56049073	56328625	+	2008.77	2.35047	0.0739292	8.22467e-223	1.89916e-220	gene_id ENSG00000109265; gene_version 14; gene_name KIAA1211; gene_source ensembl_havana; gene_biotype protein_coding;
ENSG00000105976	MET	protein_coding	7	116672196	116798386	+	790.08	5.08321	0.160865	5.47201e-220	1.24496e-217	gene_id ENSG00000105976; gene_version 15; gene_name MET; gene_source ensembl_havana; gene_biotype protein_coding;
ENSG00000136068	FLNB	protein_coding	3	58008400	58172251	+	4099.35	1.92235	0.0609582	3.95181e-219	8.86065e-217	gene_id ENSG00000136068; gene_version 14; gene_name FLNB; gene_source ensembl_havana; gene_biotype protein_coding;
ENSG00000196126	HLA-DRB1	protein_coding	6	32578769	32589848	-	5359.12	-3.12064	0.099079	5.63485e-219	1.24538e-216	gene_id ENSG00000196126; gene_version 11; gene_name HLA-DRB1; gene_source ensembl_havana; gene_biotype protein_coding;
ENSG00000081803	CADPS2	protein_coding	7	122318411	122886759	-	2081.76	2.1901	0.0694996	7.35656e-219	1.603e-216	gene_id ENSG00000081803; gene_version 16; gene_name CADPS2; gene_source ensembl_havana; gene_biotype protein_coding;
ENSG00000136848	DAB2IP	protein_coding	9	121567057	121785530	+	3462.49	2.07233	0.0658752	3.68321e-218	7.9143e-216	gene_id ENSG00000136848; gene_version 17; gene_name DAB2IP; gene_source ensembl_havana; gene_biotype protein_coding;
ENSG00000143674	MAP3K21	protein_coding	1	233327724	233385148	+	1789	3.14864	0.100203	1.33952e-217	2.83887e-215	gene_id ENSG00000143674; gene_version 11; gene_name MAP3K21; gene_source ensembl_havana; gene_biotype protein_coding;
ENSG00000100077	GRK3	protein_coding	22	25564675	25729294	+	1127.28	3.23571	0.1031	5.17151e-217	1.0812e-214	gene_id ENSG00000100077; gene_version 15; gene_name GRK3; gene_source ensembl_havana; gene_biotype protein_coding;
ENSG00000111490	TBC1D30	protein_coding	12	64780516	64881033	+	2625.1	2.13314	0.0681129	3.25264e-216	6.70955e-214	gene_id ENSG00000111490; gene_version 14; gene_name TBC1D30; gene_source ensembl_havana; gene_biotype protein_coding;
ENSG00000144893	MED12L	protein_coding	3	151085697	151437072	+	880.588	4.15512	0.133193	1.22584e-214	2.49539e-212	gene_id ENSG00000144893; gene_version 12; gene_name MED12L; gene_source ensembl_havana; gene_biotype protein_coding;
ENSG00000109956	B3GAT1	protein_coding	11	134378504	134412242	-	1524.97	2.48234	0.0801783	2.42037e-211	4.86305e-209	gene_id ENSG00000109956; gene_version 13; gene_name B3GAT1; gene_source ensembl_havana; gene_biotype protein_coding;
ENSG00000123358	NR4A1	protein_coding	12	52022832	52059507	+	791.44	4.35528	0.141456	1.10076e-208	2.18332e-206	gene_id ENSG00000123358; gene_version 20; gene_name NR4A1; gene_source ensembl_havana; gene_biotype protein_coding;
ENSG00000110841	PPFIBP1	protein_coding	12	27523431	27695564	+	1164.35	2.82263	0.0917819	1.39402e-208	2.72999e-206	gene_id ENSG00000110841; gene_version 14; gene_name PPFIBP1; gene_source ensembl_havana; gene_biotype protein_coding;
ENSG00000177272	KCNA3	protein_coding	1	110672465	110674940	-	1626.22	-2.33203	0.0758537	1.77433e-208	3.43133e-206	gene_id ENSG00000177272; gene_version 9; gene_name KCNA3; gene_source ensembl_havana; gene_biotype protein_coding;
ENSG00000169436	COL22A1	protein_coding	8	138588235	138914041	-	756.322	5.16089	0.169046	2.31073e-205	4.41349e-203	gene_id ENSG00000169436; gene_version 17; gene_name COL22A1; gene_source ensembl_havana; gene_biotype protein_coding;
ENSG00000087253	LPCAT2	protein_coding	16	55509072	55586666	+	737.452	4.68567	0.153644	4.16796e-205	7.86371e-203	gene_id ENSG00000087253; gene_version 13; gene_name LPCAT2; gene_source ensembl_havana; gene_biotype protein_coding;
ENSG00000173898	SPTBN2	protein_coding	11	66685248	66729226	-	1052.87	4.76075	0.156237	4.92531e-205	9.18065e-203	gene_id ENSG00000173898; gene_version 13; gene_name SPTBN2; gene_source ensembl_havana; gene_biotype protein_coding;
ENSG00000149485	FADS1	protein_coding	11	61799627	61829318	-	2605.39	3.55982	0.117429	9.09998e-203	1.67602e-200	gene_id ENSG00000149485; gene_version 19; gene_name FADS1; gene_source ensembl_havana; gene_biotype protein_coding;
ENSG00000147459	DOCK5	protein_coding	8	25184689	25418082	+	1984.02	2.29413	0.0757985	3.83901e-202	6.98745e-200	gene_id ENSG00000147459; gene_version 18; gene_name DOCK5; gene_source ensembl_havana; gene_biotype protein_coding;
ENSG00000122378	PRXL2A	protein_coding	10	80407829	80437115	+	1121.41	4.15779	0.138105	6.45965e-200	1.16206e-197	gene_id ENSG00000122378; gene_version 14; gene_name PRXL2A; gene_source ensembl_havana; gene_biotype protein_coding;
ENSG00000117139	KDM5B	protein_coding	1	202724495	202809470	-	679.095	3.64159	0.121927	8.81581e-197	1.56769e-194	gene_id ENSG00000117139; gene_version 17; gene_name KDM5B; gene_source ensembl_havana; gene_biotype protein_coding;
ENSG00000137693	YAP1	protein_coding	11	102110447	102233424	+	720.463	5.32337	0.17821	2.69247e-196	4.73354e-194	gene_id ENSG00000137693; gene_version 14; gene_name YAP1; gene_source ensembl_havana; gene_biotype protein_coding;
ENSG00000106571	GLI3	protein_coding	7	41960949	42237870	-	1142.4	3.16629	0.106405	1.25105e-195	2.17472e-193	gene_id ENSG00000106571; gene_version 14; gene_name GLI3; gene_source ensembl_havana; gene_biotype protein_coding;
ENSG00000076067	RBMS2	protein_coding	12	56521820	56596193	+	706.987	4.34932	0.148433	6.74028e-190	1.15865e-187	gene_id ENSG00000076067; gene_version 13; gene_name RBMS2; gene_source ensembl_havana; gene_biotype protein_coding;
ENSG00000166025	AMOTL1	protein_coding	11	94706431	94876748	+	1276.79	7.69169	0.262285	1.60932e-188	2.73602e-186	gene_id ENSG00000166025; gene_version 18; gene_name AMOTL1; gene_source ensembl_havana; gene_biotype protein_coding;
ENSG00000154358	OBSCN	protein_coding	1	228208063	228378876	+	2760.28	2.27507	0.0779477	1.93146e-188	3.248e-186	gene_id ENSG00000154358; gene_version 21; gene_name OBSCN; gene_source ensembl_havana; gene_biotype protein_coding;
ENSG00000127533	F2RL3	protein_coding	19	16888999	16892606	+	968.541	-2.56491	0.0879329	4.65587e-188	7.74527e-186	gene_id ENSG00000127533; gene_version 4; gene_name F2RL3; gene_source ensembl_havana; gene_biotype protein_coding;
ENSG00000060138	YBX3	protein_coding	12	10699089	10723323	-	8572.91	1.97083	0.0677293	4.31044e-187	7.09435e-185	gene_id ENSG00000060138; gene_version 13; gene_name YBX3; gene_source ensembl_havana; gene_biotype protein_coding;
ENSG00000155016	CYP2U1	protein_coding	4	107931549	107953461	+	748.846	3.17419	0.109208	9.33272e-187	1.51986e-184	gene_id ENSG00000155016; gene_version 18; gene_name CYP2U1; gene_source ensembl_havana; gene_biotype protein_coding;
ENSG00000115935	WIPF1	protein_coding	2	174559572	174682916	-	15603.1	-1.9563	0.067423	5.15482e-186	8.30731e-184	gene_id ENSG00000115935; gene_version 17; gene_name WIPF1; gene_source ensembl_havana; gene_biotype protein_coding;
ENSG00000197077	KIAA1671	protein_coding	22	24952730	25197448	+	1171.39	2.86985	0.0994327	3.53649e-184	5.64053e-182	gene_id ENSG00000197077; gene_version 13; gene_name KIAA1671; gene_source ensembl_havana; gene_biotype protein_coding;
ENSG00000151692	RNF144A	protein_coding	2	6917412	7068286	+	640.555	3.82153	0.132435	6.49568e-184	1.02546e-181	gene_id ENSG00000151692; gene_version 15; gene_name RNF144A; gene_source ensembl_havana; gene_biotype protein_coding;
ENSG00000130147	SH3BP4	protein_coding	2	234952017	235055714	+	1776.73	2.9053	0.100915	2.95507e-183	4.61798e-181	gene_id ENSG00000130147; gene_version 16; gene_name SH3BP4; gene_source ensembl_havana; gene_biotype protein_coding;
ENSG00000166949	SMAD3	protein_coding	15	67063763	67195169	+	927.783	3.01098	0.104797	1.64025e-182	2.53763e-180	gene_id ENSG00000166949; gene_version 16; gene_name SMAD3; gene_source ensembl_havana; gene_biotype protein_coding;
ENSG00000196735	HLA-DQA1	protein_coding	6	32628179	32647062	+	1977.95	-3.93486	0.138017	6.01223e-180	9.20943e-178	gene_id ENSG00000196735; gene_version 12; gene_name HLA-DQA1; gene_source ensembl_havana; gene_biotype protein_coding;
ENSG00000130054	FAM155B	protein_coding	X	69505241	69532508	+	1598.31	2.19396	0.0773048	4.68047e-178	7.09917e-176	gene_id ENSG00000130054; gene_version 4; gene_name FAM155B; gene_source ensembl_havana; gene_biotype protein_coding;
ENSG00000136193	SCRN1	protein_coding	7	29920104	29990289	-	658.79	5.93924	0.211182	3.80736e-174	5.7188e-172	gene_id ENSG00000136193; gene_version 17; gene_name SCRN1; gene_source ensembl_havana; gene_biotype protein_coding;
ENSG00000176595	KBTBD11	protein_coding	8	1973677	2006936	+	827.301	3.33491	0.118977	1.05123e-173	1.5638e-171	gene_id ENSG00000176595; gene_version 4; gene_name KBTBD11; gene_source ensembl_havana; gene_biotype protein_coding;
ENSG00000135074	ADAM19	protein_coding	5	157395534	157575775	-	578.654	5.16008	0.184075	2.70702e-173	3.9886e-171	gene_id ENSG00000135074; gene_version 15; gene_name ADAM19; gene_source ensembl_havana; gene_biotype protein_coding;
ENSG00000177606	JUN	protein_coding	1	58780791	58784047	-	3969.01	2.17188	0.0777454	1.22311e-172	1.78516e-170	gene_id ENSG00000177606; gene_version 7; gene_name JUN; gene_source ensembl_havana; gene_biotype protein_coding;
ENSG00000245848	CEBPA	protein_coding	19	33299934	33302534	-	2445.64	2.80905	0.100819	8.20941e-172	1.18699e-169	gene_id ENSG00000245848; gene_version 3; gene_name CEBPA; gene_source havana; gene_biotype protein_coding;
ENSG00000066629	EML1	protein_coding	14	99737693	99942060	+	1119.16	3.25584	0.117049	1.43959e-171	2.06222e-169	gene_id ENSG00000066629; gene_version 17; gene_name EML1; gene_source ensembl_havana; gene_biotype protein_coding;
ENSG00000155657	TTN	protein_coding	2	178525989	178830802	-	5978.75	-2.77245	0.0998456	7.35643e-171	1.04414e-168	gene_id ENSG00000155657; gene_version 26; gene_name TTN; gene_source ensembl_havana; gene_biotype protein_coding;
ENSG00000198502	HLA-DRB5	protein_coding	6	32517353	32530287	-	748.126	-3.77255	0.135723	1.88123e-170	2.64586e-168	gene_id ENSG00000198502; gene_version 6; gene_name HLA-DRB5; gene_source ensembl_havana; gene_biotype protein_coding;
ENSG00000100979	PLTP	protein_coding	20	45898621	45912155	-	2214.72	2.01514	0.0726078	1.92549e-170	2.68371e-168	gene_id ENSG00000100979; gene_version 15; gene_name PLTP; gene_source ensembl_havana; gene_biotype protein_coding;
ENSG00000123094	RASSF8	protein_coding	12	25959029	26079892	+	622.535	4.11429	0.148473	3.75326e-170	5.18453e-168	gene_id ENSG00000123094; gene_version 15; gene_name RASSF8; gene_source ensembl_havana; gene_biotype protein_coding;
ENSG00000172243	CLEC7A	protein_coding	12	10116777	10130258	-	500.675	-4.79246	0.173375	2.29846e-168	3.14686e-166	gene_id ENSG00000172243; gene_version 17; gene_name CLEC7A; gene_source ensembl_havana; gene_biotype protein_coding;
ENSG00000163235	TGFA	protein_coding	2	70447284	70554193	-	538.999	4.69835	0.170288	4.63033e-168	6.28385e-166	gene_id ENSG00000163235; gene_version 16; gene_name TGFA; gene_source ensembl_havana; gene_biotype protein_coding;
ENSG00000019991	HGF	protein_coding	7	81699010	81770438	-	12274.4	-1.78588	0.0649032	1.88229e-167	2.53225e-165	gene_id ENSG00000019991; gene_version 18; gene_name HGF; gene_source ensembl_havana; gene_biotype protein_coding;
ENSG00000133818	RRAS2	protein_coding	11	14277922	14364506	-	732.841	6.22704	0.226003	3.23126e-167	4.30955e-165	gene_id ENSG00000133818; gene_version 14; gene_name RRAS2; gene_source ensembl_havana; gene_biotype protein_coding;
ENSG00000128641	MYO1B	protein_coding	2	191245185	191425389	+	792.693	6.58669	0.238994	9.26944e-167	1.2257e-164	gene_id ENSG00000128641; gene_version 19; gene_name MYO1B; gene_source ensembl_havana; gene_biotype protein_coding;
ENSG00000112394	SLC16A10	protein_coding	6	111087503	111231194	+	624.255	5.32616	0.193967	2.31509e-166	3.03532e-164	gene_id ENSG00000112394; gene_version 17; gene_name SLC16A10; gene_source ensembl_havana; gene_biotype protein_coding;
ENSG00000005844	ITGAL	protein_coding	16	30472719	30523185	+	4137.48	-2.0398	0.074645	2.2552e-165	2.93195e-163	gene_id ENSG00000005844; gene_version 18; gene_name ITGAL; gene_source ensembl_havana; gene_biotype protein_coding;
ENSG00000115902	SLC1A4	protein_coding	2	64988477	65023865	+	8605.09	-1.52241	0.0557637	7.24858e-165	9.34524e-163	gene_id ENSG00000115902; gene_version 11; gene_name SLC1A4; gene_source ensembl_havana; gene_biotype protein_coding;
ENSG00000106066	CPVL	protein_coding	7	28995235	29195451	-	759.881	4.03345	0.148035	8.92005e-165	1.14051e-162	gene_id ENSG00000106066; gene_version 15; gene_name CPVL; gene_source ensembl_havana; gene_biotype protein_coding;
ENSG00000163823	CCR1	protein_coding	3	46201711	46208313	-	1002.39	-2.98682	0.109615	1.04119e-164	1.32035e-162	gene_id ENSG00000163823; gene_version 4; gene_name CCR1; gene_source ensembl_havana; gene_biotype protein_coding;
ENSG00000143061	IGSF3	protein_coding	1	116574399	116667755	-	667.823	3.27303	0.120309	4.6296e-164	5.82314e-162	gene_id ENSG00000143061; gene_version 17; gene_name IGSF3; gene_source ensembl_havana; gene_biotype protein_coding;
ENSG00000135048	CEMIP2	protein_coding	9	71683366	71816690	-	652.971	3.29226	0.121072	1.21471e-163	1.51555e-161	gene_id ENSG00000135048; gene_version 14; gene_name CEMIP2; gene_source ensembl_havana; gene_biotype protein_coding;
ENSG00000080200	CRYBG3	protein_coding	3	97822011	97944984	+	951.331	3.26449	0.120477	1.43777e-162	1.77949e-160	gene_id ENSG00000080200; gene_version 10; gene_name CRYBG3; gene_source ensembl_havana; gene_biotype protein_coding;
ENSG00000134369	NAV1	protein_coding	1	201622885	201826969	+	2191.12	2.53393	0.0936794	3.89384e-162	4.78108e-160	gene_id ENSG00000134369; gene_version 15; gene_name NAV1; gene_source ensembl_havana; gene_biotype protein_coding;
ENSG00000198756	COLGALT2	protein_coding	1	183929854	184037729	-	1143.81	2.4878	0.0920211	5.97481e-162	7.27844e-160	gene_id ENSG00000198756; gene_version 12; gene_name COLGALT2; gene_source ensembl_havana; gene_biotype protein_coding;
ENSG00000196782	MAML3	protein_coding	4	139716753	140154184	-	797.667	4.17032	0.154163	7.91366e-162	9.56501e-160	gene_id ENSG00000196782; gene_version 12; gene_name MAML3; gene_source ensembl_havana; gene_biotype protein_coding;
ENSG00000081189	MEF2C	protein_coding	5	88717117	88904257	-	3598.52	-1.77291	0.0658076	1.18007e-160	1.41526e-158	gene_id ENSG00000081189; gene_version 15; gene_name MEF2C; gene_source ensembl_havana; gene_biotype protein_coding;
ENSG00000148400	NOTCH1	protein_coding	9	136494433	136546048	-	4884.47	-2.20601	0.0819992	1.94076e-160	2.30966e-158	gene_id ENSG00000148400; gene_version 12; gene_name NOTCH1; gene_source ensembl_havana; gene_biotype protein_coding;
ENSG00000110328	GALNT18	protein_coding	11	11270877	11622005	-	2685.15	2.12656	0.0790533	2.17418e-160	2.56769e-158	gene_id ENSG00000110328; gene_version 6; gene_name GALNT18; gene_source ensembl_havana; gene_biotype protein_coding;
ENSG00000116991	SIPA1L2	protein_coding	1	232397965	232561558	-	531.226	4.19886	0.156224	5.56849e-160	6.52653e-158	gene_id ENSG00000116991; gene_version 10; gene_name SIPA1L2; gene_source ensembl_havana; gene_biotype protein_coding;
ENSG00000142875	PRKACB	protein_coding	1	84078062	84238498	+	551.027	4.89061	0.182004	1.26291e-159	1.46905e-157	gene_id ENSG00000142875; gene_version 19; gene_name PRKACB; gene_source ensembl_havana; gene_biotype protein_coding;
ENSG00000123384	LRP1	protein_coding	12	57128483	57213361	+	1215.63	3.29962	0.123024	1.87489e-159	2.16466e-157	gene_id ENSG00000123384; gene_version 14; gene_name LRP1; gene_source ensembl_havana; gene_biotype protein_coding;
ENSG00000166313	APBB1	protein_coding	11	6395124	6419414	-	1009.42	2.40384	0.0896125	2.21521e-159	2.53863e-157	gene_id ENSG00000166313; gene_version 19; gene_name APBB1; gene_source ensembl_havana; gene_biotype protein_coding;
ENSG00000176532	PRR15	protein_coding	7	29563835	29567293	+	1135.16	3.12846	0.116706	3.76559e-159	4.28364e-157	gene_id ENSG00000176532; gene_version 4; gene_name PRR15; gene_source ensembl_havana; gene_biotype protein_coding;
ENSG00000134243	SORT1	protein_coding	1	109309568	109397918	-	8797.65	1.7206	0.0642806	1.19393e-158	1.34827e-156	gene_id ENSG00000134243; gene_version 12; gene_name SORT1; gene_source ensembl_havana; gene_biotype protein_coding;
ENSG00000277443	MARCKS	protein_coding	6	113857345	113863475	+	1471.88	3.00719	0.112523	1.73375e-158	1.94368e-156	gene_id ENSG00000277443; gene_version 3; gene_name MARCKS; gene_source ensembl_havana; gene_biotype protein_coding;
ENSG00000101871	MID1	protein_coding	X	10445310	10833654	-	548.685	4.97238	0.185934	2.1153e-158	2.35437e-156	gene_id ENSG00000101871; gene_version 14; gene_name MID1; gene_source ensembl_havana; gene_biotype protein_coding;
ENSG00000111110	PPM1H	protein_coding	12	62643994	62935150	-	3645.94	1.79883	0.0672613	2.41806e-158	2.67213e-156	gene_id ENSG00000111110; gene_version 12; gene_name PPM1H; gene_source ensembl_havana; gene_biotype protein_coding;
ENSG00000150347	ARID5B	protein_coding	10	61901684	62096944	+	560.924	5.72859	0.214221	1.20816e-157	1.32563e-155	gene_id ENSG00000150347; gene_version 16; gene_name ARID5B; gene_source ensembl_havana; gene_biotype protein_coding;
ENSG00000158966	CACHD1	protein_coding	1	64470129	64693058	+	956.834	2.76546	0.103899	3.15914e-157	3.44191e-155	gene_id ENSG00000158966; gene_version 16; gene_name CACHD1; gene_source ensembl_havana; gene_biotype protein_coding;
ENSG00000198910	L1CAM	protein_coding	X	153861514	153886173	-	1488.58	-3.47503	0.130749	6.81041e-157	7.36811e-155	gene_id ENSG00000198910; gene_version 14; gene_name L1CAM; gene_source ensembl_havana; gene_biotype protein_coding;
ENSG00000196083	IL1RAP	protein_coding	3	190514051	190659750	+	829.675	2.50197	0.0944708	1.80199e-155	1.93601e-153	gene_id ENSG00000196083; gene_version 10; gene_name IL1RAP; gene_source ensembl_havana; gene_biotype protein_coding;
ENSG00000171766	GATM	protein_coding	15	45361124	45402327	-	485.012	4.60838	0.173975	2.68078e-155	2.8603e-153	gene_id ENSG00000171766; gene_version 16; gene_name GATM; gene_source ensembl_havana; gene_biotype protein_coding;
ENSG00000104447	TRPS1	protein_coding	8	115408496	115809673	-	508.1	4.14985	0.156801	2.71347e-155	2.87535e-153	gene_id ENSG00000104447; gene_version 12; gene_name TRPS1; gene_source ensembl_havana; gene_biotype protein_coding;
ENSG00000096696	DSP	protein_coding	6	7541617	7586714	+	1737.2	4.09144	0.154855	3.60797e-155	3.7972e-153	gene_id ENSG00000096696; gene_version 14; gene_name DSP; gene_source ensembl_havana; gene_biotype protein_coding;
ENSG00000132465	JCHAIN	protein_coding	4	70655541	70681817	-	39542.6	-1.65813	0.0627485	1.15106e-154	1.20325e-152	gene_id ENSG00000132465; gene_version 11; gene_name JCHAIN; gene_source ensembl_havana; gene_biotype protein_coding;
ENSG00000204217	BMPR2	protein_coding	2	202376327	202567751	+	1019.73	2.43874	0.0923613	1.55653e-154	1.61618e-152	gene_id ENSG00000204217; gene_version 15; gene_name BMPR2; gene_source ensembl_havana; gene_biotype protein_coding;
ENSG00000038295	TLL1	protein_coding	4	165873237	166104457	+	1241.36	-2.14785	0.0814462	2.7199e-154	2.8053e-152	gene_id ENSG00000038295; gene_version 8; gene_name TLL1; gene_source ensembl_havana; gene_biotype protein_coding;
ENSG00000188517	COL25A1	protein_coding	4	108808725	109302752	-	516.561	4.64684	0.17633	1.0581e-153	1.0841e-151	gene_id ENSG00000188517; gene_version 16; gene_name COL25A1; gene_source ensembl_havana; gene_biotype protein_coding;
ENSG00000163623	NKX6-1	protein_coding	4	84491987	84498450	-	540.63	4.73503	0.180099	1.14033e-152	1.16066e-150	gene_id ENSG00000163623; gene_version 9; gene_name NKX6-1; gene_source ensembl_havana; gene_biotype protein_coding;
ENSG00000067992	PDK3	protein_coding	X	24465221	24550466	+	1681.49	2.16785	0.0829894	2.69959e-151	2.72976e-149	gene_id ENSG00000067992; gene_version 15; gene_name PDK3; gene_source ensembl_havana; gene_biotype protein_coding;
ENSG00000122778	KIAA1549	protein_coding	7	138831381	138981318	-	3096.14	2.04587	0.0783932	4.65407e-151	4.67553e-149	gene_id ENSG00000122778; gene_version 9; gene_name KIAA1549; gene_source ensembl_havana; gene_biotype protein_coding;
ENSG00000178607	ERN1	protein_coding	17	64039142	64130819	-	4613.05	-1.40555	0.0538988	1.29077e-150	1.28835e-148	gene_id ENSG00000178607; gene_version 16; gene_name ERN1; gene_source ensembl_havana; gene_biotype protein_coding;
ENSG00000196739	COL27A1	protein_coding	9	114155537	114312511	+	559.099	5.85956	0.224501	3.04299e-150	3.01783e-148	gene_id ENSG00000196739; gene_version 15; gene_name COL27A1; gene_source ensembl_havana; gene_biotype protein_coding;
ENSG00000184709	LRRC26	protein_coding	9	137168758	137170051	-	495.466	-6.07493	0.236363	4.15861e-146	4.09795e-144	gene_id ENSG00000184709; gene_version 7; gene_name LRRC26; gene_source ensembl_havana; gene_biotype protein_coding;
ENSG00000139044	B4GALNT3	protein_coding	12	459939	563509	+	490.964	5.13924	0.20006	5.94726e-146	5.82342e-144	gene_id ENSG00000139044; gene_version 12; gene_name B4GALNT3; gene_source ensembl_havana; gene_biotype protein_coding;
ENSG00000158528	PPP1R9A	protein_coding	7	94907202	95296415	+	491.658	5.38071	0.209415	6.20332e-146	6.03594e-144	gene_id ENSG00000158528; gene_version 12; gene_name PPP1R9A; gene_source ensembl_havana; gene_biotype protein_coding;
ENSG00000129682	FGF13	protein_coding	X	138614727	139222777	-	518.18	5.63601	0.220591	3.21532e-144	3.10901e-142	gene_id ENSG00000129682; gene_version 16; gene_name FGF13; gene_source ensembl_havana; gene_biotype protein_coding;
ENSG00000153885	KCTD15	protein_coding	19	33795933	33815763	+	3026.53	2.21808	0.0873256	3.19911e-143	3.07413e-141	gene_id ENSG00000153885; gene_version 14; gene_name KCTD15; gene_source ensembl_havana; gene_biotype protein_coding;
ENSG00000113269	RNF130	protein_coding	5	179911651	180072113	-	751.415	3.11675	0.122827	4.45344e-143	4.25304e-141	gene_id ENSG00000113269; gene_version 14; gene_name RNF130; gene_source ensembl_havana; gene_biotype protein_coding;
ENSG00000127946	HIP1	protein_coding	7	75533298	75738962	-	885.804	2.68701	0.106147	2.32474e-142	2.20651e-140	gene_id ENSG00000127946; gene_version 17; gene_name HIP1; gene_source ensembl_havana; gene_biotype protein_coding;
ENSG00000153707	PTPRD	protein_coding	9	8314246	10612723	-	737.09	2.54856	0.101044	2.27277e-141	2.14403e-139	gene_id ENSG00000153707; gene_version 17; gene_name PTPRD; gene_source ensembl_havana; gene_biotype protein_coding;
ENSG00000006453	BAIAP2L1	protein_coding	7	98291650	98401090	-	2021.72	1.86339	0.0738625	2.61337e-141	2.45039e-139	gene_id ENSG00000006453; gene_version 14; gene_name BAIAP2L1; gene_source ensembl_havana; gene_biotype protein_coding;
ENSG00000187164	SHTN1	protein_coding	10	116881477	117126586	-	457.08	4.06566	0.161468	1.04362e-140	9.72642e-139	gene_id ENSG00000187164; gene_version 20; gene_name SHTN1; gene_source ensembl_havana; gene_biotype protein_coding;
ENSG00000072832	CRMP1	protein_coding	4	5748084	5893086	-	494.551	5.10737	0.202733	1.43512e-140	1.32951e-138	gene_id ENSG00000072832; gene_version 15; gene_name CRMP1; gene_source ensembl_havana; gene_biotype protein_coding;
ENSG00000095203	EPB41L4B	protein_coding	9	109171975	109320964	-	1142.08	2.72617	0.108557	4.69228e-140	4.32109e-138	gene_id ENSG00000095203; gene_version 14; gene_name EPB41L4B; gene_source ensembl_havana; gene_biotype protein_coding;
ENSG00000005249	PRKAR2B	protein_coding	7	107044705	107161811	+	965.446	3.49611	0.139273	6.27471e-140	5.74414e-138	gene_id ENSG00000005249; gene_version 13; gene_name PRKAR2B; gene_source ensembl_havana; gene_biotype protein_coding;
ENSG00000132561	MATN2	protein_coding	8	97868840	98036724	+	5522.74	-1.47654	0.0589495	3.3841e-139	3.07973e-137	gene_id ENSG00000132561; gene_version 14; gene_name MATN2; gene_source ensembl_havana; gene_biotype protein_coding;
ENSG00000099139	PCSK5	protein_coding	9	75890644	76362339	+	523.513	3.34361	0.133671	5.64837e-139	5.11029e-137	gene_id ENSG00000099139; gene_version 13; gene_name PCSK5; gene_source ensembl_havana; gene_biotype protein_coding;
ENSG00000106078	COBL	protein_coding	7	51016212	51316818	-	467.617	4.68631	0.187307	5.87713e-139	5.25579e-137	gene_id ENSG00000106078; gene_version 19; gene_name COBL; gene_source ensembl_havana; gene_biotype protein_coding;
ENSG00000140479	PCSK6	protein_coding	15	101297142	101525202	-	1323.13	3.75629	0.150183	5.85939e-139	5.25579e-137	gene_id ENSG00000140479; gene_version 17; gene_name PCSK6; gene_source ensembl_havana; gene_biotype protein_coding;
ENSG00000176406	RIMS2	protein_coding	8	103500696	104256094	+	1384.52	2.01818	0.0807381	8.87679e-139	7.89269e-137	gene_id ENSG00000176406; gene_version 23; gene_name RIMS2; gene_source ensembl_havana; gene_biotype protein_coding;
ENSG00000145555	MYO10	protein_coding	5	16661907	16936288	-	458.784	4.131	0.166161	4.62041e-137	4.08471e-135	gene_id ENSG00000145555; gene_version 15; gene_name MYO10; gene_source ensembl_havana; gene_biotype protein_coding;
ENSG00000104369	JPH1	protein_coding	8	74234700	74321540	-	1005.23	3.38962	0.136737	1.7277e-136	1.51871e-134	gene_id ENSG00000104369; gene_version 5; gene_name JPH1; gene_source ensembl_havana; gene_biotype protein_coding;
ENSG00000196141	SPATS2L	protein_coding	2	200305881	200482264	+	2382.49	2.25172	0.0910906	6.33534e-136	5.53751e-134	gene_id ENSG00000196141; gene_version 14; gene_name SPATS2L; gene_source ensembl_havana; gene_biotype protein_coding;
ENSG00000175497	DPP10	protein_coding	2	114442299	115845752	+	541.471	5.72435	0.231441	1.61309e-135	1.40203e-133	gene_id ENSG00000175497; gene_version 16; gene_name DPP10; gene_source ensembl_havana; gene_biotype protein_coding;
ENSG00000167306	MYO5B	protein_coding	18	49822789	50195147	-	590.853	3.41752	0.138984	1.06714e-134	9.22335e-133	gene_id ENSG00000167306; gene_version 20; gene_name MYO5B; gene_source ensembl_havana; gene_biotype protein_coding;
ENSG00000170390	DCLK2	protein_coding	4	150078445	150257438	+	1972.93	-1.84062	0.0752289	4.51651e-133	3.88194e-131	gene_id ENSG00000170390; gene_version 16; gene_name DCLK2; gene_source ensembl_havana; gene_biotype protein_coding;
ENSG00000153132	CLGN	protein_coding	4	140388453	140427661	-	926.84	2.48486	0.101656	7.19896e-133	6.15332e-131	gene_id ENSG00000153132; gene_version 13; gene_name CLGN; gene_source ensembl_havana; gene_biotype protein_coding;
ENSG00000116675	DNAJC6	protein_coding	1	65248219	65415871	+	783.268	2.60774	0.107295	1.70227e-131	1.44702e-129	gene_id ENSG00000116675; gene_version 16; gene_name DNAJC6; gene_source ensembl_havana; gene_biotype protein_coding;
ENSG00000128872	TMOD2	protein_coding	15	51751597	51816363	+	588.042	3.61018	0.14879	6.36711e-131	5.38282e-129	gene_id ENSG00000128872; gene_version 10; gene_name TMOD2; gene_source ensembl_havana; gene_biotype protein_coding;
ENSG00000237541	HLA-DQA2	protein_coding	6	32741391	32747198	+	1099.65	-3.11508	0.128532	8.75232e-131	7.35909e-129	gene_id ENSG00000237541; gene_version 4; gene_name HLA-DQA2; gene_source ensembl_havana; gene_biotype protein_coding;
ENSG00000102879	CORO1A	protein_coding	16	30182827	30189076	+	25442.4	-1.31239	0.0540625	9.64122e-131	8.06267e-129	gene_id ENSG00000102879; gene_version 15; gene_name CORO1A; gene_source ensembl_havana; gene_biotype protein_coding;
ENSG00000089876	DHX32	protein_coding	10	125836337	125896436	-	1424.34	1.88591	0.0778219	1.31818e-130	1.09642e-128	gene_id ENSG00000089876; gene_version 12; gene_name DHX32; gene_source ensembl_havana; gene_biotype protein_coding;
ENSG00000184986	TMEM121	protein_coding	14	105526583	105530202	+	1660.82	2.17202	0.0897484	2.8221e-130	2.33479e-128	gene_id ENSG00000184986; gene_version 11; gene_name TMEM121; gene_source ensembl_havana; gene_biotype protein_coding;
ENSG00000101144	BMP7	protein_coding	20	57168753	57266641	-	453.234	4.03644	0.166993	1.11139e-129	9.14594e-128	gene_id ENSG00000101144; gene_version 13; gene_name BMP7; gene_source ensembl_havana; gene_biotype protein_coding;
ENSG00000171368	TPPP	protein_coding	5	659862	693352	-	744.488	2.58427	0.107421	8.38276e-129	6.86188e-127	gene_id ENSG00000171368; gene_version 12; gene_name TPPP; gene_source ensembl_havana; gene_biotype protein_coding;
ENSG00000165449	SLC16A9	protein_coding	10	59650761	59736002	-	863.35	2.42558	0.100952	2.0461e-128	1.66606e-126	gene_id ENSG00000165449; gene_version 11; gene_name SLC16A9; gene_source ensembl_havana; gene_biotype protein_coding;
ENSG00000185274	GALNT17	protein_coding	7	71132144	71713600	+	480.351	4.44763	0.185499	4.7067e-128	3.81242e-126	gene_id ENSG00000185274; gene_version 12; gene_name GALNT17; gene_source ensembl_havana; gene_biotype protein_coding;
ENSG00000152104	PTPN14	protein_coding	1	214348700	214552449	-	489.835	6.05189	0.251727	8.87886e-128	7.11956e-126	gene_id ENSG00000152104; gene_version 12; gene_name PTPN14; gene_source ensembl_havana; gene_biotype protein_coding;
ENSG00000172575	RASGRP1	protein_coding	15	38488103	38565575	-	436.317	3.40126	0.141916	8.88162e-128	7.11956e-126	gene_id ENSG00000172575; gene_version 12; gene_name RASGRP1; gene_source ensembl_havana; gene_biotype protein_coding;
ENSG00000099256	PRTFDC1	protein_coding	10	24848614	24952606	-	442.417	3.60965	0.150629	9.64181e-128	7.68909e-126	gene_id ENSG00000099256; gene_version 19; gene_name PRTFDC1; gene_source ensembl_havana; gene_biotype protein_coding;
ENSG00000170456	DENND5B	protein_coding	12	31382226	31591136	-	549.14	3.13239	0.131072	2.58384e-127	2.04998e-125	gene_id ENSG00000170456; gene_version 16; gene_name DENND5B; gene_source ensembl_havana; gene_biotype protein_coding;
ENSG00000065675	PRKCQ	protein_coding	10	6427143	6580301	-	610.255	3.05276	0.12812	1.44502e-126	1.14061e-124	gene_id ENSG00000065675; gene_version 15; gene_name PRKCQ; gene_source ensembl_havana; gene_biotype protein_coding;
ENSG00000136286	MYO1G	protein_coding	7	44962662	44979088	-	406.318	4.04281	0.170126	8.89805e-126	6.98791e-124	gene_id ENSG00000136286; gene_version 16; gene_name MYO1G; gene_source ensembl_havana; gene_biotype protein_coding;
ENSG00000134909	ARHGAP32	protein_coding	11	128965060	129279324	-	706.607	2.52381	0.106215	1.03043e-125	8.05144e-124	gene_id ENSG00000134909; gene_version 18; gene_name ARHGAP32; gene_source ensembl_havana; gene_biotype protein_coding;
ENSG00000149054	ZNF215	protein_coding	11	6926404	7001004	+	647.863	2.5894	0.109463	1.24329e-124	9.66576e-123	gene_id ENSG00000149054; gene_version 16; gene_name ZNF215; gene_source ensembl_havana; gene_biotype protein_coding;
ENSG00000166086	JAM3	protein_coding	11	134069071	134152001	+	831.154	2.16198	0.0915174	2.65033e-124	2.05017e-122	gene_id ENSG00000166086; gene_version 13; gene_name JAM3; gene_source ensembl_havana; gene_biotype protein_coding;
ENSG00000171444	MCC	protein_coding	5	113022099	113488823	-	814.679	2.74579	0.116368	3.39645e-124	2.61425e-122	gene_id ENSG00000171444; gene_version 18; gene_name MCC; gene_source ensembl_havana; gene_biotype protein_coding;
ENSG00000106484	MEST	protein_coding	7	130486171	130506465	+	4667.63	1.50094	0.0635525	5.29643e-124	4.05649e-122	gene_id ENSG00000106484; gene_version 16; gene_name MEST; gene_source ensembl_havana; gene_biotype protein_coding;
ENSG00000082146	STRADB	protein_coding	2	201387858	201480846	+	913.334	2.08656	0.0884331	5.93373e-124	4.5222e-122	gene_id ENSG00000082146; gene_version 13; gene_name STRADB; gene_source ensembl_havana; gene_biotype protein_coding;
ENSG00000118276	B4GALT6	protein_coding	18	31622247	31685836	-	479.774	4.79653	0.203082	6.58396e-124	4.99316e-122	gene_id ENSG00000118276; gene_version 11; gene_name B4GALT6; gene_source ensembl_havana; gene_biotype protein_coding;
ENSG00000182704	TSKU	protein_coding	11	76782251	76798153	+	1109.56	2.55447	0.108368	1.17635e-123	8.87773e-122	gene_id ENSG00000182704; gene_version 8; gene_name TSKU; gene_source ensembl_havana; gene_biotype protein_coding;
ENSG00000065809	FAM107B	protein_coding	10	14518557	14774897	-	637.359	3.94629	0.167997	2.69662e-123	2.02521e-121	gene_id ENSG00000065809; gene_version 13; gene_name FAM107B; gene_source ensembl_havana; gene_biotype protein_coding;
ENSG00000142599	RERE	protein_coding	1	8352397	8848921	-	5117.44	1.6025	0.0681445	4.70606e-123	3.51727e-121	gene_id ENSG00000142599; gene_version 19; gene_name RERE; gene_source ensembl_havana; gene_biotype protein_coding;
ENSG00000112902	SEMA5A	protein_coding	5	9035033	9546075	-	724.868	-2.43011	0.103452	5.59296e-123	4.16003e-121	gene_id ENSG00000112902; gene_version 12; gene_name SEMA5A; gene_source ensembl_havana; gene_biotype protein_coding;
ENSG00000154447	SH3RF1	protein_coding	4	169094259	169270956	-	1299.26	2.24904	0.0958363	8.24415e-123	6.10265e-121	gene_id ENSG00000154447; gene_version 15; gene_name SH3RF1; gene_source ensembl_havana; gene_biotype protein_coding;
ENSG00000006704	GTF2IRD1	protein_coding	7	74453790	74602604	+	497.066	3.66447	0.156153	9.66133e-123	7.11764e-121	gene_id ENSG00000006704; gene_version 10; gene_name GTF2IRD1; gene_source ensembl_havana; gene_biotype protein_coding;
ENSG00000187068	C3orf70	protein_coding	3	185076838	185153060	-	369.301	4.10963	0.174976	1.07199e-122	7.8601e-121	gene_id ENSG00000187068; gene_version 3; gene_name C3orf70; gene_source ensembl_havana; gene_biotype protein_coding;
ENSG00000102109	PCSK1N	protein_coding	X	48831096	48835610	-	2209.87	1.5429	0.0656989	1.14363e-122	8.3458e-121	gene_id ENSG00000102109; gene_version 9; gene_name PCSK1N; gene_source ensembl_havana; gene_biotype protein_coding;
ENSG00000127947	PTPN12	protein_coding	7	77537295	77640069	+	1046.29	1.95673	0.0834632	2.19472e-122	1.59411e-120	gene_id ENSG00000127947; gene_version 16; gene_name PTPN12; gene_source ensembl_havana; gene_biotype protein_coding;
ENSG00000183484	GPR132	protein_coding	14	105049395	105065445	-	1389.92	-1.97186	0.0843261	6.77475e-122	4.89777e-120	gene_id ENSG00000183484; gene_version 12; gene_name GPR132; gene_source ensembl_havana; gene_biotype protein_coding;
ENSG00000147231	RADX	protein_coding	X	106611930	106679439	+	786.552	2.44669	0.1046	7.36124e-122	5.29701e-120	gene_id ENSG00000147231; gene_version 14; gene_name RADX; gene_source ensembl_havana; gene_biotype protein_coding;
ENSG00000149177	PTPRJ	protein_coding	11	47980558	48170841	+	840.226	2.21918	0.0950201	1.51654e-121	1.08622e-119	gene_id ENSG00000149177; gene_version 13; gene_name PTPRJ; gene_source ensembl_havana; gene_biotype protein_coding;
ENSG00000153956	CACNA2D1	protein_coding	7	81946444	82443777	-	625.922	6.83798	0.292111	4.25979e-121	3.03702e-119	gene_id ENSG00000153956; gene_version 16; gene_name CACNA2D1; gene_source ensembl_havana; gene_biotype protein_coding;
ENSG00000164659	KIAA1324L	protein_coding	7	86876906	87059654	-	494.968	3.5571	0.152726	8.70903e-121	6.18061e-119	gene_id ENSG00000164659; gene_version 15; gene_name KIAA1324L; gene_source ensembl_havana; gene_biotype protein_coding;
ENSG00000027869	SH2D2A	protein_coding	1	156806243	156816862	-	1270.6	-2.42972	0.10466	2.03983e-120	1.44101e-118	gene_id ENSG00000027869; gene_version 11; gene_name SH2D2A; gene_source ensembl_havana; gene_biotype protein_coding;
ENSG00000134569	LRP4	protein_coding	11	46856717	46918642	-	658.208	2.81799	0.121661	1.28422e-119	9.03098e-118	gene_id ENSG00000134569; gene_version 10; gene_name LRP4; gene_source ensembl_havana; gene_biotype protein_coding;
ENSG00000115526	CHST10	protein_coding	2	100391860	100417668	-	1144.4	1.87746	0.081147	2.99194e-119	2.0945e-117	gene_id ENSG00000115526; gene_version 11; gene_name CHST10; gene_source ensembl_havana; gene_biotype protein_coding;
ENSG00000101463	SYNDIG1	protein_coding	20	24469629	24666616	+	2099.04	-1.7507	0.0757217	3.64594e-119	2.54083e-117	gene_id ENSG00000101463; gene_version 6; gene_name SYNDIG1; gene_source ensembl_havana; gene_biotype protein_coding;
ENSG00000141441	GAREM1	protein_coding	18	32124877	32470882	-	467.751	3.42177	0.14805	4.87931e-119	3.3851e-117	gene_id ENSG00000141441; gene_version 16; gene_name GAREM1; gene_source ensembl_havana; gene_biotype protein_coding;
ENSG00000261115	TMEM178B	protein_coding	7	141074064	141480380	+	1002.48	3.61552	0.157133	1.81592e-118	1.2542e-116	gene_id ENSG00000261115; gene_version 6; gene_name TMEM178B; gene_source ensembl_havana; gene_biotype protein_coding;
ENSG00000112541	PDE10A	protein_coding	6	165327287	165988078	-	398.104	5.57099	0.241435	5.23587e-118	3.60019e-116	gene_id ENSG00000112541; gene_version 15; gene_name PDE10A; gene_source ensembl_havana; gene_biotype protein_coding;
ENSG00000198108	CHSY3	protein_coding	5	129904465	130186634	+	508.982	3.02396	0.131668	1.4163e-117	9.6954e-116	gene_id ENSG00000198108; gene_version 4; gene_name CHSY3; gene_source ensembl_havana; gene_biotype protein_coding;
ENSG00000186088	GSAP	protein_coding	7	77310751	77416349	-	347.707	4.16371	0.181805	8.82551e-117	6.01495e-115	gene_id ENSG00000186088; gene_version 16; gene_name GSAP; gene_source ensembl_havana; gene_biotype protein_coding;
ENSG00000164749	HNF4G	protein_coding	8	75407914	75566834	+	353.71	3.92351	0.171377	1.03622e-116	7.03127e-115	gene_id ENSG00000164749; gene_version 12; gene_name HNF4G; gene_source ensembl_havana; gene_biotype protein_coding;
ENSG00000082397	EPB41L3	protein_coding	18	5392381	5630700	-	388.068	5.09941	0.22265	1.06654e-116	7.20543e-115	gene_id ENSG00000082397; gene_version 17; gene_name EPB41L3; gene_source ensembl_havana; gene_biotype protein_coding;
ENSG00000173482	PTPRM	protein_coding	18	7566782	8406861	+	5748.25	-1.33128	0.0582098	2.0332e-116	1.36763e-114	gene_id ENSG00000173482; gene_version 16; gene_name PTPRM; gene_source ensembl_havana; gene_biotype protein_coding;
ENSG00000152952	PLOD2	protein_coding	3	146069440	146163653	-	575.737	6.93168	0.301798	2.40063e-116	1.6078e-114	gene_id ENSG00000152952; gene_version 12; gene_name PLOD2; gene_source ensembl_havana; gene_biotype protein_coding;
ENSG00000168447	SCNN1B	protein_coding	16	23278231	23381294	+	2400.14	-1.58081	0.0692948	5.4697e-116	3.64749e-114	gene_id ENSG00000168447; gene_version 11; gene_name SCNN1B; gene_source ensembl_havana; gene_biotype protein_coding;
ENSG00000084444	FAM234B	protein_coding	12	13044381	13142521	+	1268.64	2.28969	0.100578	1.39659e-115	9.27323e-114	gene_id ENSG00000084444; gene_version 14; gene_name FAM234B; gene_source ensembl_havana; gene_biotype protein_coding;
ENSG00000115738	ID2	protein_coding	2	8678845	8684461	+	2035.02	-1.66203	0.0730138	1.73998e-115	1.15039e-113	gene_id ENSG00000115738; gene_version 10; gene_name ID2; gene_source ensembl_havana; gene_biotype protein_coding;
ENSG00000163492	CCDC141	protein_coding	2	178829757	179050086	-	1254.08	-1.92562	0.0847518	3.57679e-115	2.35475e-113	gene_id ENSG00000163492; gene_version 15; gene_name CCDC141; gene_source havana; gene_biotype protein_coding;
ENSG00000129422	MTUS1	protein_coding	8	17643795	17800917	-	458.391	4.52484	0.199571	5.23238e-115	3.43009e-113	gene_id ENSG00000129422; gene_version 14; gene_name MTUS1; gene_source ensembl_havana; gene_biotype protein_coding;
ENSG00000142798	HSPG2	protein_coding	1	21822244	21937310	-	1519.46	1.88567	0.0830926	7.31288e-115	4.77374e-113	gene_id ENSG00000142798; gene_version 20; gene_name HSPG2; gene_source ensembl_havana; gene_biotype protein_coding;
ENSG00000119888	EPCAM	protein_coding	2	47345158	47387601	+	751.67	2.61308	0.115476	2.88215e-114	1.87352e-112	gene_id ENSG00000119888; gene_version 10; gene_name EPCAM; gene_source ensembl_havana; gene_biotype protein_coding;
ENSG00000173517	PEAK1	protein_coding	15	77100656	77420144	-	878.934	2.14898	0.0950433	4.48074e-114	2.90048e-112	gene_id ENSG00000173517; gene_version 10; gene_name PEAK1; gene_source ensembl_havana; gene_biotype protein_coding;
ENSG00000082438	COBLL1	protein_coding	2	164653624	164843679	-	337.254	4.65891	0.206171	1.22499e-113	7.89659e-112	gene_id ENSG00000082438; gene_version 17; gene_name COBLL1; gene_source ensembl_havana; gene_biotype protein_coding;
ENSG00000168461	RAB31	protein_coding	18	9708275	9862551	+	434.949	3.41437	0.151577	2.37561e-113	1.52502e-111	gene_id ENSG00000168461; gene_version 13; gene_name RAB31; gene_source ensembl_havana; gene_biotype protein_coding;
ENSG00000110723	EXPH5	protein_coding	11	108505435	108593768	-	378.976	5.46528	0.242225	5.2836e-113	3.37779e-111	gene_id ENSG00000110723; gene_version 12; gene_name EXPH5; gene_source ensembl_havana; gene_biotype protein_coding;
ENSG00000132970	WASF3	protein_coding	13	26557683	26688948	+	856.315	2.53249	0.112544	5.40614e-113	3.44191e-111	gene_id ENSG00000132970; gene_version 14; gene_name WASF3; gene_source ensembl_havana; gene_biotype protein_coding;
ENSG00000146555	SDK1	protein_coding	7	3301252	4269000	+	361.657	4.87052	0.218081	3.22849e-111	2.04705e-109	gene_id ENSG00000146555; gene_version 19; gene_name SDK1; gene_source ensembl_havana; gene_biotype protein_coding;
ENSG00000114631	PODXL2	protein_coding	3	127629185	127672802	+	1452.93	2.11793	0.0950298	6.31635e-111	3.98858e-109	gene_id ENSG00000114631; gene_version 11; gene_name PODXL2; gene_source ensembl_havana; gene_biotype protein_coding;
ENSG00000181408	UTS2R	protein_coding	17	82374230	82375586	+	1066.74	-1.7617	0.0793899	6.1005e-110	3.83662e-108	gene_id ENSG00000181408; gene_version 3; gene_name UTS2R; gene_source ensembl_havana; gene_biotype protein_coding;
ENSG00000198853	RUSC2	protein_coding	9	35490111	35561898	+	674.785	2.67964	0.120949	1.30192e-109	8.15466e-108	gene_id ENSG00000198853; gene_version 12; gene_name RUSC2; gene_source ensembl_havana; gene_biotype protein_coding;
ENSG00000198624	CCDC69	protein_coding	5	151181052	151224093	-	5447.01	-1.22506	0.0553583	4.2613e-109	2.65833e-107	gene_id ENSG00000198624; gene_version 13; gene_name CCDC69; gene_source ensembl_havana; gene_biotype protein_coding;
ENSG00000165959	CLMN	protein_coding	14	95181940	95319908	-	378.73	3.33303	0.151167	9.24657e-109	5.74513e-107	gene_id ENSG00000165959; gene_version 12; gene_name CLMN; gene_source ensembl_havana; gene_biotype protein_coding;
ENSG00000180096	SEPTIN1	protein_coding	16	30378133	30395991	-	626.068	-2.79228	0.126867	1.24057e-108	7.67713e-107	gene_id ENSG00000180096; gene_version 12; gene_name SEPTIN1; gene_source ensembl_havana; gene_biotype protein_coding;
ENSG00000134202	GSTM3	protein_coding	1	109733932	109741038	-	537.086	2.87255	0.130664	5.64239e-108	3.47783e-106	gene_id ENSG00000134202; gene_version 11; gene_name GSTM3; gene_source ensembl_havana; gene_biotype protein_coding;
ENSG00000242732	RTL5	protein_coding	X	72127110	72131901	-	747.311	2.08296	0.094792	6.65426e-108	4.08524e-106	gene_id ENSG00000242732; gene_version 4; gene_name RTL5; gene_source ensembl_havana; gene_biotype protein_coding;
ENSG00000117020	AKT3	protein_coding	1	243488233	243851079	-	4724.77	1.51892	0.0691238	9.12107e-108	5.57755e-106	gene_id ENSG00000117020; gene_version 18; gene_name AKT3; gene_source ensembl_havana; gene_biotype protein_coding;
ENSG00000021300	PLEKHB1	protein_coding	11	73646178	73662819	+	567.827	2.56775	0.117176	1.72162e-107	1.04863e-105	gene_id ENSG00000021300; gene_version 14; gene_name PLEKHB1; gene_source ensembl_havana; gene_biotype protein_coding;
ENSG00000058668	ATP2B4	protein_coding	1	203626561	203744081	+	1667.13	2.29931	0.105563	3.11996e-106	1.8929e-104	gene_id ENSG00000058668; gene_version 14; gene_name ATP2B4; gene_source ensembl_havana; gene_biotype protein_coding;
ENSG00000171451	DSEL	protein_coding	18	67506587	67516720	-	1067.35	2.50866	0.115215	4.83021e-106	2.91907e-104	gene_id ENSG00000171451; gene_version 14; gene_name DSEL; gene_source ensembl_havana; gene_biotype protein_coding;
ENSG00000145147	SLIT2	protein_coding	4	20251905	20620561	+	416.521	3.66652	0.168613	5.40901e-106	3.25614e-104	gene_id ENSG00000145147; gene_version 20; gene_name SLIT2; gene_source ensembl_havana; gene_biotype protein_coding;
ENSG00000144229	THSD7B	protein_coding	2	136765545	137677718	+	375.23	5.55081	0.254309	7.42711e-106	4.45368e-104	gene_id ENSG00000144229; gene_version 12; gene_name THSD7B; gene_source ensembl_havana; gene_biotype protein_coding;
ENSG00000196935	SRGAP1	protein_coding	12	63844700	64162217	+	565.393	2.45953	0.113134	9.20426e-106	5.49803e-104	gene_id ENSG00000196935; gene_version 9; gene_name SRGAP1; gene_source ensembl_havana; gene_biotype protein_coding;
ENSG00000010278	CD9	protein_coding	12	6199715	6238271	+	2490.32	1.60653	0.0742419	1.34347e-104	7.99414e-103	gene_id ENSG00000010278; gene_version 14; gene_name CD9; gene_source ensembl_havana; gene_biotype protein_coding;
ENSG00000054598	FOXC1	protein_coding	6	1609915	1613897	+	781.616	2.02583	0.0937286	1.82943e-104	1.08441e-102	gene_id ENSG00000054598; gene_version 9; gene_name FOXC1; gene_source havana; gene_biotype protein_coding;
ENSG00000104059	FAM189A1	protein_coding	15	29120254	29570723	-	662.15	2.19021	0.101507	4.02468e-104	2.37656e-102	gene_id ENSG00000104059; gene_version 4; gene_name FAM189A1; gene_source ensembl_havana; gene_biotype protein_coding;
ENSG00000240694	PNMA2	protein_coding	8	26504701	26514092	-	353.893	5.06439	0.234714	6.37629e-104	3.75086e-102	gene_id ENSG00000240694; gene_version 9; gene_name PNMA2; gene_source ensembl_havana; gene_biotype protein_coding;
ENSG00000189337	KAZN	protein_coding	1	13892792	15118043	+	658.142	3.48306	0.16173	1.07374e-103	6.29238e-102	gene_id ENSG00000189337; gene_version 17; gene_name KAZN; gene_source ensembl_havana; gene_biotype protein_coding;
ENSG00000075426	FOSL2	protein_coding	2	28392448	28417317	+	690.627	2.31094	0.107432	1.78593e-103	1.04265e-101	gene_id ENSG00000075426; gene_version 12; gene_name FOSL2; gene_source ensembl_havana; gene_biotype protein_coding;
ENSG00000077782	FGFR1	protein_coding	8	38400215	38468834	-	729.934	2.45838	0.114433	1.99313e-103	1.15924e-101	gene_id ENSG00000077782; gene_version 20; gene_name FGFR1; gene_source ensembl_havana; gene_biotype protein_coding;
ENSG00000155629	PIK3AP1	protein_coding	10	96593315	96720514	-	583.78	2.57897	0.12088	6.11972e-102	3.546e-100	gene_id ENSG00000155629; gene_version 15; gene_name PIK3AP1; gene_source ensembl_havana; gene_biotype protein_coding;
ENSG00000125430	HS3ST3B1	protein_coding	17	14301081	14349404	+	322.95	4.48622	0.211439	1.20499e-100	6.95615e-99	gene_id ENSG00000125430; gene_version 9; gene_name HS3ST3B1; gene_source ensembl_havana; gene_biotype protein_coding;
ENSG00000052126	PLEKHA5	protein_coding	12	19129752	19376400	+	946.084	2.00176	0.0944472	1.51553e-100	8.71629e-99	gene_id ENSG00000052126; gene_version 14; gene_name PLEKHA5; gene_source ensembl_havana; gene_biotype protein_coding;
ENSG00000166428	PLD4	protein_coding	14	104924713	104937790	+	9940.57	1.19602	0.0563695	1.86106e-100	1.06639e-98	gene_id ENSG00000166428; gene_version 13; gene_name PLD4; gene_source ensembl_havana; gene_biotype protein_coding;
ENSG00000081377	CDC14B	protein_coding	9	96490241	96619843	-	307.791	4.94466	0.232991	2.50836e-100	1.43199e-98	gene_id ENSG00000081377; gene_version 17; gene_name CDC14B; gene_source ensembl_havana; gene_biotype protein_coding;
ENSG00000164181	ELOVL7	protein_coding	5	60751791	60844274	-	556.334	2.83348	0.134201	6.74069e-100	3.83402e-98	gene_id ENSG00000164181; gene_version 14; gene_name ELOVL7; gene_source ensembl_havana; gene_biotype protein_coding;
ENSG00000135925	WNT10A	protein_coding	2	218880852	218899581	+	4295.35	1.74925	0.0828029	7.02706e-100	3.98226e-98	gene_id ENSG00000135925; gene_version 9; gene_name WNT10A; gene_source ensembl_havana; gene_biotype protein_coding;
ENSG00000107130	NCS1	protein_coding	9	130172404	130237303	+	3494.33	1.73575	0.0822065	9.6694e-100	5.45968e-98	gene_id ENSG00000107130; gene_version 10; gene_name NCS1; gene_source ensembl_havana; gene_biotype protein_coding;
ENSG00000141668	CBLN2	protein_coding	18	72536680	72638521	-	1046.56	-2.70118	0.128201	1.122e-99	6.31217e-98	gene_id ENSG00000141668; gene_version 10; gene_name CBLN2; gene_source ensembl_havana; gene_biotype protein_coding;
ENSG00000101911	PRPS2	protein_coding	X	12791355	12824222	+	7727.65	1.15841	0.054808	1.30993e-99	7.34274e-98	gene_id ENSG00000101911; gene_version 12; gene_name PRPS2; gene_source ensembl_havana; gene_biotype protein_coding;
ENSG00000112294	ALDH5A1	protein_coding	6	24494867	24537207	+	4401.87	1.31696	0.0623955	1.64896e-99	9.20978e-98	gene_id ENSG00000112294; gene_version 13; gene_name ALDH5A1; gene_source ensembl_havana; gene_biotype protein_coding;
ENSG00000157470	FAM81A	protein_coding	15	59372693	59523555	+	457.818	6.65445	0.314088	1.96099e-99	1.09131e-97	gene_id ENSG00000157470; gene_version 12; gene_name FAM81A; gene_source ensembl_havana; gene_biotype protein_coding;
ENSG00000076356	PLXNA2	protein_coding	1	208022242	208244384	-	2144.27	2.76648	0.131806	6.42667e-99	3.56369e-97	gene_id ENSG00000076356; gene_version 7; gene_name PLXNA2; gene_source ensembl_havana; gene_biotype protein_coding;
ENSG00000198720	ANKRD13B	protein_coding	17	29589769	29614761	+	1043.12	1.98156	0.0945893	2.39284e-98	1.32213e-96	gene_id ENSG00000198720; gene_version 13; gene_name ANKRD13B; gene_source ensembl_havana; gene_biotype protein_coding;
ENSG00000100368	CSF2RB	protein_coding	22	36913628	36940439	+	379.847	-6.46512	0.307472	2.7767e-98	1.52877e-96	gene_id ENSG00000100368; gene_version 14; gene_name CSF2RB; gene_source ensembl_havana; gene_biotype protein_coding;
ENSG00000141540	TTYH2	protein_coding	17	74213571	74262020	+	1541.14	1.70394	0.0813697	3.74941e-98	2.05699e-96	gene_id ENSG00000141540; gene_version 11; gene_name TTYH2; gene_source ensembl_havana; gene_biotype protein_coding;
ENSG00000177614	PGBD5	protein_coding	1	230314490	230426332	-	336.239	3.40719	0.16328	1.30259e-97	7.12098e-96	gene_id ENSG00000177614; gene_version 11; gene_name PGBD5; gene_source ensembl_havana; gene_biotype protein_coding;
ENSG00000145284	SCD5	protein_coding	4	82629539	82798796	-	3264.35	1.44197	0.0690401	1.60642e-97	8.75105e-96	gene_id ENSG00000145284; gene_version 12; gene_name SCD5; gene_source ensembl_havana; gene_biotype protein_coding;
ENSG00000113721	PDGFRB	protein_coding	5	150113839	150155872	-	623.654	2.84635	0.136665	1.99679e-97	1.08394e-95	gene_id ENSG00000113721; gene_version 14; gene_name PDGFRB; gene_source ensembl_havana; gene_biotype protein_coding;
ENSG00000066382	MPPED2	protein_coding	11	30384493	30586872	-	332.335	5.55473	0.265811	2.76107e-97	1.49359e-95	gene_id ENSG00000066382; gene_version 16; gene_name MPPED2; gene_source ensembl_havana; gene_biotype protein_coding;
ENSG00000007129	CEACAM21	protein_coding	19	41549518	41586844	+	1572.65	-1.81884	0.0875248	9.12732e-97	4.92016e-95	gene_id ENSG00000007129; gene_version 18; gene_name CEACAM21; gene_source ensembl_havana; gene_biotype protein_coding;
ENSG00000153253	SCN3A	protein_coding	2	165087522	165204067	-	317.938	5.16843	0.249314	4.97729e-96	2.67374e-94	gene_id ENSG00000153253; gene_version 18; gene_name SCN3A; gene_source ensembl_havana; gene_biotype protein_coding;
ENSG00000120899	PTK2B	protein_coding	8	27311482	27459391	+	6120.81	-1.28981	0.0622509	5.52475e-96	2.95756e-94	gene_id ENSG00000120899; gene_version 18; gene_name PTK2B; gene_source ensembl_havana; gene_biotype protein_coding;
ENSG00000120278	PLEKHG1	protein_coding	6	150599883	150843665	+	329.679	4.49378	0.217205	6.19782e-96	3.30643e-94	gene_id ENSG00000120278; gene_version 16; gene_name PLEKHG1; gene_source havana; gene_biotype protein_coding;
ENSG00000277117	FP565260.3	protein_coding	21	5022493	5040666	+	735.448	-2.04164	0.0991238	3.01969e-95	1.60542e-93	gene_id ENSG00000277117; gene_version 5; gene_name FP565260.3; gene_source ensembl_havana; gene_biotype protein_coding;
ENSG00000165655	ZNF503	protein_coding	10	75397830	75401764	-	2374.71	2.07195	0.100523	3.10023e-95	1.64259e-93	gene_id ENSG00000165655; gene_version 17; gene_name ZNF503; gene_source ensembl_havana; gene_biotype protein_coding;
ENSG00000120549	KIAA1217	protein_coding	10	23694746	24547848	+	475.825	6.97279	0.336543	6.70893e-95	3.54245e-93	gene_id ENSG00000120549; gene_version 18; gene_name KIAA1217; gene_source ensembl_havana; gene_biotype protein_coding;
ENSG00000159216	RUNX1	protein_coding	21	34787801	36004667	-	2961.51	-1.41591	0.0687438	7.97033e-95	4.19419e-93	gene_id ENSG00000159216; gene_version 18; gene_name RUNX1; gene_source ensembl_havana; gene_biotype protein_coding;
ENSG00000107518	ATRNL1	protein_coding	10	115093365	115948999	+	467.149	3.15122	0.153906	4.76037e-94	2.49653e-92	gene_id ENSG00000107518; gene_version 18; gene_name ATRNL1; gene_source ensembl_havana; gene_biotype protein_coding;
ENSG00000272620	AFAP1-AS1	lncRNA	4	7754090	7778928	+	9850.14	-1.13961	0.0563495	1.72441e-93	9.01296e-92	gene_id ENSG00000272620; gene_version 1; gene_name AFAP1-AS1; gene_source havana; gene_biotype lncRNA;
ENSG00000157077	ZFYVE9	protein_coding	1	52142094	52346686	+	2180.38	1.59049	0.0779402	2.62627e-93	1.36805e-91	gene_id ENSG00000157077; gene_version 14; gene_name ZFYVE9; gene_source ensembl_havana; gene_biotype protein_coding;
ENSG00000102048	ASB9	protein_coding	X	15235288	15270467	-	465.541	2.53789	0.124559	3.46777e-93	1.80033e-91	gene_id ENSG00000102048; gene_version 16; gene_name ASB9; gene_source ensembl_havana; gene_biotype protein_coding;
ENSG00000196405	EVL	protein_coding	14	99971449	100144236	+	3464.07	1.54941	0.0759874	3.65673e-93	1.89208e-91	gene_id ENSG00000196405; gene_version 13; gene_name EVL; gene_source ensembl_havana; gene_biotype protein_coding;
ENSG00000184451	CCR10	protein_coding	17	42678889	42683917	-	745.465	-2.00761	0.0985961	4.3948e-93	2.2664e-91	gene_id ENSG00000184451; gene_version 5; gene_name CCR10; gene_source ensembl_havana; gene_biotype protein_coding;
ENSG00000188404	SELL	protein_coding	1	169690665	169711702	-	342.562	3.14809	0.154719	5.33343e-93	2.74131e-91	gene_id ENSG00000188404; gene_version 10; gene_name SELL; gene_source ensembl_havana; gene_biotype protein_coding;
ENSG00000145349	CAMK2D	protein_coding	4	113451032	113761927	-	3704.53	-1.26861	0.0622757	7.96331e-93	4.07948e-91	gene_id ENSG00000145349; gene_version 17; gene_name CAMK2D; gene_source ensembl_havana; gene_biotype protein_coding;
ENSG00000175745	NR2F1	protein_coding	5	93583222	93594611	+	351.283	6.0959	0.298303	8.71686e-93	4.45078e-91	gene_id ENSG00000175745; gene_version 14; gene_name NR2F1; gene_source ensembl_havana; gene_biotype protein_coding;
ENSG00000112787	FBRSL1	protein_coding	12	132489551	132585188	+	6359.05	1.2926	0.0636046	1.99094e-92	1.01322e-90	gene_id ENSG00000112787; gene_version 13; gene_name FBRSL1; gene_source ensembl_havana; gene_biotype protein_coding;
ENSG00000157827	FMNL2	protein_coding	2	152335174	152649826	+	3920.99	1.71557	0.0846681	4.80715e-92	2.43841e-90	gene_id ENSG00000157827; gene_version 20; gene_name FMNL2; gene_source ensembl_havana; gene_biotype protein_coding;
ENSG00000119862	LGALSL	protein_coding	2	64453969	64461381	+	1082.03	1.95472	0.0965891	7.15677e-92	3.61838e-90	gene_id ENSG00000119862; gene_version 13; gene_name LGALSL; gene_source ensembl_havana; gene_biotype protein_coding;
ENSG00000140848	CPNE2	protein_coding	16	57092583	57148369	+	1771.57	1.47657	0.0729334	7.3487e-92	3.70331e-90	gene_id ENSG00000140848; gene_version 17; gene_name CPNE2; gene_source ensembl_havana; gene_biotype protein_coding;
ENSG00000136352	NKX2-1	protein_coding	14	36516392	36521149	-	383.3	3.35179	0.165773	9.68218e-92	4.86341e-90	gene_id ENSG00000136352; gene_version 17; gene_name NKX2-1; gene_source ensembl_havana; gene_biotype protein_coding;
ENSG00000146950	SHROOM2	protein_coding	X	9786429	9949443	+	405.947	3.20746	0.159123	1.90932e-91	9.55956e-90	gene_id ENSG00000146950; gene_version 13; gene_name SHROOM2; gene_source ensembl_havana; gene_biotype protein_coding;
ENSG00000171914	TLN2	protein_coding	15	62390526	62844631	+	858.097	2.82012	0.140158	3.41639e-91	1.705e-89	gene_id ENSG00000171914; gene_version 16; gene_name TLN2; gene_source ensembl_havana; gene_biotype protein_coding;
ENSG00000154928	EPHB1	protein_coding	3	134597801	135260467	+	1304.23	2.06086	0.102367	4.15847e-91	2.06867e-89	gene_id ENSG00000154928; gene_version 18; gene_name EPHB1; gene_source ensembl_havana; gene_biotype protein_coding;
ENSG00000145569	OTULINL	protein_coding	5	14581792	14616180	+	628.413	2.10765	0.104835	9.07945e-91	4.50219e-89	gene_id ENSG00000145569; gene_version 6; gene_name OTULINL; gene_source ensembl_havana; gene_biotype protein_coding;
ENSG00000145246	ATP10D	protein_coding	4	47485275	47593486	+	669.738	2.06898	0.103073	1.76738e-90	8.73583e-89	gene_id ENSG00000145246; gene_version 14; gene_name ATP10D; gene_source ensembl_havana; gene_biotype protein_coding;
ENSG00000167535	CACNB3	protein_coding	12	48813794	48828941	+	923.402	1.81641	0.0904762	1.81873e-90	8.96099e-89	gene_id ENSG00000167535; gene_version 8; gene_name CACNB3; gene_source ensembl_havana; gene_biotype protein_coding;
ENSG00000099282	TSPAN15	protein_coding	10	69451465	69507666	+	300.816	4.24647	0.211746	3.54712e-90	1.74214e-88	gene_id ENSG00000099282; gene_version 10; gene_name TSPAN15; gene_source ensembl_havana; gene_biotype protein_coding;
ENSG00000122642	FKBP9	protein_coding	7	32957404	33006930	+	539.707	2.26913	0.113374	4.62661e-90	2.26514e-88	gene_id ENSG00000122642; gene_version 11; gene_name FKBP9; gene_source ensembl_havana; gene_biotype protein_coding;
ENSG00000008311	AASS	protein_coding	7	122073549	122144255	-	613.248	2.28168	0.114105	6.5413e-90	3.19244e-88	gene_id ENSG00000008311; gene_version 15; gene_name AASS; gene_source ensembl_havana; gene_biotype protein_coding;
ENSG00000136630	HLX	protein_coding	1	220879431	220885059	+	300.39	5.40362	0.269455	7.10675e-90	3.4575e-88	gene_id ENSG00000136630; gene_version 13; gene_name HLX; gene_source ensembl_havana; gene_biotype protein_coding;
ENSG00000151491	EPS8	protein_coding	12	15620134	15882329	-	281.513	3.89856	0.195359	1.95761e-89	9.49412e-88	gene_id ENSG00000151491; gene_version 14; gene_name EPS8; gene_source ensembl_havana; gene_biotype protein_coding;
ENSG00000181444	ZNF467	protein_coding	7	149764182	149773588	-	1706.65	1.68685	0.0847383	5.77966e-89	2.79429e-87	gene_id ENSG00000181444; gene_version 13; gene_name ZNF467; gene_source ensembl_havana; gene_biotype protein_coding;
ENSG00000113532	ST8SIA4	protein_coding	5	100806933	100903282	-	4035.57	-1.21565	0.0610063	6.24622e-89	3.01044e-87	gene_id ENSG00000113532; gene_version 13; gene_name ST8SIA4; gene_source ensembl_havana; gene_biotype protein_coding;
ENSG00000162415	ZSWIM5	protein_coding	1	45016399	45306209	-	267.223	4.09926	0.206227	1.01745e-88	4.88852e-87	gene_id ENSG00000162415; gene_version 7; gene_name ZSWIM5; gene_source ensembl_havana; gene_biotype protein_coding;
ENSG00000221869	CEBPD	protein_coding	8	47736913	47738164	-	367.017	2.8464	0.143297	1.03216e-88	4.9438e-87	gene_id ENSG00000221869; gene_version 5; gene_name CEBPD; gene_source ensembl_havana; gene_biotype protein_coding;
ENSG00000169031	COL4A3	protein_coding	2	227164565	227314792	+	541.633	2.38977	0.120416	1.51972e-88	7.25665e-87	gene_id ENSG00000169031; gene_version 19; gene_name COL4A3; gene_source ensembl_havana; gene_biotype protein_coding;
ENSG00000112290	WASF1	protein_coding	6	110099819	110180004	-	436.624	2.63732	0.133239	4.12157e-88	1.962e-86	gene_id ENSG00000112290; gene_version 13; gene_name WASF1; gene_source ensembl_havana; gene_biotype protein_coding;
ENSG00000155755	TMEM237	protein_coding	2	201620184	201643570	-	652.364	1.9612	0.0990485	4.26566e-88	2.02436e-86	gene_id ENSG00000155755; gene_version 19; gene_name TMEM237; gene_source ensembl_havana; gene_biotype protein_coding;
ENSG00000167123	CERCAM	protein_coding	9	128411751	128437351	+	1109.87	1.72732	0.087386	9.88241e-88	4.67556e-86	gene_id ENSG00000167123; gene_version 19; gene_name CERCAM; gene_source ensembl_havana; gene_biotype protein_coding;
ENSG00000114859	CLCN2	protein_coding	3	184346185	184361650	-	1290.44	1.62412	0.0821906	1.0511e-87	4.95781e-86	gene_id ENSG00000114859; gene_version 16; gene_name CLCN2; gene_source ensembl_havana; gene_biotype protein_coding;
ENSG00000169604	ANTXR1	protein_coding	2	69013178	69249327	+	273.03	4.97588	0.251435	1.23186e-87	5.79273e-86	gene_id ENSG00000169604; gene_version 19; gene_name ANTXR1; gene_source ensembl_havana; gene_biotype protein_coding;
ENSG00000156711	MAPK13	protein_coding	6	36127809	36144524	+	3797.71	1.62875	0.0825265	1.42175e-87	6.66544e-86	gene_id ENSG00000156711; gene_version 17; gene_name MAPK13; gene_source ensembl_havana; gene_biotype protein_coding;
ENSG00000123191	ATP7B	protein_coding	13	51930436	52012125	-	397.144	2.79918	0.142353	4.61261e-87	2.15594e-85	gene_id ENSG00000123191; gene_version 14; gene_name ATP7B; gene_source ensembl_havana; gene_biotype protein_coding;
ENSG00000093072	ADA2	protein_coding	22	17178790	17258235	-	1264.43	-1.75589	0.0894697	1.51143e-86	7.04319e-85	gene_id ENSG00000093072; gene_version 18; gene_name ADA2; gene_source ensembl_havana; gene_biotype protein_coding;
ENSG00000166501	PRKCB	protein_coding	16	23835983	24220611	+	268.047	3.9442	0.201021	1.91e-86	8.87375e-85	gene_id ENSG00000166501; gene_version 14; gene_name PRKCB; gene_source ensembl_havana; gene_biotype protein_coding;
ENSG00000169860	P2RY1	protein_coding	3	152835131	152841439	+	303.705	3.77578	0.192698	1.98867e-86	9.21159e-85	gene_id ENSG00000169860; gene_version 7; gene_name P2RY1; gene_source ensembl_havana; gene_biotype protein_coding;
ENSG00000111863	ADTRP	protein_coding	6	11712054	11807046	-	392.274	-7.14773	0.362	2.05619e-86	9.49592e-85	gene_id ENSG00000111863; gene_version 12; gene_name ADTRP; gene_source ensembl_havana; gene_biotype protein_coding;
ENSG00000013016	EHD3	protein_coding	2	31234152	31269451	+	290.015	4.42659	0.226013	3.36288e-86	1.54843e-84	gene_id ENSG00000013016; gene_version 16; gene_name EHD3; gene_source ensembl_havana; gene_biotype protein_coding;
ENSG00000104324	CPQ	protein_coding	8	96645242	97149654	+	1674.06	-1.51738	0.0774887	3.50369e-86	1.60847e-84	gene_id ENSG00000104324; gene_version 16; gene_name CPQ; gene_source ensembl_havana; gene_biotype protein_coding;
ENSG00000131650	KREMEN2	protein_coding	16	2964216	2968383	+	705.689	-2.55341	0.130602	4.47619e-86	2.04885e-84	gene_id ENSG00000131650; gene_version 14; gene_name KREMEN2; gene_source ensembl_havana; gene_biotype protein_coding;
ENSG00000047648	ARHGAP6	protein_coding	X	11117651	11665920	-	3913.03	-1.30549	0.0667012	5.11008e-86	2.33209e-84	gene_id ENSG00000047648; gene_version 23; gene_name ARHGAP6; gene_source ensembl_havana; gene_biotype protein_coding;
ENSG00000166897	ELFN2	protein_coding	22	37367960	37427479	-	538.696	2.64537	0.135308	5.53737e-86	2.51967e-84	gene_id ENSG00000166897; gene_version 15; gene_name ELFN2; gene_source ensembl_havana; gene_biotype protein_coding;
ENSG00000197594	ENPP1	protein_coding	6	131808016	131895155	+	320.957	3.3169	0.170025	8.17843e-86	3.71051e-84	gene_id ENSG00000197594; gene_version 13; gene_name ENPP1; gene_source ensembl_havana; gene_biotype protein_coding;
ENSG00000070159	PTPN3	protein_coding	9	109375466	109498313	-	1750.27	1.69834	0.0869216	8.60469e-86	3.89249e-84	gene_id ENSG00000070159; gene_version 14; gene_name PTPN3; gene_source ensembl_havana; gene_biotype protein_coding;
ENSG00000173706	HEG1	protein_coding	3	124965710	125055997	-	484.19	2.87419	0.147418	9.00352e-86	4.06103e-84	gene_id ENSG00000173706; gene_version 14; gene_name HEG1; gene_source ensembl_havana; gene_biotype protein_coding;
ENSG00000049759	NEDD4L	protein_coding	18	58044226	58401540	+	4804.02	1.08836	0.0556144	9.48595e-86	4.2662e-84	gene_id ENSG00000049759; gene_version 18; gene_name NEDD4L; gene_source ensembl_havana; gene_biotype protein_coding;
ENSG00000188818	ZDHHC11	protein_coding	5	795606	850986	-	376.012	2.74915	0.141308	2.5092e-85	1.12521e-83	gene_id ENSG00000188818; gene_version 12; gene_name ZDHHC11; gene_source ensembl_havana; gene_biotype protein_coding;
ENSG00000198363	ASPH	protein_coding	8	61500556	61714640	-	2001.6	1.6998	0.0874293	4.88749e-85	2.18538e-83	gene_id ENSG00000198363; gene_version 18; gene_name ASPH; gene_source ensembl_havana; gene_biotype protein_coding;
ENSG00000185686	PRAME	protein_coding	22	22547701	22559361	-	515.952	2.98792	0.15376	5.00302e-85	2.23059e-83	gene_id ENSG00000185686; gene_version 18; gene_name PRAME; gene_source ensembl_havana; gene_biotype protein_coding;
ENSG00000181191	PJA1	protein_coding	X	69160851	69165793	-	754.769	2.22015	0.114284	6.52352e-85	2.90016e-83	gene_id ENSG00000181191; gene_version 11; gene_name PJA1; gene_source ensembl_havana; gene_biotype protein_coding;
ENSG00000067141	NEO1	protein_coding	15	73051710	73305205	+	3643.24	1.59376	0.0821833	1.43114e-84	6.34416e-83	gene_id ENSG00000067141; gene_version 17; gene_name NEO1; gene_source ensembl_havana; gene_biotype protein_coding;
ENSG00000101938	CHRDL1	protein_coding	X	110673856	110795819	-	356.058	6.29083	0.324463	1.69078e-83	7.47373e-82	gene_id ENSG00000101938; gene_version 15; gene_name CHRDL1; gene_source ensembl_havana; gene_biotype protein_coding;
ENSG00000137509	PRCP	protein_coding	11	82822936	82970584	-	1461.4	1.40235	0.0727971	2.46105e-83	1.08475e-81	gene_id ENSG00000137509; gene_version 11; gene_name PRCP; gene_source ensembl_havana; gene_biotype protein_coding;
ENSG00000171608	PIK3CD	protein_coding	1	9651731	9729114	+	677.105	-2.47118	0.128638	4.10899e-83	1.80597e-81	gene_id ENSG00000171608; gene_version 16; gene_name PIK3CD; gene_source ensembl_havana; gene_biotype protein_coding;
ENSG00000163975	MELTF	protein_coding	3	196988621	197029817	-	1945.4	1.57623	0.0820765	6.22908e-83	2.73003e-81	gene_id ENSG00000163975; gene_version 12; gene_name MELTF; gene_source ensembl_havana; gene_biotype protein_coding;
ENSG00000057294	PKP2	protein_coding	12	32790745	32896840	-	8487.15	1.03834	0.0539653	6.52171e-83	2.85021e-81	gene_id ENSG00000057294; gene_version 14; gene_name PKP2; gene_source ensembl_havana; gene_biotype protein_coding;
ENSG00000116117	PARD3B	protein_coding	2	204545475	205620162	+	303.102	4.4031	0.230293	1.83082e-82	7.97878e-81	gene_id ENSG00000116117; gene_version 18; gene_name PARD3B; gene_source ensembl_havana; gene_biotype protein_coding;
ENSG00000058272	PPP1R12A	protein_coding	12	79773563	79935460	-	33046.7	1.14713	0.0598456	2.13397e-82	9.27377e-81	gene_id ENSG00000058272; gene_version 19; gene_name PPP1R12A; gene_source ensembl_havana; gene_biotype protein_coding;
ENSG00000091409	ITGA6	protein_coding	2	172427354	172506459	+	1417.72	1.78416	0.0933774	2.87425e-82	1.24559e-80	gene_id ENSG00000091409; gene_version 15; gene_name ITGA6; gene_source ensembl_havana; gene_biotype protein_coding;
ENSG00000170745	KCNS3	protein_coding	2	17877847	18361616	+	310.386	5.7046	0.298279	5.38262e-82	2.3261e-80	gene_id ENSG00000170745; gene_version 12; gene_name KCNS3; gene_source ensembl_havana; gene_biotype protein_coding;
ENSG00000146373	RNF217	protein_coding	6	124962545	125092633	+	304.942	4.48784	0.23536	9.58365e-82	4.13005e-80	gene_id ENSG00000146373; gene_version 16; gene_name RNF217; gene_source ensembl_havana; gene_biotype protein_coding;
ENSG00000137309	HMGA1	protein_coding	6	34236873	34246231	+	47985.1	1.03245	0.0540728	1.36392e-81	5.86143e-80	gene_id ENSG00000137309; gene_version 19; gene_name HMGA1; gene_source ensembl_havana; gene_biotype protein_coding;
ENSG00000065923	SLC9A7	protein_coding	X	46599251	46759118	-	1329.52	1.7565	0.0922723	1.44057e-81	6.17371e-80	gene_id ENSG00000065923; gene_version 10; gene_name SLC9A7; gene_source ensembl_havana; gene_biotype protein_coding;
ENSG00000134138	MEIS2	protein_coding	15	36889204	37101299	-	238.483	3.98578	0.209588	2.30571e-81	9.85406e-80	gene_id ENSG00000134138; gene_version 20; gene_name MEIS2; gene_source ensembl_havana; gene_biotype protein_coding;
ENSG00000198478	SH3BGRL2	protein_coding	6	79631329	79703655	+	307.535	6.13415	0.321699	6.91097e-81	2.94544e-79	gene_id ENSG00000198478; gene_version 8; gene_name SH3BGRL2; gene_source ensembl_havana; gene_biotype protein_coding;
ENSG00000112139	MDGA1	protein_coding	6	37630679	37699306	-	265.442	3.39328	0.17922	7.75467e-81	3.29595e-79	gene_id ENSG00000112139; gene_version 16; gene_name MDGA1; gene_source ensembl_havana; gene_biotype protein_coding;
ENSG00000085552	IGSF9	protein_coding	1	159927039	159945613	-	297.154	3.42036	0.180843	8.07872e-81	3.42427e-79	gene_id ENSG00000085552; gene_version 17; gene_name IGSF9; gene_source ensembl_havana; gene_biotype protein_coding;
ENSG00000164171	ITGA2	protein_coding	5	52989340	53094779	+	249.29	4.6273	0.243836	8.47586e-81	3.58279e-79	gene_id ENSG00000164171; gene_version 11; gene_name ITGA2; gene_source ensembl_havana; gene_biotype protein_coding;
ENSG00000143333	RGS16	protein_coding	1	182598623	182604389	-	5824.41	1.75812	0.0928718	1.23129e-80	5.19055e-79	gene_id ENSG00000143333; gene_version 7; gene_name RGS16; gene_source ensembl_havana; gene_biotype protein_coding;
ENSG00000101445	PPP1R16B	protein_coding	20	38805697	38923024	+	4862.93	-1.22169	0.0646824	3.53127e-80	1.48457e-78	gene_id ENSG00000101445; gene_version 10; gene_name PPP1R16B; gene_source ensembl_havana; gene_biotype protein_coding;
ENSG00000182957	SPATA13	protein_coding	13	23979805	24307074	+	744.582	2.10976	0.11232	1.22555e-79	5.13834e-78	gene_id ENSG00000182957; gene_version 16; gene_name SPATA13; gene_source ensembl_havana; gene_biotype protein_coding;
ENSG00000183682	BMP8A	protein_coding	1	39491636	39529869	+	1302.02	-1.58947	0.0848192	3.64669e-79	1.52481e-77	gene_id ENSG00000183682; gene_version 8; gene_name BMP8A; gene_source ensembl_havana; gene_biotype protein_coding;
ENSG00000161642	ZNF385A	protein_coding	12	54369133	54391298	-	558.358	2.04794	0.109434	5.44669e-79	2.27131e-77	gene_id ENSG00000161642; gene_version 17; gene_name ZNF385A; gene_source ensembl_havana; gene_biotype protein_coding;
ENSG00000135622	SEMA4F	protein_coding	2	74654228	74683853	+	666.353	1.97023	0.105363	6.68112e-79	2.77859e-77	gene_id ENSG00000135622; gene_version 13; gene_name SEMA4F; gene_source ensembl_havana; gene_biotype protein_coding;
ENSG00000164114	MAP9	protein_coding	4	155342658	155376970	-	833.593	2.26509	0.12125	7.85086e-79	3.25632e-77	gene_id ENSG00000164114; gene_version 19; gene_name MAP9; gene_source ensembl_havana; gene_biotype protein_coding;
ENSG00000147168	IL2RG	protein_coding	X	71107404	71112108	-	8171.96	-1.41206	0.0754861	9.86644e-79	4.08138e-77	gene_id ENSG00000147168; gene_version 12; gene_name IL2RG; gene_source ensembl_havana; gene_biotype protein_coding;
ENSG00000184305	CCSER1	protein_coding	4	90127535	91601913	+	345.309	6.57845	0.351154	3.34491e-78	1.37998e-76	gene_id ENSG00000184305; gene_version 15; gene_name CCSER1; gene_source ensembl_havana; gene_biotype protein_coding;
ENSG00000165138	ANKS6	protein_coding	9	98731329	98796965	-	4524.29	1.1767	0.063151	5.44827e-78	2.24176e-76	gene_id ENSG00000165138; gene_version 18; gene_name ANKS6; gene_source ensembl_havana; gene_biotype protein_coding;
ENSG00000110881	ASIC1	protein_coding	12	50057548	50083611	+	227.869	4.7079	0.252718	6.9843e-78	2.86616e-76	gene_id ENSG00000110881; gene_version 11; gene_name ASIC1; gene_source ensembl_havana; gene_biotype protein_coding;
ENSG00000137831	UACA	protein_coding	15	70654554	70763558	-	274.096	5.61869	0.301664	7.13459e-78	2.92009e-76	gene_id ENSG00000137831; gene_version 15; gene_name UACA; gene_source ensembl_havana; gene_biotype protein_coding;
ENSG00000153012	LGI2	protein_coding	4	24998847	25030946	-	1636.61	2.72014	0.146773	7.73444e-78	3.15724e-76	gene_id ENSG00000153012; gene_version 12; gene_name LGI2; gene_source ensembl_havana; gene_biotype protein_coding;
ENSG00000133131	MORC4	protein_coding	X	106813871	107000212	-	1383.25	1.63855	0.0882802	1.19102e-77	4.84903e-76	gene_id ENSG00000133131; gene_version 15; gene_name MORC4; gene_source ensembl_havana; gene_biotype protein_coding;
ENSG00000131016	AKAP12	protein_coding	6	151239967	151358559	+	247.266	4.49468	0.242346	1.30574e-77	5.30212e-76	gene_id ENSG00000131016; gene_version 17; gene_name AKAP12; gene_source ensembl_havana; gene_biotype protein_coding;
ENSG00000166002	SMCO4	protein_coding	11	93478472	93543391	-	256.195	3.97573	0.214823	2.29664e-77	9.30139e-76	gene_id ENSG00000166002; gene_version 7; gene_name SMCO4; gene_source ensembl_havana; gene_biotype protein_coding;
ENSG00000160352	ZNF714	protein_coding	19	21082159	21125270	+	245.176	3.40075	0.183733	2.42479e-77	9.79476e-76	gene_id ENSG00000160352; gene_version 16; gene_name ZNF714; gene_source ensembl_havana; gene_biotype protein_coding;
ENSG00000103160	HSDL1	protein_coding	16	84122141	84145192	-	4407.7	-1.14526	0.061805	2.90026e-77	1.16849e-75	gene_id ENSG00000103160; gene_version 12; gene_name HSDL1; gene_source ensembl_havana; gene_biotype protein_coding;
ENSG00000140465	CYP1A1	protein_coding	15	74719542	74725536	-	283.939	-3.07103	0.166405	4.79406e-77	1.92647e-75	gene_id ENSG00000140465; gene_version 14; gene_name CYP1A1; gene_source ensembl_havana; gene_biotype protein_coding;
ENSG00000136040	PLXNC1	protein_coding	12	94148577	94307675	+	3068.89	-1.26237	0.0682362	4.85234e-77	1.94483e-75	gene_id ENSG00000136040; gene_version 9; gene_name PLXNC1; gene_source ensembl_havana; gene_biotype protein_coding;
ENSG00000182771	GRID1	protein_coding	10	85599552	86366795	-	281.83	5.9391	0.319985	5.54607e-77	2.21714e-75	gene_id ENSG00000182771; gene_version 19; gene_name GRID1; gene_source havana; gene_biotype protein_coding;
ENSG00000092871	RFFL	protein_coding	17	35005990	35089319	-	1672.41	-1.27342	0.068924	7.71236e-77	3.0752e-75	gene_id ENSG00000092871; gene_version 16; gene_name RFFL; gene_source ensembl_havana; gene_biotype protein_coding;
ENSG00000178104	PDE4DIP	protein_coding	1	148808181	149048286	+	10438.4	-1.88734	0.102339	7.74113e-77	3.07874e-75	gene_id ENSG00000178104; gene_version 19; gene_name PDE4DIP; gene_source ensembl_havana; gene_biotype protein_coding;
ENSG00000168280	KIF5C	protein_coding	2	148875227	149026759	+	419.77	2.58	0.140211	1.76861e-76	7.01595e-75	gene_id ENSG00000168280; gene_version 17; gene_name KIF5C; gene_source ensembl_havana; gene_biotype protein_coding;
ENSG00000140538	NTRK3	protein_coding	15	87859751	88256768	-	648.836	2.27328	0.123862	3.25416e-76	1.2876e-74	gene_id ENSG00000140538; gene_version 16; gene_name NTRK3; gene_source ensembl_havana; gene_biotype protein_coding;
ENSG00000170293	CMTM8	protein_coding	3	32238679	32370321	+	442.977	2.58209	0.14063	3.33809e-76	1.31744e-74	gene_id ENSG00000170293; gene_version 9; gene_name CMTM8; gene_source ensembl_havana; gene_biotype protein_coding;
ENSG00000184156	KCNQ3	protein_coding	8	132120859	132481095	-	603.935	8.17093	0.439474	3.40429e-76	1.34015e-74	gene_id ENSG00000184156; gene_version 17; gene_name KCNQ3; gene_source ensembl_havana; gene_biotype protein_coding;
ENSG00000170577	SIX2	protein_coding	2	45005182	45009452	-	1271.68	1.99315	0.108657	5.55044e-76	2.17946e-74	gene_id ENSG00000170577; gene_version 8; gene_name SIX2; gene_source ensembl_havana; gene_biotype protein_coding;
ENSG00000068615	REEP1	protein_coding	2	86213993	86338083	-	325.058	3.01733	0.164631	6.41676e-76	2.51326e-74	gene_id ENSG00000068615; gene_version 18; gene_name REEP1; gene_source ensembl_havana; gene_biotype protein_coding;
ENSG00000112319	EYA4	protein_coding	6	133240598	133532128	+	248.981	5.39164	0.293064	1.11227e-75	4.34542e-74	gene_id ENSG00000112319; gene_version 19; gene_name EYA4; gene_source ensembl_havana; gene_biotype protein_coding;
ENSG00000064393	HIPK2	protein_coding	7	139561570	139777998	-	26230.2	1.34438	0.0739026	1.66999e-75	6.50793e-74	gene_id ENSG00000064393; gene_version 16; gene_name HIPK2; gene_source ensembl_havana; gene_biotype protein_coding;
ENSG00000128656	CHN1	protein_coding	2	174799313	175005381	-	1064.71	2.01366	0.11008	2.83398e-75	1.10162e-73	gene_id ENSG00000128656; gene_version 14; gene_name CHN1; gene_source ensembl_havana; gene_biotype protein_coding;
ENSG00000174804	FZD4	protein_coding	11	86945679	86955395	-	256.049	4.95585	0.271042	5.70085e-75	2.21047e-73	gene_id ENSG00000174804; gene_version 4; gene_name FZD4; gene_source ensembl_havana; gene_biotype protein_coding;
ENSG00000176463	SLCO3A1	protein_coding	15	91853708	92172435	+	289.18	3.05191	0.167818	6.39572e-75	2.47371e-73	gene_id ENSG00000176463; gene_version 14; gene_name SLCO3A1; gene_source ensembl_havana; gene_biotype protein_coding;
ENSG00000185737	NRG3	protein_coding	10	81875194	82987179	+	240.25	5.38378	0.294553	8.74214e-75	3.37281e-73	gene_id ENSG00000185737; gene_version 13; gene_name NRG3; gene_source ensembl_havana; gene_biotype protein_coding;
ENSG00000150510	FAM124A	protein_coding	13	51222334	51284241	+	411.259	2.77611	0.15275	9.23751e-75	3.55506e-73	gene_id ENSG00000150510; gene_version 16; gene_name FAM124A; gene_source ensembl_havana; gene_biotype protein_coding;
ENSG00000110237	ARHGEF17	protein_coding	11	73308276	73369388	+	355.28	2.44262	0.13443	1.08488e-74	4.16481e-73	gene_id ENSG00000110237; gene_version 5; gene_name ARHGEF17; gene_source ensembl_havana; gene_biotype protein_coding;
ENSG00000138801	PAPSS1	protein_coding	4	107590276	107720234	-	3075.27	1.11161	0.0610917	1.74929e-74	6.69883e-73	gene_id ENSG00000138801; gene_version 9; gene_name PAPSS1; gene_source ensembl_havana; gene_biotype protein_coding;
ENSG00000120756	PLS1	protein_coding	3	142596393	142713664	+	248.758	4.71786	0.259335	2.32543e-74	8.88315e-73	gene_id ENSG00000120756; gene_version 13; gene_name PLS1; gene_source ensembl_havana; gene_biotype protein_coding;
ENSG00000115170	ACVR1	protein_coding	2	157736444	157875862	-	890.886	1.62145	0.0894617	3.43461e-74	1.30879e-72	gene_id ENSG00000115170; gene_version 14; gene_name ACVR1; gene_source ensembl_havana; gene_biotype protein_coding;
ENSG00000239887	C1orf226	protein_coding	1	162378841	162386812	+	652.105	2.09377	0.11562	3.4796e-74	1.32267e-72	gene_id ENSG00000239887; gene_version 6; gene_name C1orf226; gene_source ensembl_havana; gene_biotype protein_coding;
ENSG00000134438	RAX	protein_coding	18	59267035	59274086	-	214.474	4.48767	0.247389	4.47368e-74	1.69638e-72	gene_id ENSG00000134438; gene_version 10; gene_name RAX; gene_source ensembl_havana; gene_biotype protein_coding;
ENSG00000070778	PTPN21	protein_coding	14	88465778	88555007	-	226.76	3.61343	0.199724	5.89125e-74	2.22845e-72	gene_id ENSG00000070778; gene_version 13; gene_name PTPN21; gene_source ensembl_havana; gene_biotype protein_coding;
ENSG00000011105	TSPAN9	protein_coding	12	3077355	3286564	+	314.198	3.01326	0.166891	6.90299e-74	2.60479e-72	gene_id ENSG00000011105; gene_version 14; gene_name TSPAN9; gene_source ensembl_havana; gene_biotype protein_coding;
ENSG00000134775	FHOD3	protein_coding	18	36297714	36780055	+	467.255	7.55615	0.414597	1.19109e-73	4.48354e-72	gene_id ENSG00000134775; gene_version 15; gene_name FHOD3; gene_source ensembl_havana; gene_biotype protein_coding;
ENSG00000081052	COL4A4	protein_coding	2	227002711	227164453	-	621.99	2.06361	0.11454	2.21413e-73	8.31426e-72	gene_id ENSG00000081052; gene_version 12; gene_name COL4A4; gene_source ensembl_havana; gene_biotype protein_coding;
ENSG00000088881	EBF4	protein_coding	20	2692878	2760108	+	258.546	3.11745	0.173181	2.62263e-73	9.82437e-72	gene_id ENSG00000088881; gene_version 20; gene_name EBF4; gene_source ensembl_havana; gene_biotype protein_coding;
ENSG00000145476	CYP4V2	protein_coding	4	186191567	186213463	+	1131.18	1.5421	0.08562	3.12784e-73	1.16886e-71	gene_id ENSG00000145476; gene_version 16; gene_name CYP4V2; gene_source ensembl_havana; gene_biotype protein_coding;
ENSG00000204287	HLA-DRA	protein_coding	6	32439878	32445046	+	31873.8	-1.92341	0.106984	3.54821e-73	1.32276e-71	gene_id ENSG00000204287; gene_version 14; gene_name HLA-DRA; gene_source ensembl_havana; gene_biotype protein_coding;
ENSG00000119771	KLHL29	protein_coding	2	23385179	23708611	+	321.011	3.59276	0.200319	4.33151e-73	1.61088e-71	gene_id ENSG00000119771; gene_version 15; gene_name KLHL29; gene_source ensembl_havana; gene_biotype protein_coding;
ENSG00000182568	SATB1	protein_coding	3	18345377	18445588	-	255.685	3.22579	0.179595	5.31855e-73	1.97322e-71	gene_id ENSG00000182568; gene_version 17; gene_name SATB1; gene_source ensembl_havana; gene_biotype protein_coding;
ENSG00000111676	ATN1	protein_coding	12	6924463	6942321	+	10831.5	0.915203	0.0507618	5.44473e-73	2.0152e-71	gene_id ENSG00000111676; gene_version 15; gene_name ATN1; gene_source ensembl_havana; gene_biotype protein_coding;
ENSG00000107099	DOCK8	protein_coding	9	214854	465259	+	277.444	3.99532	0.222986	6.2059e-73	2.29144e-71	gene_id ENSG00000107099; gene_version 15; gene_name DOCK8; gene_source ensembl_havana; gene_biotype protein_coding;
ENSG00000148926	ADM	protein_coding	11	10305073	10307397	+	458.824	-3.71947	0.207894	7.67398e-73	2.82677e-71	gene_id ENSG00000148926; gene_version 10; gene_name ADM; gene_source ensembl_havana; gene_biotype protein_coding;
ENSG00000242574	HLA-DMB	protein_coding	6	32934629	32941028	-	640.561	-2.37926	0.132754	7.70701e-73	2.83219e-71	gene_id ENSG00000242574; gene_version 9; gene_name HLA-DMB; gene_source ensembl_havana; gene_biotype protein_coding;
ENSG00000050405	LIMA1	protein_coding	12	50175788	50283546	-	271.557	3.47886	0.194162	1.01166e-72	3.70888e-71	gene_id ENSG00000050405; gene_version 13; gene_name LIMA1; gene_source ensembl_havana; gene_biotype protein_coding;
ENSG00000092964	DPYSL2	protein_coding	8	26514031	26658178	+	18762.7	-1.11195	0.0618838	1.02589e-72	3.75215e-71	gene_id ENSG00000092964; gene_version 18; gene_name DPYSL2; gene_source ensembl_havana; gene_biotype protein_coding;
ENSG00000169750	RAC3	protein_coding	17	82031678	82034204	+	3732.37	1.62586	0.0907899	1.50298e-72	5.4841e-71	gene_id ENSG00000169750; gene_version 9; gene_name RAC3; gene_source ensembl_havana; gene_biotype protein_coding;
ENSG00000095739	BAMBI	protein_coding	10	28677510	28682932	+	638.089	2.13928	0.119708	2.83821e-72	1.03318e-70	gene_id ENSG00000095739; gene_version 11; gene_name BAMBI; gene_source ensembl_havana; gene_biotype protein_coding;
ENSG00000104341	LAPTM4B	protein_coding	8	97775057	97853013	+	7467.65	1.24206	0.0694805	4.86051e-72	1.76519e-70	gene_id ENSG00000104341; gene_version 17; gene_name LAPTM4B; gene_source ensembl_havana; gene_biotype protein_coding;
ENSG00000171877	FRMD5	protein_coding	15	43870761	44195271	-	294.21	2.7038	0.151691	5.4599e-72	1.97822e-70	gene_id ENSG00000171877; gene_version 21; gene_name FRMD5; gene_source ensembl_havana; gene_biotype protein_coding;
ENSG00000229961	AL357143.1	transcribed_unprocessed_pseudogene	1	157171116	157191963	+	235.471	3.82486	0.214644	5.62581e-72	2.03357e-70	gene_id ENSG00000229961; gene_version 3; gene_name AL357143.1; gene_source havana; gene_biotype transcribed_unprocessed_pseudogene;
ENSG00000078018	MAP2	protein_coding	2	209424058	209734118	+	256.189	3.51597	0.197579	6.5931e-72	2.37767e-70	gene_id ENSG00000078018; gene_version 19; gene_name MAP2; gene_source ensembl_havana; gene_biotype protein_coding;
ENSG00000185442	FAM174B	protein_coding	15	92617448	92809884	-	1058.93	-1.49584	0.0839736	9.69097e-72	3.48672e-70	gene_id ENSG00000185442; gene_version 13; gene_name FAM174B; gene_source ensembl_havana; gene_biotype protein_coding;
ENSG00000023734	STRAP	protein_coding	12	15882387	15903478	+	13726.3	0.954141	0.0534053	9.89544e-72	3.55203e-70	gene_id ENSG00000023734; gene_version 11; gene_name STRAP; gene_source ensembl_havana; gene_biotype protein_coding;
ENSG00000178053	MLF1	protein_coding	3	158571163	158607252	+	832.853	1.63647	0.0922416	3.60694e-71	1.29174e-69	gene_id ENSG00000178053; gene_version 19; gene_name MLF1; gene_source ensembl_havana; gene_biotype protein_coding;
ENSG00000111344	RASAL1	protein_coding	12	113098819	113136239	-	594.49	2.39439	0.135211	4.71498e-71	1.68465e-69	gene_id ENSG00000111344; gene_version 11; gene_name RASAL1; gene_source ensembl_havana; gene_biotype protein_coding;
ENSG00000063660	GPC1	protein_coding	2	240435663	240468076	+	736.701	1.75352	0.0989712	5.39177e-71	1.92203e-69	gene_id ENSG00000063660; gene_version 9; gene_name GPC1; gene_source ensembl_havana; gene_biotype protein_coding;
ENSG00000116141	MARK1	protein_coding	1	220528183	220664461	+	2505.76	1.61811	0.0915338	1.12387e-70	3.99712e-69	gene_id ENSG00000116141; gene_version 15; gene_name MARK1; gene_source ensembl_havana; gene_biotype protein_coding;
ENSG00000204257	HLA-DMA	protein_coding	6	32948613	32969094	-	2113.81	-2.20852	0.125238	1.42627e-70	5.06097e-69	gene_id ENSG00000204257; gene_version 15; gene_name HLA-DMA; gene_source ensembl_havana; gene_biotype protein_coding;
ENSG00000145730	PAM	protein_coding	5	102753981	103031105	+	1008.91	1.49526	0.0846676	1.82429e-70	6.4585e-69	gene_id ENSG00000145730; gene_version 20; gene_name PAM; gene_source ensembl_havana; gene_biotype protein_coding;
ENSG00000006468	ETV1	protein_coding	7	13891229	13991425	-	215.335	5.12261	0.289666	2.65011e-70	9.36071e-69	gene_id ENSG00000006468; gene_version 14; gene_name ETV1; gene_source ensembl_havana; gene_biotype protein_coding;
ENSG00000135540	NHSL1	protein_coding	6	138422043	138692571	-	397.766	2.41982	0.137549	3.698e-70	1.30323e-68	gene_id ENSG00000135540; gene_version 11; gene_name NHSL1; gene_source ensembl_havana; gene_biotype protein_coding;
ENSG00000152990	ADGRA3	protein_coding	4	22345071	22516066	-	2304.9	1.13002	0.0641727	6.42392e-70	2.25874e-68	gene_id ENSG00000152990; gene_version 14; gene_name ADGRA3; gene_source ensembl_havana; gene_biotype protein_coding;
ENSG00000175130	MARCKSL1	protein_coding	1	32333839	32336233	-	8643.23	1.10372	0.0627725	1.05262e-69	3.69277e-68	gene_id ENSG00000175130; gene_version 7; gene_name MARCKSL1; gene_source ensembl_havana; gene_biotype protein_coding;
ENSG00000129675	ARHGEF6	protein_coding	X	136665547	136780932	-	252.734	5.97448	0.338381	1.08073e-69	3.78279e-68	gene_id ENSG00000129675; gene_version 16; gene_name ARHGEF6; gene_source ensembl_havana; gene_biotype protein_coding;
ENSG00000117602	RCAN3	protein_coding	1	24502351	24541040	+	1742.88	1.27114	0.072385	1.28177e-69	4.47636e-68	gene_id ENSG00000117602; gene_version 12; gene_name RCAN3; gene_source ensembl_havana; gene_biotype protein_coding;
ENSG00000136943	CTSV	protein_coding	9	97029677	97039643	-	269.211	3.00715	0.17224	3.17932e-69	1.10782e-67	gene_id ENSG00000136943; gene_version 11; gene_name CTSV; gene_source ensembl_havana; gene_biotype protein_coding;
ENSG00000181418	DDN	protein_coding	12	48995149	48999375	-	4614.87	1.34177	0.0766774	3.50972e-69	1.2202e-67	gene_id ENSG00000181418; gene_version 8; gene_name DDN; gene_source ensembl_havana; gene_biotype protein_coding;
ENSG00000178695	KCTD12	protein_coding	13	76880175	76886405	-	1716.22	2.04261	0.117137	6.73302e-69	2.33557e-67	gene_id ENSG00000178695; gene_version 6; gene_name KCTD12; gene_source ensembl_havana; gene_biotype protein_coding;
ENSG00000175832	ETV4	protein_coding	17	43527844	43579620	-	1569.72	1.77441	0.101802	6.76205e-69	2.34039e-67	gene_id ENSG00000175832; gene_version 13; gene_name ETV4; gene_source ensembl_havana; gene_biotype protein_coding;
ENSG00000071073	MGAT4A	protein_coding	2	98619106	98731132	-	464.359	2.74148	0.157598	1.18135e-68	4.0796e-67	gene_id ENSG00000071073; gene_version 13; gene_name MGAT4A; gene_source ensembl_havana; gene_biotype protein_coding;
ENSG00000131724	IL13RA1	protein_coding	X	118727133	118794535	+	195.333	4.37301	0.251291	1.69689e-68	5.84689e-67	gene_id ENSG00000131724; gene_version 11; gene_name IL13RA1; gene_source ensembl_havana; gene_biotype protein_coding;
ENSG00000122012	SV2C	protein_coding	5	76083383	76353939	+	203.958	4.31346	0.249327	7.45846e-68	2.56422e-66	gene_id ENSG00000122012; gene_version 14; gene_name SV2C; gene_source ensembl_havana; gene_biotype protein_coding;
ENSG00000163710	PCOLCE2	protein_coding	3	142815922	142889206	-	510.79	8.06238	0.460542	1.21643e-67	4.17283e-66	gene_id ENSG00000163710; gene_version 9; gene_name PCOLCE2; gene_source ensembl_havana; gene_biotype protein_coding;
ENSG00000166503	HDGFL3	protein_coding	15	83112738	83207823	-	1021.86	-1.46279	0.0847008	1.39415e-67	4.77186e-66	gene_id ENSG00000166503; gene_version 9; gene_name HDGFL3; gene_source ensembl_havana; gene_biotype protein_coding;
ENSG00000135525	MAP7	protein_coding	6	136342281	136550819	-	601.415	2.25426	0.131025	2.4768e-67	8.45885e-66	gene_id ENSG00000135525; gene_version 18; gene_name MAP7; gene_source ensembl_havana; gene_biotype protein_coding;
ENSG00000100292	HMOX1	protein_coding	22	35380361	35394207	+	2272.35	-1.31179	0.0760648	3.05749e-67	1.0419e-65	gene_id ENSG00000100292; gene_version 17; gene_name HMOX1; gene_source ensembl_havana; gene_biotype protein_coding;
ENSG00000168487	BMP1	protein_coding	8	22165140	22212326	+	812.041	1.67034	0.0970398	3.81868e-67	1.29843e-65	gene_id ENSG00000168487; gene_version 19; gene_name BMP1; gene_source ensembl_havana; gene_biotype protein_coding;
ENSG00000158164	TMSB15A	protein_coding	X	102513682	102516739	-	233.936	3.35436	0.195488	7.06775e-67	2.39792e-65	gene_id ENSG00000158164; gene_version 7; gene_name TMSB15A; gene_source ensembl_havana; gene_biotype protein_coding;
ENSG00000185105	MYADML2	protein_coding	17	81939645	81947233	-	232.111	-3.3616	0.19674	1.01428e-66	3.43369e-65	gene_id ENSG00000185105; gene_version 5; gene_name MYADML2; gene_source havana; gene_biotype protein_coding;
ENSG00000167081	PBX3	protein_coding	9	125747345	125967377	+	11031.6	1.02193	0.0594301	1.05909e-66	3.57755e-65	gene_id ENSG00000167081; gene_version 18; gene_name PBX3; gene_source ensembl_havana; gene_biotype protein_coding;
ENSG00000023445	BIRC3	protein_coding	11	102317450	102339403	+	8193.49	-1.35221	0.0788006	1.20113e-66	4.04853e-65	gene_id ENSG00000023445; gene_version 14; gene_name BIRC3; gene_source ensembl_havana; gene_biotype protein_coding;
ENSG00000150764	DIXDC1	protein_coding	11	111927144	112022653	+	400.964	2.70685	0.158137	1.50727e-66	5.06935e-65	gene_id ENSG00000150764; gene_version 14; gene_name DIXDC1; gene_source ensembl_havana; gene_biotype protein_coding;
ENSG00000128917	DLL4	protein_coding	15	40929340	40939073	+	252.006	-3.74566	0.219171	1.87188e-66	6.28196e-65	gene_id ENSG00000128917; gene_version 8; gene_name DLL4; gene_source ensembl_havana; gene_biotype protein_coding;
ENSG00000113645	WWC1	protein_coding	5	168291651	168472303	+	1590.09	1.19836	0.069943	2.29725e-66	7.69281e-65	gene_id ENSG00000113645; gene_version 14; gene_name WWC1; gene_source ensembl_havana; gene_biotype protein_coding;
ENSG00000086300	SNX10	protein_coding	7	26291895	26374329	+	627.557	2.17573	0.127332	2.49114e-66	8.32407e-65	gene_id ENSG00000086300; gene_version 15; gene_name SNX10; gene_source ensembl_havana; gene_biotype protein_coding;
ENSG00000148200	NR6A1	protein_coding	9	124517275	124771311	-	836.469	1.70886	0.0999349	2.72888e-66	9.09881e-65	gene_id ENSG00000148200; gene_version 17; gene_name NR6A1; gene_source ensembl_havana; gene_biotype protein_coding;
ENSG00000130830	MPP1	protein_coding	X	154778684	154821007	-	605.028	2.19984	0.129025	3.13643e-66	1.04352e-64	gene_id ENSG00000130830; gene_version 15; gene_name MPP1; gene_source ensembl_havana; gene_biotype protein_coding;
ENSG00000182054	IDH2	protein_coding	15	90083045	90102504	-	1651.14	-1.47638	0.0864265	3.32028e-66	1.10232e-64	gene_id ENSG00000182054; gene_version 9; gene_name IDH2; gene_source ensembl_havana; gene_biotype protein_coding;
ENSG00000128602	SMO	protein_coding	7	129188633	129213545	+	250.739	2.96265	0.174021	5.75574e-66	1.90679e-64	gene_id ENSG00000128602; gene_version 11; gene_name SMO; gene_source ensembl_havana; gene_biotype protein_coding;
ENSG00000113758	DBN1	protein_coding	5	177456608	177474401	-	8254.39	1.0428	0.0610244	7.30023e-66	2.41329e-64	gene_id ENSG00000113758; gene_version 13; gene_name DBN1; gene_source ensembl_havana; gene_biotype protein_coding;
ENSG00000085117	CD82	protein_coding	11	44564427	44620358	+	1218.93	-1.43084	0.0839744	8.33745e-66	2.75029e-64	gene_id ENSG00000085117; gene_version 12; gene_name CD82; gene_source ensembl_havana; gene_biotype protein_coding;
ENSG00000127124	HIVEP3	protein_coding	1	41506365	42035925	-	4096.81	-1.10849	0.0650562	1.28319e-65	4.22386e-64	gene_id ENSG00000127124; gene_version 16; gene_name HIVEP3; gene_source havana; gene_biotype protein_coding;
ENSG00000168234	TTC39C	protein_coding	18	23992773	24135610	+	864.994	1.55498	0.0914542	1.38513e-65	4.54976e-64	gene_id ENSG00000168234; gene_version 13; gene_name TTC39C; gene_source ensembl_havana; gene_biotype protein_coding;
ENSG00000109472	CPE	protein_coding	4	165361194	165498547	+	240.397	5.89781	0.344965	1.41805e-65	4.64803e-64	gene_id ENSG00000109472; gene_version 14; gene_name CPE; gene_source ensembl_havana; gene_biotype protein_coding;
ENSG00000230453	ANKRD18B	protein_coding	9	33524394	33573009	+	328.414	6.94017	0.404759	1.78997e-65	5.85467e-64	gene_id ENSG00000230453; gene_version 9; gene_name ANKRD18B; gene_source ensembl_havana; gene_biotype protein_coding;
ENSG00000090975	PITPNM2	protein_coding	12	122983480	123150015	-	710.998	1.68653	0.0993104	1.96065e-65	6.3994e-64	gene_id ENSG00000090975; gene_version 12; gene_name PITPNM2; gene_source ensembl_havana; gene_biotype protein_coding;
ENSG00000103942	HOMER2	protein_coding	15	82836946	82986153	-	338.406	2.50151	0.147664	2.26825e-65	7.38781e-64	gene_id ENSG00000103942; gene_version 13; gene_name HOMER2; gene_source ensembl_havana; gene_biotype protein_coding;
ENSG00000092445	TYRO3	protein_coding	15	41557675	41583589	+	3319.88	1.09025	0.0641091	2.39218e-65	7.7751e-64	gene_id ENSG00000092445; gene_version 12; gene_name TYRO3; gene_source ensembl_havana; gene_biotype protein_coding;
ENSG00000117479	SLC19A2	protein_coding	1	169463909	169485944	-	686.478	3.32124	0.1961	2.70405e-65	8.77031e-64	gene_id ENSG00000117479; gene_version 15; gene_name SLC19A2; gene_source ensembl_havana; gene_biotype protein_coding;
ENSG00000130962	PRRG1	protein_coding	X	37349275	37457295	+	207.009	4.05421	0.239139	3.58292e-65	1.15965e-63	gene_id ENSG00000130962; gene_version 17; gene_name PRRG1; gene_source ensembl_havana; gene_biotype protein_coding;
ENSG00000128805	ARHGAP22	protein_coding	10	48446034	48656265	-	205.859	5.35647	0.315008	3.91003e-65	1.26288e-63	gene_id ENSG00000128805; gene_version 14; gene_name ARHGAP22; gene_source ensembl_havana; gene_biotype protein_coding;
ENSG00000002746	HECW1	protein_coding	7	43112629	43566001	+	1038.13	-1.60522	0.094864	4.71384e-65	1.51933e-63	gene_id ENSG00000002746; gene_version 15; gene_name HECW1; gene_source ensembl_havana; gene_biotype protein_coding;
ENSG00000168734	PKIG	protein_coding	20	44531785	44624247	+	433.122	2.08612	0.123549	6.8626e-65	2.2073e-63	gene_id ENSG00000168734; gene_version 14; gene_name PKIG; gene_source ensembl_havana; gene_biotype protein_coding;
ENSG00000097096	SYDE2	protein_coding	1	85156889	85201016	-	298.434	2.939	0.174119	8.38284e-65	2.69068e-63	gene_id ENSG00000097096; gene_version 9; gene_name SYDE2; gene_source ensembl_havana; gene_biotype protein_coding;
ENSG00000144935	TRPC1	protein_coding	3	142724034	142807888	+	224.433	3.42442	0.202823	9.32699e-65	2.98753e-63	gene_id ENSG00000144935; gene_version 15; gene_name TRPC1; gene_source ensembl_havana; gene_biotype protein_coding;
ENSG00000175928	LRRN1	protein_coding	3	3799431	3849834	+	2639.17	-1.18712	0.0702187	1.02224e-64	3.26757e-63	gene_id ENSG00000175928; gene_version 6; gene_name LRRN1; gene_source ensembl_havana; gene_biotype protein_coding;
ENSG00000137941	TTLL7	protein_coding	1	83865024	83999150	-	192.899	4.36062	0.25783	1.02977e-64	3.28486e-63	gene_id ENSG00000137941; gene_version 17; gene_name TTLL7; gene_source ensembl_havana; gene_biotype protein_coding;
ENSG00000155760	FZD7	protein_coding	2	202034587	202038445	+	509.987	1.82181	0.108026	1.23659e-64	3.93647e-63	gene_id ENSG00000155760; gene_version 2; gene_name FZD7; gene_source ensembl_havana; gene_biotype protein_coding;
ENSG00000082293	COL19A1	protein_coding	6	69866556	70212468	+	209.734	-3.87446	0.229944	1.58682e-64	5.04099e-63	gene_id ENSG00000082293; gene_version 13; gene_name COL19A1; gene_source ensembl_havana; gene_biotype protein_coding;
ENSG00000165338	HECTD2	protein_coding	10	91409280	91514829	+	181.701	4.39603	0.260802	2.69687e-64	8.54984e-63	gene_id ENSG00000165338; gene_version 16; gene_name HECTD2; gene_source ensembl_havana; gene_biotype protein_coding;
ENSG00000101333	PLCB4	protein_coding	20	9068763	9481242	+	233.924	3.29256	0.196069	2.81568e-64	8.90825e-63	gene_id ENSG00000101333; gene_version 16; gene_name PLCB4; gene_source ensembl_havana; gene_biotype protein_coding;
ENSG00000143479	DYRK3	protein_coding	1	206635536	206684419	+	809.556	1.65574	0.0984381	2.96222e-64	9.35275e-63	gene_id ENSG00000143479; gene_version 17; gene_name DYRK3; gene_source ensembl_havana; gene_biotype protein_coding;
ENSG00000112419	PHACTR2	protein_coding	6	143536845	143831185	+	1281.83	2.24847	0.133846	3.10623e-64	9.78747e-63	gene_id ENSG00000112419; gene_version 14; gene_name PHACTR2; gene_source ensembl_havana; gene_biotype protein_coding;
ENSG00000054523	KIF1B	protein_coding	1	10210805	10381603	+	3471.05	1.7014	0.101206	3.13714e-64	9.86478e-63	gene_id ENSG00000054523; gene_version 17; gene_name KIF1B; gene_source ensembl_havana; gene_biotype protein_coding;
ENSG00000204103	MAFB	protein_coding	20	40685848	40689236	-	198.287	3.74093	0.222531	3.41372e-64	1.07127e-62	gene_id ENSG00000204103; gene_version 4; gene_name MAFB; gene_source ensembl_havana; gene_biotype protein_coding;
ENSG00000004478	FKBP4	protein_coding	12	2794970	2805423	+	31551.5	1.45977	0.0868642	4.73022e-64	1.4814e-62	gene_id ENSG00000004478; gene_version 8; gene_name FKBP4; gene_source ensembl_havana; gene_biotype protein_coding;
ENSG00000081026	MAGI3	protein_coding	1	113390515	113685923	+	850.947	1.56389	0.0931506	5.91225e-64	1.84785e-62	gene_id ENSG00000081026; gene_version 19; gene_name MAGI3; gene_source ensembl_havana; gene_biotype protein_coding;
ENSG00000152402	GUCY1A2	protein_coding	11	106674012	107018524	-	262.244	6.24291	0.370339	6.92129e-64	2.15886e-62	gene_id ENSG00000152402; gene_version 10; gene_name GUCY1A2; gene_source ensembl_havana; gene_biotype protein_coding;
ENSG00000181690	PLAG1	protein_coding	8	56160909	56211324	-	616.457	2.87036	0.171892	1.41155e-63	4.39397e-62	gene_id ENSG00000181690; gene_version 8; gene_name PLAG1; gene_source ensembl_havana; gene_biotype protein_coding;
ENSG00000186854	TRABD2A	protein_coding	2	84821650	84907008	-	252.107	6.27096	0.372636	1.7127e-63	5.32071e-62	gene_id ENSG00000186854; gene_version 11; gene_name TRABD2A; gene_source ensembl_havana; gene_biotype protein_coding;
ENSG00000122729	ACO1	protein_coding	9	32384603	32454769	+	1453.54	1.22441	0.0731357	1.73817e-63	5.38903e-62	gene_id ENSG00000122729; gene_version 19; gene_name ACO1; gene_source ensembl_havana; gene_biotype protein_coding;
ENSG00000169684	CHRNA5	protein_coding	15	78565520	78595269	+	6515.65	-0.958795	0.0572288	2.0475e-63	6.33539e-62	gene_id ENSG00000169684; gene_version 13; gene_name CHRNA5; gene_source ensembl_havana; gene_biotype protein_coding;
ENSG00000111674	ENO2	protein_coding	12	6913745	6923698	+	755.919	1.60149	0.0960163	3.59583e-63	1.1104e-61	gene_id ENSG00000111674; gene_version 9; gene_name ENO2; gene_source ensembl_havana; gene_biotype protein_coding;
ENSG00000253368	TRNP1	protein_coding	1	26993692	27000886	+	186.482	4.82116	0.288249	3.73538e-63	1.1512e-61	gene_id ENSG00000253368; gene_version 4; gene_name TRNP1; gene_source ensembl_havana; gene_biotype protein_coding;
ENSG00000080561	MID2	protein_coding	X	107825755	107927193	+	937.531	1.83666	0.110365	4.4321e-63	1.3632e-61	gene_id ENSG00000080561; gene_version 13; gene_name MID2; gene_source ensembl_havana; gene_biotype protein_coding;
ENSG00000022267	FHL1	protein_coding	X	136146702	136211359	+	5117.1	1.0759	0.0645294	6.77085e-63	2.07841e-61	gene_id ENSG00000022267; gene_version 19; gene_name FHL1; gene_source ensembl_havana; gene_biotype protein_coding;
ENSG00000196814	MVB12B	protein_coding	9	126326829	126507041	+	2601.85	1.04302	0.0626945	1.26051e-62	3.86165e-61	gene_id ENSG00000196814; gene_version 15; gene_name MVB12B; gene_source ensembl_havana; gene_biotype protein_coding;
ENSG00000147234	FRMPD3	protein_coding	X	107522450	107605251	+	178.683	4.43506	0.267601	2.43078e-62	7.43214e-61	gene_id ENSG00000147234; gene_version 10; gene_name FRMPD3; gene_source ensembl_havana; gene_biotype protein_coding;
ENSG00000260876	LINC01229	lncRNA	16	79676048	79809716	+	576.523	-2.16219	0.13069	2.6069e-62	7.95491e-61	gene_id ENSG00000260876; gene_version 6; gene_name LINC01229; gene_source havana; gene_biotype lncRNA;
ENSG00000154310	TNIK	protein_coding	3	171058414	171460408	-	193.566	5.15964	0.310514	2.61829e-62	7.97392e-61	gene_id ENSG00000154310; gene_version 17; gene_name TNIK; gene_source ensembl_havana; gene_biotype protein_coding;
ENSG00000136854	STXBP1	protein_coding	9	127579370	127696027	+	5649.44	1.26661	0.0764753	3.34057e-62	1.01536e-60	gene_id ENSG00000136854; gene_version 21; gene_name STXBP1; gene_source ensembl_havana; gene_biotype protein_coding;
ENSG00000151422	FER	protein_coding	5	108747841	109196841	+	2543.56	1.34893	0.0815125	3.95751e-62	1.20052e-60	gene_id ENSG00000151422; gene_version 13; gene_name FER; gene_source ensembl_havana; gene_biotype protein_coding;
ENSG00000143494	VASH2	protein_coding	1	212950520	212992037	+	327.575	2.70203	0.163727	4.50629e-62	1.36432e-60	gene_id ENSG00000143494; gene_version 15; gene_name VASH2; gene_source ensembl_havana; gene_biotype protein_coding;
ENSG00000141429	GALNT1	protein_coding	18	35581117	35711834	+	3917.73	1.3637	0.0826757	7.11604e-62	2.15024e-60	gene_id ENSG00000141429; gene_version 13; gene_name GALNT1; gene_source ensembl_havana; gene_biotype protein_coding;
ENSG00000198794	SCAMP5	protein_coding	15	74957219	75021495	+	1381.66	-1.16593	0.0705785	7.44209e-62	2.24438e-60	gene_id ENSG00000198794; gene_version 12; gene_name SCAMP5; gene_source ensembl_havana; gene_biotype protein_coding;
ENSG00000108852	MPP2	protein_coding	17	43875357	43909711	-	1424.24	1.43137	0.0868498	7.69936e-62	2.31745e-60	gene_id ENSG00000108852; gene_version 14; gene_name MPP2; gene_source ensembl_havana; gene_biotype protein_coding;
ENSG00000146409	SLC18B1	protein_coding	6	132769370	132813339	-	651.797	1.88345	0.114431	1.19351e-61	3.58539e-60	gene_id ENSG00000146409; gene_version 12; gene_name SLC18B1; gene_source ensembl_havana; gene_biotype protein_coding;
ENSG00000133878	DUSP26	protein_coding	8	33591330	33600023	-	265.919	3.31799	0.20176	1.36263e-61	4.08551e-60	gene_id ENSG00000133878; gene_version 9; gene_name DUSP26; gene_source ensembl_havana; gene_biotype protein_coding;
ENSG00000004468	CD38	protein_coding	4	15778275	15853232	+	425.045	3.16108	0.193122	2.07241e-61	6.20161e-60	gene_id ENSG00000004468; gene_version 13; gene_name CD38; gene_source ensembl_havana; gene_biotype protein_coding;
ENSG00000139354	GAS2L3	protein_coding	12	100573683	100628288	+	484.631	2.00971	0.122568	2.56482e-61	7.66029e-60	gene_id ENSG00000139354; gene_version 11; gene_name GAS2L3; gene_source ensembl_havana; gene_biotype protein_coding;
ENSG00000189184	PCDH18	protein_coding	4	137518918	137532494	-	198.758	3.77398	0.230443	2.815e-61	8.37516e-60	gene_id ENSG00000189184; gene_version 11; gene_name PCDH18; gene_source ensembl_havana; gene_biotype protein_coding;
ENSG00000197444	OGDHL	protein_coding	10	49734641	49762379	-	229.211	3.21559	0.196417	2.81036e-61	8.37516e-60	gene_id ENSG00000197444; gene_version 10; gene_name OGDHL; gene_source ensembl_havana; gene_biotype protein_coding;
ENSG00000179583	CIITA	protein_coding	16	10866222	10943021	+	13192.4	-1.76013	0.107473	3.4968e-61	1.03837e-59	gene_id ENSG00000179583; gene_version 19; gene_name CIITA; gene_source ensembl_havana; gene_biotype protein_coding;
ENSG00000173281	PPP1R3B	protein_coding	8	9136255	9151574	-	3613.9	1.1826	0.072067	3.69646e-61	1.09555e-59	gene_id ENSG00000173281; gene_version 5; gene_name PPP1R3B; gene_source ensembl_havana; gene_biotype protein_coding;
ENSG00000144278	GALNT13	protein_coding	2	153871922	154453979	+	463.94	-2.88057	0.176402	6.35677e-61	1.88041e-59	gene_id ENSG00000144278; gene_version 15; gene_name GALNT13; gene_source ensembl_havana; gene_biotype protein_coding;
ENSG00000164938	TP53INP1	protein_coding	8	94925972	94949378	-	1924.41	-1.92659	0.117998	8.32597e-61	2.45823e-59	gene_id ENSG00000164938; gene_version 14; gene_name TP53INP1; gene_source ensembl_havana; gene_biotype protein_coding;
ENSG00000185432	METTL7A	protein_coding	12	50923472	50932510	+	768.749	-1.71447	0.104992	1.15486e-60	3.40321e-59	gene_id ENSG00000185432; gene_version 12; gene_name METTL7A; gene_source ensembl_havana; gene_biotype protein_coding;
ENSG00000227640	SOX21-AS1	lncRNA	13	94703454	94803430	+	210.961	5.63502	0.343787	1.18954e-60	3.49874e-59	gene_id ENSG00000227640; gene_version 3; gene_name SOX21-AS1; gene_source havana; gene_biotype lncRNA;
ENSG00000013619	MAMLD1	protein_coding	X	150361422	150514178	+	175.819	3.81895	0.234477	1.74774e-60	5.13081e-59	gene_id ENSG00000013619; gene_version 14; gene_name MAMLD1; gene_source ensembl_havana; gene_biotype protein_coding;
ENSG00000102996	MMP15	protein_coding	16	58025754	58046901	+	198.984	3.38674	0.2081	1.9399e-60	5.68414e-59	gene_id ENSG00000102996; gene_version 5; gene_name MMP15; gene_source ensembl_havana; gene_biotype protein_coding;
ENSG00000006377	DLX6	protein_coding	7	97005553	97011040	+	259.65	3.2787	0.201533	2.37858e-60	6.95635e-59	gene_id ENSG00000006377; gene_version 11; gene_name DLX6; gene_source ensembl_havana; gene_biotype protein_coding;
ENSG00000047365	ARAP2	protein_coding	4	35948221	36244514	-	348.622	2.95096	0.182024	3.12865e-60	9.13269e-59	gene_id ENSG00000047365; gene_version 12; gene_name ARAP2; gene_source ensembl_havana; gene_biotype protein_coding;
ENSG00000111752	PHC1	protein_coding	12	8913896	8941467	+	661.823	1.92457	0.118504	3.20797e-60	9.34662e-59	gene_id ENSG00000111752; gene_version 11; gene_name PHC1; gene_source ensembl_havana; gene_biotype protein_coding;
ENSG00000170011	MYRIP	protein_coding	3	39808914	40260321	+	194.726	5.45543	0.33405	4.48183e-60	1.30335e-58	gene_id ENSG00000170011; gene_version 14; gene_name MYRIP; gene_source ensembl_havana; gene_biotype protein_coding;
ENSG00000183762	KREMEN1	protein_coding	22	29073078	29168333	+	333.51	2.27088	0.140282	6.93532e-60	2.01306e-58	gene_id ENSG00000183762; gene_version 12; gene_name KREMEN1; gene_source ensembl_havana; gene_biotype protein_coding;
ENSG00000114541	FRMD4B	protein_coding	3	69168782	69542583	-	708.018	-1.49844	0.0925072	9.41174e-60	2.72676e-58	gene_id ENSG00000114541; gene_version 15; gene_name FRMD4B; gene_source ensembl_havana; gene_biotype protein_coding;
ENSG00000003147	ICA1	protein_coding	7	8113184	8262687	-	1100.43	-1.29627	0.0801028	1.45718e-59	4.21383e-58	gene_id ENSG00000003147; gene_version 19; gene_name ICA1; gene_source ensembl_havana; gene_biotype protein_coding;
ENSG00000163624	CDS1	protein_coding	4	84583127	84651334	+	204.972	3.47307	0.214969	1.50111e-59	4.33276e-58	gene_id ENSG00000163624; gene_version 6; gene_name CDS1; gene_source ensembl_havana; gene_biotype protein_coding;
ENSG00000189233	NUGGC	protein_coding	8	28021964	28083936	-	1349.88	-1.45421	0.0899261	1.53352e-59	4.41807e-58	gene_id ENSG00000189233; gene_version 12; gene_name NUGGC; gene_source ensembl_havana; gene_biotype protein_coding;
ENSG00000163131	CTSS	protein_coding	1	150730188	150765792	-	1625.69	-1.14856	0.0709446	1.70926e-59	4.91524e-58	gene_id ENSG00000163131; gene_version 11; gene_name CTSS; gene_source ensembl_havana; gene_biotype protein_coding;
ENSG00000184486	POU3F2	protein_coding	6	98834574	98839458	+	1592.2	1.50506	0.0933018	2.63705e-59	7.56916e-58	gene_id ENSG00000184486; gene_version 10; gene_name POU3F2; gene_source ensembl_havana; gene_biotype protein_coding;
ENSG00000166016	ABTB2	protein_coding	11	34150987	34358010	-	494.158	1.98675	0.123371	3.13166e-59	8.96112e-58	gene_id ENSG00000166016; gene_version 6; gene_name ABTB2; gene_source ensembl_havana; gene_biotype protein_coding;
ENSG00000139146	SINHCAF	protein_coding	12	31280584	31327058	-	7480.92	1.07383	0.0664407	3.13358e-59	8.96112e-58	gene_id ENSG00000139146; gene_version 14; gene_name SINHCAF; gene_source ensembl_havana; gene_biotype protein_coding;
ENSG00000165757	JCAD	protein_coding	10	30012803	30115494	-	233.397	6.24507	0.384472	3.39566e-59	9.69265e-58	gene_id ENSG00000165757; gene_version 9; gene_name JCAD; gene_source ensembl_havana; gene_biotype protein_coding;
ENSG00000120896	SORBS3	protein_coding	8	22544986	22575788	+	4800.46	0.954413	0.059183	6.69242e-59	1.90679e-57	gene_id ENSG00000120896; gene_version 13; gene_name SORBS3; gene_source ensembl_havana; gene_biotype protein_coding;
ENSG00000198879	SFMBT2	protein_coding	10	7158624	7411486	-	9548.27	-0.850183	0.0529114	1.91118e-58	5.43526e-57	gene_id ENSG00000198879; gene_version 11; gene_name SFMBT2; gene_source ensembl_havana; gene_biotype protein_coding;
ENSG00000186891	TNFRSF18	protein_coding	1	1203508	1206592	-	151.313	-4.77991	0.298604	3.58439e-58	1.01751e-56	gene_id ENSG00000186891; gene_version 14; gene_name TNFRSF18; gene_source ensembl_havana; gene_biotype protein_coding;
ENSG00000154229	PRKCA	protein_coding	17	66302613	66810743	+	2440.04	1.32913	0.0831816	4.28126e-58	1.2131e-56	gene_id ENSG00000154229; gene_version 12; gene_name PRKCA; gene_source ensembl_havana; gene_biotype protein_coding;
ENSG00000165899	OTOGL	protein_coding	12	80099537	80380879	+	615.917	1.65072	0.103545	5.80019e-58	1.64049e-56	gene_id ENSG00000165899; gene_version 11; gene_name OTOGL; gene_source ensembl_havana; gene_biotype protein_coding;
ENSG00000147100	SLC16A2	protein_coding	X	74421493	74533917	+	182.331	4.91156	0.308144	8.19229e-58	2.31283e-56	gene_id ENSG00000147100; gene_version 11; gene_name SLC16A2; gene_source ensembl_havana; gene_biotype protein_coding;
ENSG00000131941	RHPN2	protein_coding	19	32978592	33064888	-	1108.29	1.28872	0.0808342	8.28734e-58	2.3354e-56	gene_id ENSG00000131941; gene_version 8; gene_name RHPN2; gene_source ensembl_havana; gene_biotype protein_coding;
ENSG00000187479	C11orf96	protein_coding	11	43925342	43943878	+	809.024	-2.42293	0.152846	1.35907e-57	3.82295e-56	gene_id ENSG00000187479; gene_version 8; gene_name C11orf96; gene_source ensembl_havana; gene_biotype protein_coding;
ENSG00000185404	SP140L	protein_coding	2	230327184	230403732	+	179.753	4.17278	0.263292	1.70284e-57	4.78124e-56	gene_id ENSG00000185404; gene_version 16; gene_name SP140L; gene_source ensembl_havana; gene_biotype protein_coding;
ENSG00000147642	SYBU	protein_coding	8	109573978	109691791	-	194.287	5.72738	0.359708	3.0568e-57	8.56735e-56	gene_id ENSG00000147642; gene_version 17; gene_name SYBU; gene_source ensembl_havana; gene_biotype protein_coding;
ENSG00000177990	DPY19L2	protein_coding	12	63558913	63668939	-	237.114	3.23328	0.204646	3.15485e-57	8.82616e-56	gene_id ENSG00000177990; gene_version 12; gene_name DPY19L2; gene_source ensembl_havana; gene_biotype protein_coding;
ENSG00000171522	PTGER4	protein_coding	5	40679915	40693735	+	2956.91	-1.01597	0.0640251	3.55246e-57	9.92059e-56	gene_id ENSG00000171522; gene_version 6; gene_name PTGER4; gene_source ensembl_havana; gene_biotype protein_coding;
ENSG00000070614	NDST1	protein_coding	5	150485818	150558211	+	3013.88	1.0038	0.0633643	5.74859e-57	1.60246e-55	gene_id ENSG00000070614; gene_version 15; gene_name NDST1; gene_source ensembl_havana; gene_biotype protein_coding;
ENSG00000060709	RIMBP2	protein_coding	12	130396137	130716281	-	280.955	3.11553	0.197681	5.94016e-57	1.65288e-55	gene_id ENSG00000060709; gene_version 15; gene_name RIMBP2; gene_source ensembl_havana; gene_biotype protein_coding;
ENSG00000089351	GRAMD1A	protein_coding	19	34994784	35026471	+	1394.15	1.15172	0.0728283	7.31113e-57	2.03071e-55	gene_id ENSG00000089351; gene_version 14; gene_name GRAMD1A; gene_source ensembl_havana; gene_biotype protein_coding;
ENSG00000125968	ID1	protein_coding	20	31605283	31606515	+	2094.9	1.14011	0.0721168	7.96041e-57	2.20709e-55	gene_id ENSG00000125968; gene_version 9; gene_name ID1; gene_source ensembl_havana; gene_biotype protein_coding;
ENSG00000180447	GAS1	protein_coding	9	86944362	86947506	-	354.297	2.31015	0.146689	9.71055e-57	2.68751e-55	gene_id ENSG00000180447; gene_version 7; gene_name GAS1; gene_source ensembl_havana; gene_biotype protein_coding;
ENSG00000174705	SH3PXD2B	protein_coding	5	172325000	172454525	-	215.141	3.88118	0.246724	1.10721e-56	3.05887e-55	gene_id ENSG00000174705; gene_version 13; gene_name SH3PXD2B; gene_source ensembl_havana; gene_biotype protein_coding;
ENSG00000149639	SOGA1	protein_coding	20	36777447	36863538	-	2781.19	1.31817	0.083698	1.69754e-56	4.68138e-55	gene_id ENSG00000149639; gene_version 15; gene_name SOGA1; gene_source ensembl_havana; gene_biotype protein_coding;
ENSG00000168389	MFSD2A	protein_coding	1	39955112	39969968	+	319.352	2.55623	0.162706	1.81628e-56	4.99993e-55	gene_id ENSG00000168389; gene_version 17; gene_name MFSD2A; gene_source ensembl_havana; gene_biotype protein_coding;
ENSG00000169129	AFAP1L2	protein_coding	10	114294824	114404756	-	314.355	2.36946	0.150985	1.82259e-56	5.00841e-55	gene_id ENSG00000169129; gene_version 15; gene_name AFAP1L2; gene_source ensembl_havana; gene_biotype protein_coding;
ENSG00000150457	LATS2	protein_coding	13	20973036	21061586	-	514.967	1.9972	0.127165	1.96501e-56	5.3902e-55	gene_id ENSG00000150457; gene_version 9; gene_name LATS2; gene_source ensembl_havana; gene_biotype protein_coding;
ENSG00000109738	GLRB	protein_coding	4	157076125	157172090	+	154.631	-4.3816	0.278663	3.08093e-56	8.43628e-55	gene_id ENSG00000109738; gene_version 11; gene_name GLRB; gene_source ensembl_havana; gene_biotype protein_coding;
ENSG00000113790	EHHADH	protein_coding	3	185190624	185281990	-	468.354	1.92778	0.123295	5.86327e-56	1.60266e-54	gene_id ENSG00000113790; gene_version 11; gene_name EHHADH; gene_source ensembl_havana; gene_biotype protein_coding;
ENSG00000176533	GNG7	protein_coding	19	2511219	2702694	-	3397.07	-1.09984	0.0701396	6.115e-56	1.66852e-54	gene_id ENSG00000176533; gene_version 13; gene_name GNG7; gene_source ensembl_havana; gene_biotype protein_coding;
ENSG00000268027	AC243960.1	lncRNA	19	41545192	41555462	+	1268.33	-1.76827	0.113123	6.44148e-56	1.75451e-54	gene_id ENSG00000268027; gene_version 5; gene_name AC243960.1; gene_source havana; gene_biotype lncRNA;
ENSG00000242247	ARFGAP3	protein_coding	22	42796502	42858106	-	2186.73	-1.14684	0.0732259	7.91293e-56	2.15151e-54	gene_id ENSG00000242247; gene_version 11; gene_name ARFGAP3; gene_source ensembl_havana; gene_biotype protein_coding;
ENSG00000168243	GNG4	protein_coding	1	235547685	235650754	-	196.441	5.66214	0.360639	7.96938e-56	2.16306e-54	gene_id ENSG00000168243; gene_version 11; gene_name GNG4; gene_source ensembl_havana; gene_biotype protein_coding;
ENSG00000091490	SEL1L3	protein_coding	4	25747433	25863760	-	195.782	5.81909	0.369549	8.16783e-56	2.21304e-54	gene_id ENSG00000091490; gene_version 11; gene_name SEL1L3; gene_source ensembl_havana; gene_biotype protein_coding;
ENSG00000118922	KLF12	protein_coding	13	73686089	73995056	-	630.945	1.59249	0.101884	8.31171e-56	2.24809e-54	gene_id ENSG00000118922; gene_version 17; gene_name KLF12; gene_source havana; gene_biotype protein_coding;
ENSG00000125285	SOX21	protein_coding	13	94709622	94712545	-	317.834	7.36577	0.465765	9.97028e-56	2.69198e-54	gene_id ENSG00000125285; gene_version 6; gene_name SOX21; gene_source ensembl_havana; gene_biotype protein_coding;
ENSG00000172915	NBEA	protein_coding	13	34942287	35673022	+	787.122	1.57806	0.101103	1.14905e-55	3.09704e-54	gene_id ENSG00000172915; gene_version 18; gene_name NBEA; gene_source ensembl_havana; gene_biotype protein_coding;
ENSG00000019582	CD74	protein_coding	5	150400041	150412929	-	101511	-1.31331	0.0841017	1.37232e-55	3.69237e-54	gene_id ENSG00000019582; gene_version 15; gene_name CD74; gene_source ensembl_havana; gene_biotype protein_coding;
ENSG00000178163	ZNF518B	protein_coding	4	10439880	10457426	-	1582.24	1.182	0.0756431	1.4507e-55	3.8965e-54	gene_id ENSG00000178163; gene_version 8; gene_name ZNF518B; gene_source ensembl_havana; gene_biotype protein_coding;
ENSG00000182010	RTKN2	protein_coding	10	62183035	62268844	-	334.676	7.3116	0.463569	1.51042e-55	4.04987e-54	gene_id ENSG00000182010; gene_version 11; gene_name RTKN2; gene_source ensembl_havana; gene_biotype protein_coding;
ENSG00000101298	SNPH	protein_coding	20	1266280	1309328	+	179.939	3.94349	0.253956	1.9044e-55	5.0974e-54	gene_id ENSG00000101298; gene_version 15; gene_name SNPH; gene_source ensembl_havana; gene_biotype protein_coding;
ENSG00000175048	ZDHHC14	protein_coding	6	157381133	157678157	+	892.453	1.42709	0.0915296	1.93466e-55	5.16946e-54	gene_id ENSG00000175048; gene_version 17; gene_name ZDHHC14; gene_source ensembl_havana; gene_biotype protein_coding;
ENSG00000179344	HLA-DQB1	protein_coding	6	32659467	32668383	-	1757.67	-1.82485	0.117481	2.5078e-55	6.68933e-54	gene_id ENSG00000179344; gene_version 16; gene_name HLA-DQB1; gene_source ensembl_havana; gene_biotype protein_coding;
ENSG00000165716	DIPK1B	protein_coding	9	136712572	136724742	+	2991.05	1.13771	0.0729988	2.81622e-55	7.49909e-54	gene_id ENSG00000165716; gene_version 11; gene_name DIPK1B; gene_source ensembl_havana; gene_biotype protein_coding;
ENSG00000184384	MAML2	protein_coding	11	95976598	96343195	-	509.668	-1.69587	0.109258	4.24423e-55	1.12822e-53	gene_id ENSG00000184384; gene_version 14; gene_name MAML2; gene_source ensembl_havana; gene_biotype protein_coding;
ENSG00000088538	DOCK3	protein_coding	3	50674927	51384198	+	173.204	4.8931	0.314284	4.83258e-55	1.28242e-53	gene_id ENSG00000088538; gene_version 13; gene_name DOCK3; gene_source ensembl_havana; gene_biotype protein_coding;
ENSG00000008517	IL32	protein_coding	16	3065297	3082192	+	157.042	-5.71697	0.3674	6.04961e-55	1.60263e-53	gene_id ENSG00000008517; gene_version 16; gene_name IL32; gene_source ensembl_havana; gene_biotype protein_coding;
ENSG00000119866	BCL11A	protein_coding	2	60450520	60554467	-	4410.52	1.18498	0.0763474	7.32052e-55	1.936e-53	gene_id ENSG00000119866; gene_version 22; gene_name BCL11A; gene_source ensembl_havana; gene_biotype protein_coding;
ENSG00000171016	PYGO1	protein_coding	15	55538890	55588947	-	262.47	6.71752	0.429536	8.58557e-55	2.26668e-53	gene_id ENSG00000171016; gene_version 12; gene_name PYGO1; gene_source ensembl_havana; gene_biotype protein_coding;
ENSG00000120693	SMAD9	protein_coding	13	36844831	36920765	-	164.17	5.08099	0.326894	9.58832e-55	2.5271e-53	gene_id ENSG00000120693; gene_version 13; gene_name SMAD9; gene_source ensembl_havana; gene_biotype protein_coding;
ENSG00000165409	TSHR	protein_coding	14	80954989	81146302	+	920.823	1.37363	0.0887349	1.01405e-54	2.66805e-53	gene_id ENSG00000165409; gene_version 17; gene_name TSHR; gene_source ensembl_havana; gene_biotype protein_coding;
ENSG00000163513	TGFBR2	protein_coding	3	30606502	30694142	+	1215.41	-1.221	0.0787853	1.01576e-54	2.66805e-53	gene_id ENSG00000163513; gene_version 18; gene_name TGFBR2; gene_source ensembl_havana; gene_biotype protein_coding;
ENSG00000145632	PLK2	protein_coding	5	58453982	58460139	-	173.515	3.61655	0.233982	1.01819e-54	2.66989e-53	gene_id ENSG00000145632; gene_version 15; gene_name PLK2; gene_source ensembl_havana; gene_biotype protein_coding;
ENSG00000175556	LONRF3	protein_coding	X	118974614	119018355	+	1857.38	1.20942	0.0781925	1.6435e-54	4.30231e-53	gene_id ENSG00000175556; gene_version 17; gene_name LONRF3; gene_source ensembl_havana; gene_biotype protein_coding;
ENSG00000196922	ZNF252P	transcribed_unprocessed_pseudogene	8	144973589	145002895	-	1575.18	1.0915	0.0705333	1.71398e-54	4.47452e-53	gene_id ENSG00000196922; gene_version 10; gene_name ZNF252P; gene_source havana; gene_biotype transcribed_unprocessed_pseudogene;
ENSG00000138795	LEF1	protein_coding	4	108047545	108168956	-	8564.58	-0.744359	0.0480095	1.71507e-54	4.47452e-53	gene_id ENSG00000138795; gene_version 10; gene_name LEF1; gene_source ensembl_havana; gene_biotype protein_coding;
ENSG00000145864	GABRB2	protein_coding	5	161288429	161549044	-	589.489	1.93334	0.12534	1.75147e-54	4.56179e-53	gene_id ENSG00000145864; gene_version 12; gene_name GABRB2; gene_source ensembl_havana; gene_biotype protein_coding;
ENSG00000133026	MYH10	protein_coding	17	8474205	8630761	-	1903.84	1.3401	0.0868026	1.95305e-54	5.07825e-53	gene_id ENSG00000133026; gene_version 12; gene_name MYH10; gene_source ensembl_havana; gene_biotype protein_coding;
ENSG00000109089	CDR2L	protein_coding	17	74987632	75005800	+	523.605	1.85597	0.120429	2.23716e-54	5.80723e-53	gene_id ENSG00000109089; gene_version 7; gene_name CDR2L; gene_source ensembl_havana; gene_biotype protein_coding;
ENSG00000049130	KITLG	protein_coding	12	88492793	88580851	-	338.745	-1.97472	0.128403	3.12237e-54	8.09149e-53	gene_id ENSG00000049130; gene_version 16; gene_name KITLG; gene_source ensembl_havana; gene_biotype protein_coding;
ENSG00000100167	SEPTIN3	protein_coding	22	41969475	41998221	+	609.823	2.26572	0.147496	3.65811e-54	9.46399e-53	gene_id ENSG00000100167; gene_version 20; gene_name SEPTIN3; gene_source ensembl_havana; gene_biotype protein_coding;
ENSG00000157851	DPYSL5	protein_coding	2	26847747	26950351	+	402.326	8.02296	0.514386	6.10679e-54	1.57726e-52	gene_id ENSG00000157851; gene_version 17; gene_name DPYSL5; gene_source ensembl_havana; gene_biotype protein_coding;
ENSG00000205269	TMEM170B	protein_coding	6	11537749	11583524	+	643.873	2.34392	0.152924	6.36335e-54	1.64079e-52	gene_id ENSG00000205269; gene_version 6; gene_name TMEM170B; gene_source ensembl_havana; gene_biotype protein_coding;
ENSG00000150054	MPP7	protein_coding	10	28050993	28334486	-	329.749	2.88769	0.188712	6.54683e-54	1.68529e-52	gene_id ENSG00000150054; gene_version 18; gene_name MPP7; gene_source ensembl_havana; gene_biotype protein_coding;
ENSG00000124766	SOX4	protein_coding	6	21593751	21598619	+	3831.23	1.364	0.0889306	1.02109e-53	2.62413e-52	gene_id ENSG00000124766; gene_version 7; gene_name SOX4; gene_source havana; gene_biotype protein_coding;
ENSG00000115112	TFCP2L1	protein_coding	2	121216587	121285202	-	159.986	5.16352	0.336439	2.10577e-53	5.40272e-52	gene_id ENSG00000115112; gene_version 8; gene_name TFCP2L1; gene_source ensembl_havana; gene_biotype protein_coding;
ENSG00000198157	HMGN5	protein_coding	X	81113699	81201913	-	1197.4	1.55752	0.101958	2.18576e-53	5.59867e-52	gene_id ENSG00000198157; gene_version 11; gene_name HMGN5; gene_source ensembl_havana; gene_biotype protein_coding;
ENSG00000112414	ADGRG6	protein_coding	6	142301854	142446266	+	876.587	1.83857	0.120484	2.241e-53	5.73067e-52	gene_id ENSG00000112414; gene_version 15; gene_name ADGRG6; gene_source ensembl_havana; gene_biotype protein_coding;
ENSG00000100439	ABHD4	protein_coding	14	22598237	22613215	+	3310.03	-1.27446	0.0834099	2.39491e-53	6.11414e-52	gene_id ENSG00000100439; gene_version 10; gene_name ABHD4; gene_source ensembl_havana; gene_biotype protein_coding;
ENSG00000064115	TM7SF3	protein_coding	12	26971579	27014434	-	3728.75	0.901313	0.0589636	3.21191e-53	8.18639e-52	gene_id ENSG00000064115; gene_version 11; gene_name TM7SF3; gene_source ensembl_havana; gene_biotype protein_coding;
ENSG00000176438	SYNE3	protein_coding	14	95407266	95475836	-	14443	-0.76029	0.0496499	3.23665e-53	8.2359e-52	gene_id ENSG00000176438; gene_version 12; gene_name SYNE3; gene_source ensembl_havana; gene_biotype protein_coding;
ENSG00000121101	TEX14	protein_coding	17	58556678	58692055	-	626.221	1.59133	0.1046	5.30286e-53	1.34713e-51	gene_id ENSG00000121101; gene_version 15; gene_name TEX14; gene_source ensembl_havana; gene_biotype protein_coding;
ENSG00000143375	CGN	protein_coding	1	151510510	151538692	+	625.859	1.68616	0.111406	1.50174e-52	3.80876e-51	gene_id ENSG00000143375; gene_version 15; gene_name CGN; gene_source ensembl_havana; gene_biotype protein_coding;
ENSG00000161714	PLCD3	protein_coding	17	45108959	45133354	-	1305.4	1.10375	0.0727831	1.88692e-52	4.77783e-51	gene_id ENSG00000161714; gene_version 12; gene_name PLCD3; gene_source ensembl_havana; gene_biotype protein_coding;
ENSG00000150893	FREM2	protein_coding	13	38687077	38887131	+	642.35	1.58201	0.104626	2.02036e-52	5.10736e-51	gene_id ENSG00000150893; gene_version 11; gene_name FREM2; gene_source ensembl_havana; gene_biotype protein_coding;
ENSG00000197905	TEAD4	protein_coding	12	2959330	3040676	+	2361.12	1.04934	0.069255	2.55613e-52	6.45121e-51	gene_id ENSG00000197905; gene_version 9; gene_name TEAD4; gene_source ensembl_havana; gene_biotype protein_coding;
ENSG00000089723	OTUB2	protein_coding	14	94026340	94048930	+	650.234	-1.63928	0.108818	4.46972e-52	1.12624e-50	gene_id ENSG00000089723; gene_version 10; gene_name OTUB2; gene_source ensembl_havana; gene_biotype protein_coding;
ENSG00000139629	GALNT6	protein_coding	12	51351247	51392867	-	888.477	1.60131	0.106321	4.74924e-52	1.19472e-50	gene_id ENSG00000139629; gene_version 16; gene_name GALNT6; gene_source ensembl_havana; gene_biotype protein_coding;
ENSG00000183873	SCN5A	protein_coding	3	38548057	38649673	-	171.667	5.53879	0.366207	5.87494e-52	1.47551e-50	gene_id ENSG00000183873; gene_version 15; gene_name SCN5A; gene_source ensembl_havana; gene_biotype protein_coding;
ENSG00000130202	NECTIN2	protein_coding	19	44846175	44889223	+	599.742	1.54445	0.102603	5.94451e-52	1.49056e-50	gene_id ENSG00000130202; gene_version 10; gene_name NECTIN2; gene_source ensembl_havana; gene_biotype protein_coding;
ENSG00000173404	INSM1	protein_coding	20	20368104	20370949	+	954.956	-1.54477	0.10282	8.80411e-52	2.20402e-50	gene_id ENSG00000173404; gene_version 5; gene_name INSM1; gene_source ensembl_havana; gene_biotype protein_coding;
ENSG00000026559	KCNG1	protein_coding	20	51003656	51023107	-	152.986	4.86229	0.322729	1.10802e-51	2.76933e-50	gene_id ENSG00000026559; gene_version 14; gene_name KCNG1; gene_source ensembl_havana; gene_biotype protein_coding;
ENSG00000034053	APBA2	protein_coding	15	28884483	29118315	+	1447.69	1.19346	0.0793567	1.1623e-51	2.90031e-50	gene_id ENSG00000034053; gene_version 14; gene_name APBA2; gene_source ensembl_havana; gene_biotype protein_coding;
ENSG00000158122	PRXL2C	protein_coding	9	96639577	96655317	-	1565.11	1.40729	0.0939726	1.95994e-51	4.88281e-50	gene_id ENSG00000158122; gene_version 12; gene_name PRXL2C; gene_source ensembl_havana; gene_biotype protein_coding;
ENSG00000239713	APOBEC3G	protein_coding	22	39077067	39087743	+	301.592	-2.29112	0.153776	2.7719e-51	6.89453e-50	gene_id ENSG00000239713; gene_version 9; gene_name APOBEC3G; gene_source ensembl_havana; gene_biotype protein_coding;
ENSG00000115363	EVA1A	protein_coding	2	75469302	75569722	-	203.554	6.34114	0.419908	2.89567e-51	7.19083e-50	gene_id ENSG00000115363; gene_version 14; gene_name EVA1A; gene_source ensembl_havana; gene_biotype protein_coding;
ENSG00000127955	GNAI1	protein_coding	7	79768028	80226181	+	457.889	1.90721	0.127681	3.03208e-51	7.51751e-50	gene_id ENSG00000127955; gene_version 17; gene_name GNAI1; gene_source ensembl_havana; gene_biotype protein_coding;
ENSG00000160094	ZNF362	protein_coding	1	33256492	33300719	+	268.032	2.46362	0.165465	4.3155e-51	1.06824e-49	gene_id ENSG00000160094; gene_version 15; gene_name ZNF362; gene_source ensembl_havana; gene_biotype protein_coding;
ENSG00000249096	LINC02362	lncRNA	4	184365180	184382416	-	1546.63	-1.84455	0.123663	4.57435e-51	1.13051e-49	gene_id ENSG00000249096; gene_version 7; gene_name LINC02362; gene_source havana; gene_biotype lncRNA;
ENSG00000154978	VOPP1	protein_coding	7	55436056	55572988	-	12581	0.828626	0.0552949	5.28781e-51	1.30475e-49	gene_id ENSG00000154978; gene_version 13; gene_name VOPP1; gene_source ensembl_havana; gene_biotype protein_coding;
ENSG00000173757	STAT5B	protein_coding	17	42199168	42276707	-	3651.03	0.874325	0.0584346	5.95667e-51	1.46745e-49	gene_id ENSG00000173757; gene_version 9; gene_name STAT5B; gene_source ensembl_havana; gene_biotype protein_coding;
ENSG00000179588	ZFPM1	protein_coding	16	88453280	88537031	+	196.076	-2.84806	0.191903	7.17822e-51	1.76557e-49	gene_id ENSG00000179588; gene_version 9; gene_name ZFPM1; gene_source ensembl_havana; gene_biotype protein_coding;
ENSG00000169740	ZNF32	protein_coding	10	43643860	43648881	-	155.593	3.55455	0.239316	8.48297e-51	2.07987e-49	gene_id ENSG00000169740; gene_version 14; gene_name ZNF32; gene_source ensembl_havana; gene_biotype protein_coding;
ENSG00000196684	HSH2D	protein_coding	19	16134028	16158575	+	1498.32	-2.19321	0.147857	8.48117e-51	2.07987e-49	gene_id ENSG00000196684; gene_version 12; gene_name HSH2D; gene_source ensembl_havana; gene_biotype protein_coding;
ENSG00000145819	ARHGAP26	protein_coding	5	142770377	143229011	+	1334.83	1.17842	0.0791285	1.02499e-50	2.50912e-49	gene_id ENSG00000145819; gene_version 18; gene_name ARHGAP26; gene_source ensembl_havana; gene_biotype protein_coding;
ENSG00000101745	ANKRD12	protein_coding	18	9136228	9285985	+	12910.6	-0.901597	0.0604182	1.19396e-50	2.91813e-49	gene_id ENSG00000101745; gene_version 17; gene_name ANKRD12; gene_source ensembl_havana; gene_biotype protein_coding;
ENSG00000170476	MZB1	protein_coding	5	139387467	139390081	-	12408	-0.945439	0.0634532	1.30873e-50	3.1936e-49	gene_id ENSG00000170476; gene_version 16; gene_name MZB1; gene_source ensembl_havana; gene_biotype protein_coding;
ENSG00000139344	AMDHD1	protein_coding	12	95943331	95968720	+	198.917	2.94312	0.198912	1.42587e-50	3.47395e-49	gene_id ENSG00000139344; gene_version 8; gene_name AMDHD1; gene_source ensembl_havana; gene_biotype protein_coding;
ENSG00000165548	TMEM63C	protein_coding	14	77116568	77259495	+	905.434	1.55252	0.104748	1.79744e-50	4.37236e-49	gene_id ENSG00000165548; gene_version 11; gene_name TMEM63C; gene_source ensembl_havana; gene_biotype protein_coding;
ENSG00000070018	LRP6	protein_coding	12	12116025	12267044	-	2782.81	1.1416	0.0768662	2.0714e-50	5.03086e-49	gene_id ENSG00000070018; gene_version 9; gene_name LRP6; gene_source ensembl_havana; gene_biotype protein_coding;
ENSG00000164300	SERINC5	protein_coding	5	80111651	80256048	-	4049.37	-0.800965	0.0538706	2.47239e-50	5.99536e-49	gene_id ENSG00000164300; gene_version 17; gene_name SERINC5; gene_source ensembl_havana; gene_biotype protein_coding;
ENSG00000110777	POU2AF1	protein_coding	11	111352255	111455630	-	17490	-0.931583	0.0627977	3.39369e-50	8.21655e-49	gene_id ENSG00000110777; gene_version 12; gene_name POU2AF1; gene_source ensembl_havana; gene_biotype protein_coding;
ENSG00000170579	DLGAP1	protein_coding	18	3496032	4455307	-	283.125	7.34617	0.489479	3.49265e-50	8.44294e-49	gene_id ENSG00000170579; gene_version 17; gene_name DLGAP1; gene_source ensembl_havana; gene_biotype protein_coding;
ENSG00000071242	RPS6KA2	protein_coding	6	166409364	166906451	-	294.707	2.07305	0.140507	3.89569e-50	9.40253e-49	gene_id ENSG00000071242; gene_version 12; gene_name RPS6KA2; gene_source ensembl_havana; gene_biotype protein_coding;
ENSG00000110400	NECTIN1	protein_coding	11	119623408	119729200	-	13350.7	-0.87796	0.0591894	3.97213e-50	9.57208e-49	gene_id ENSG00000110400; gene_version 11; gene_name NECTIN1; gene_source ensembl_havana; gene_biotype protein_coding;
ENSG00000003056	M6PR	protein_coding	12	8940361	8949761	-	6711	0.77689	0.0523589	4.33504e-50	1.04304e-48	gene_id ENSG00000003056; gene_version 8; gene_name M6PR; gene_source ensembl_havana; gene_biotype protein_coding;
ENSG00000253250	C8orf88	protein_coding	8	90958471	90985238	-	580.587	2.23138	0.151388	4.57504e-50	1.09908e-48	gene_id ENSG00000253250; gene_version 3; gene_name C8orf88; gene_source ensembl_havana; gene_biotype protein_coding;
ENSG00000196352	CD55	protein_coding	1	207321376	207386804	+	3035.42	1.0146	0.0685254	4.72766e-50	1.13398e-48	gene_id ENSG00000196352; gene_version 15; gene_name CD55; gene_source ensembl_havana; gene_biotype protein_coding;
ENSG00000123364	HOXC13	protein_coding	12	53938831	53946544	+	178.641	5.52062	0.373277	6.43522e-50	1.54116e-48	gene_id ENSG00000123364; gene_version 5; gene_name HOXC13; gene_source ensembl_havana; gene_biotype protein_coding;
ENSG00000179348	GATA2	protein_coding	3	128479427	128493185	-	202.564	2.85634	0.194164	6.72441e-50	1.60794e-48	gene_id ENSG00000179348; gene_version 11; gene_name GATA2; gene_source ensembl_havana; gene_biotype protein_coding;
ENSG00000101265	RASSF2	protein_coding	20	4780023	4823608	-	272.047	2.78409	0.189435	6.74801e-50	1.61109e-48	gene_id ENSG00000101265; gene_version 16; gene_name RASSF2; gene_source ensembl_havana; gene_biotype protein_coding;
ENSG00000151612	ZNF827	protein_coding	4	145757627	145938823	-	2225.25	1.00379	0.0679309	7.40758e-50	1.76583e-48	gene_id ENSG00000151612; gene_version 18; gene_name ZNF827; gene_source ensembl_havana; gene_biotype protein_coding;
ENSG00000050820	BCAR1	protein_coding	16	75228181	75268053	-	1257.86	1.122	0.0760074	7.89449e-50	1.87901e-48	gene_id ENSG00000050820; gene_version 17; gene_name BCAR1; gene_source ensembl_havana; gene_biotype protein_coding;
ENSG00000070087	PFN2	protein_coding	3	149964904	150050788	-	2551.44	1.57845	0.107303	1.0384e-49	2.46776e-48	gene_id ENSG00000070087; gene_version 14; gene_name PFN2; gene_source ensembl_havana; gene_biotype protein_coding;
ENSG00000106070	GRB10	protein_coding	7	50590063	50793462	-	1719.04	1.84815	0.125944	1.41358e-49	3.35421e-48	gene_id ENSG00000106070; gene_version 19; gene_name GRB10; gene_source ensembl_havana; gene_biotype protein_coding;
ENSG00000196586	MYO6	protein_coding	6	75749192	75919537	+	1302.2	1.73138	0.118072	1.81835e-49	4.30806e-48	gene_id ENSG00000196586; gene_version 16; gene_name MYO6; gene_source ensembl_havana; gene_biotype protein_coding;
ENSG00000158560	DYNC1I1	protein_coding	7	95772506	96110322	+	904.38	1.29614	0.0882394	1.84418e-49	4.36257e-48	gene_id ENSG00000158560; gene_version 14; gene_name DYNC1I1; gene_source ensembl_havana; gene_biotype protein_coding;
ENSG00000169126	ARMC4	protein_coding	10	27775186	27999079	-	146.91	3.66643	0.250588	2.4343e-49	5.74978e-48	gene_id ENSG00000169126; gene_version 16; gene_name ARMC4; gene_source ensembl_havana; gene_biotype protein_coding;
ENSG00000049239	H6PD	protein_coding	1	9234775	9271337	+	3802.06	-1.17654	0.080216	2.71284e-49	6.39792e-48	gene_id ENSG00000049239; gene_version 12; gene_name H6PD; gene_source ensembl_havana; gene_biotype protein_coding;
ENSG00000167895	TMC8	protein_coding	17	78130770	78142968	+	9993.17	-0.849184	0.0577916	3.12117e-49	7.34971e-48	gene_id ENSG00000167895; gene_version 14; gene_name TMC8; gene_source ensembl_havana; gene_biotype protein_coding;
ENSG00000133739	LRRCC1	protein_coding	8	85107215	85146080	+	664.638	1.98715	0.135905	3.13059e-49	7.3607e-48	gene_id ENSG00000133739; gene_version 16; gene_name LRRCC1; gene_source ensembl_havana; gene_biotype protein_coding;
ENSG00000184232	OAF	protein_coding	11	120211032	120230334	+	2081.07	0.988461	0.0673457	3.38329e-49	7.94279e-48	gene_id ENSG00000184232; gene_version 9; gene_name OAF; gene_source ensembl_havana; gene_biotype protein_coding;
ENSG00000206077	ZDHHC11B	protein_coding	5	710355	784729	-	153.45	4.655	0.31897	6.96328e-49	1.63226e-47	gene_id ENSG00000206077; gene_version 11; gene_name ZDHHC11B; gene_source havana; gene_biotype protein_coding;
ENSG00000102870	ZNF629	protein_coding	16	30778456	30787205	-	1118.59	1.23213	0.0843652	6.9791e-49	1.63349e-47	gene_id ENSG00000102870; gene_version 6; gene_name ZNF629; gene_source ensembl_havana; gene_biotype protein_coding;
ENSG00000278291	AL161772.1	lncRNA	13	20699307	20703718	-	287.241	2.20311	0.151485	8.16808e-49	1.90889e-47	gene_id ENSG00000278291; gene_version 1; gene_name AL161772.1; gene_source havana; gene_biotype lncRNA;
ENSG00000118503	TNFAIP3	protein_coding	6	137867214	137883312	+	13925.6	-0.924941	0.0632793	8.54454e-49	1.99385e-47	gene_id ENSG00000118503; gene_version 15; gene_name TNFAIP3; gene_source ensembl_havana; gene_biotype protein_coding;
ENSG00000131080	EDA2R	protein_coding	X	66595637	66639298	-	171.919	5.78734	0.395009	8.66467e-49	2.01884e-47	gene_id ENSG00000131080; gene_version 15; gene_name EDA2R; gene_source ensembl_havana; gene_biotype protein_coding;
ENSG00000163218	PGLYRP4	protein_coding	1	153330120	153348841	-	1038.39	-2.10008	0.144706	1.10145e-48	2.56248e-47	gene_id ENSG00000163218; gene_version 15; gene_name PGLYRP4; gene_source ensembl_havana; gene_biotype protein_coding;
ENSG00000163935	SFMBT1	protein_coding	3	52903572	53046750	-	616.636	1.70643	0.117397	1.21752e-48	2.82827e-47	gene_id ENSG00000163935; gene_version 14; gene_name SFMBT1; gene_source ensembl_havana; gene_biotype protein_coding;
ENSG00000121039	RDH10	protein_coding	8	73294602	73325281	+	3476.14	1.28634	0.0885047	1.26486e-48	2.93383e-47	gene_id ENSG00000121039; gene_version 10; gene_name RDH10; gene_source ensembl_havana; gene_biotype protein_coding;
ENSG00000169136	ATF5	protein_coding	19	49928702	49933935	+	17028.2	-0.803484	0.0550098	1.3398e-48	3.10299e-47	gene_id ENSG00000169136; gene_version 11; gene_name ATF5; gene_source ensembl_havana; gene_biotype protein_coding;
ENSG00000167191	GPRC5B	protein_coding	16	19856691	19886167	-	170.474	5.78162	0.395657	1.88578e-48	4.36098e-47	gene_id ENSG00000167191; gene_version 12; gene_name GPRC5B; gene_source ensembl_havana; gene_biotype protein_coding;
ENSG00000275131	AC241952.1	transcribed_unprocessed_pseudogene	1	120489860	120701289	-	772.899	-2.48968	0.172301	2.26534e-48	5.2309e-47	gene_id ENSG00000275131; gene_version 3; gene_name AC241952.1; gene_source havana; gene_biotype transcribed_unprocessed_pseudogene;
ENSG00000064102	INTS13	protein_coding	12	26905181	26938326	-	5107.91	1.02713	0.0706473	2.46034e-48	5.67272e-47	gene_id ENSG00000064102; gene_version 15; gene_name INTS13; gene_source ensembl_havana; gene_biotype protein_coding;
ENSG00000130707	ASS1	protein_coding	9	130444961	130501274	+	246.015	-4.11454	0.286075	2.50087e-48	5.75759e-47	gene_id ENSG00000130707; gene_version 18; gene_name ASS1; gene_source ensembl_havana; gene_biotype protein_coding;
ENSG00000143797	MBOAT2	protein_coding	2	8852690	9003709	-	1113.65	2.50098	0.173183	3.04617e-48	7.00258e-47	gene_id ENSG00000143797; gene_version 12; gene_name MBOAT2; gene_source ensembl_havana; gene_biotype protein_coding;
ENSG00000102096	PIM2	protein_coding	X	48913182	48919024	-	63117.3	0.733272	0.050387	3.65529e-48	8.39037e-47	gene_id ENSG00000102096; gene_version 9; gene_name PIM2; gene_source ensembl_havana; gene_biotype protein_coding;
ENSG00000164089	ETNPPL	protein_coding	4	108742048	108763054	-	142.466	4.23705	0.292997	4.19784e-48	9.62145e-47	gene_id ENSG00000164089; gene_version 9; gene_name ETNPPL; gene_source ensembl_havana; gene_biotype protein_coding;
ENSG00000153898	MCOLN2	protein_coding	1	84925583	84997113	-	230.219	3.62775	0.252187	4.49885e-48	1.02961e-46	gene_id ENSG00000153898; gene_version 13; gene_name MCOLN2; gene_source ensembl_havana; gene_biotype protein_coding;
ENSG00000166532	RIMKLB	protein_coding	12	8681600	8783095	+	399.077	2.16386	0.150177	5.30319e-48	1.2119e-46	gene_id ENSG00000166532; gene_version 16; gene_name RIMKLB; gene_source ensembl_havana; gene_biotype protein_coding;
ENSG00000170819	BFSP2	protein_coding	3	133400056	133475222	+	804.904	2.53747	0.176446	5.72356e-48	1.30603e-46	gene_id ENSG00000170819; gene_version 5; gene_name BFSP2; gene_source ensembl_havana; gene_biotype protein_coding;
ENSG00000134986	NREP	protein_coding	5	111662621	111997464	-	856.184	1.55528	0.107974	8.55324e-48	1.94885e-46	gene_id ENSG00000134986; gene_version 13; gene_name NREP; gene_source ensembl_havana; gene_biotype protein_coding;
ENSG00000237004	ZNRF2P1	transcribed_processed_pseudogene	7	32728569	32753744	+	867.347	1.2507	0.0868998	1.45602e-47	3.31265e-46	gene_id ENSG00000237004; gene_version 4; gene_name ZNRF2P1; gene_source havana; gene_biotype transcribed_processed_pseudogene;
ENSG00000287593	AL022724.3	lncRNA	6	11722547	11731923	+	147.895	-3.28453	0.228652	1.54541e-47	3.51086e-46	gene_id ENSG00000287593; gene_version 1; gene_name AL022724.3; gene_source havana_tagene; gene_biotype lncRNA;
ENSG00000179431	FJX1	protein_coding	11	35618460	35620865	+	4298.72	1.01977	0.0707707	1.70952e-47	3.87801e-46	gene_id ENSG00000179431; gene_version 7; gene_name FJX1; gene_source ensembl_havana; gene_biotype protein_coding;
ENSG00000169891	REPS2	protein_coding	X	16946658	17153272	+	2505.5	-0.990962	0.0689755	3.13026e-47	7.09053e-46	gene_id ENSG00000169891; gene_version 18; gene_name REPS2; gene_source ensembl_havana; gene_biotype protein_coding;
ENSG00000127603	MACF1	protein_coding	1	39081316	39487177	+	19386.7	-0.999136	0.0696775	3.20573e-47	7.25086e-46	gene_id ENSG00000127603; gene_version 27; gene_name MACF1; gene_source ensembl_havana; gene_biotype protein_coding;
ENSG00000173762	CD7	protein_coding	17	82314868	82317608	-	126.044	-5.10892	0.356793	4.07937e-47	9.21342e-46	gene_id ENSG00000173762; gene_version 8; gene_name CD7; gene_source ensembl_havana; gene_biotype protein_coding;
ENSG00000164949	GEM	protein_coding	8	94249253	94262350	-	235.65	2.43873	0.170854	4.25816e-47	9.6032e-46	gene_id ENSG00000164949; gene_version 8; gene_name GEM; gene_source ensembl_havana; gene_biotype protein_coding;
ENSG00000131711	MAP1B	protein_coding	5	72107234	72209565	+	770.181	1.44956	0.101588	7.23539e-47	1.62939e-45	gene_id ENSG00000131711; gene_version 15; gene_name MAP1B; gene_source ensembl_havana; gene_biotype protein_coding;
ENSG00000242265	PEG10	protein_coding	7	94656325	94669695	+	86031.3	0.714837	0.0498395	8.4496e-47	1.90006e-45	gene_id ENSG00000242265; gene_version 5; gene_name PEG10; gene_source ensembl_havana; gene_biotype protein_coding;
ENSG00000170921	TANC2	protein_coding	17	63009556	63427699	+	1602.11	0.971839	0.0680193	9.98373e-47	2.24178e-45	gene_id ENSG00000170921; gene_version 15; gene_name TANC2; gene_source ensembl_havana; gene_biotype protein_coding;
ENSG00000174718	RESF1	protein_coding	12	31959370	31993107	+	10175	-0.726154	0.0507928	1.16759e-46	2.61795e-45	gene_id ENSG00000174718; gene_version 12; gene_name RESF1; gene_source ensembl_havana; gene_biotype protein_coding;
ENSG00000088305	DNMT3B	protein_coding	20	32762385	32809356	+	4762.92	0.908549	0.0636983	1.53394e-46	3.43438e-45	gene_id ENSG00000088305; gene_version 18; gene_name DNMT3B; gene_source ensembl_havana; gene_biotype protein_coding;
ENSG00000117266	CDK18	protein_coding	1	205504595	205532793	+	5183.03	1.14421	0.0805144	2.34828e-46	5.25005e-45	gene_id ENSG00000117266; gene_version 15; gene_name CDK18; gene_source ensembl_havana; gene_biotype protein_coding;
ENSG00000048471	SNX29	protein_coding	16	11976734	12574287	+	5249.82	-0.93045	0.065395	2.37127e-46	5.29377e-45	gene_id ENSG00000048471; gene_version 14; gene_name SNX29; gene_source ensembl_havana; gene_biotype protein_coding;
ENSG00000136574	GATA4	protein_coding	8	11676959	11760002	+	1451.12	1.47383	0.104064	3.01245e-46	6.7155e-45	gene_id ENSG00000136574; gene_version 17; gene_name GATA4; gene_source ensembl_havana; gene_biotype protein_coding;
ENSG00000111669	TPI1	protein_coding	12	6867119	6870948	+	44301.9	0.802625	0.0563816	3.32339e-46	7.39801e-45	gene_id ENSG00000111669; gene_version 15; gene_name TPI1; gene_source ensembl_havana; gene_biotype protein_coding;
ENSG00000188848	BEND4	protein_coding	4	42110853	42152878	-	1785.68	1.78681	0.126531	3.96815e-46	8.80802e-45	gene_id ENSG00000188848; gene_version 16; gene_name BEND4; gene_source ensembl_havana; gene_biotype protein_coding;
ENSG00000177889	UBE2N	protein_coding	12	93405673	93441947	-	6438.07	0.803969	0.056554	3.96819e-46	8.80802e-45	gene_id ENSG00000177889; gene_version 10; gene_name UBE2N; gene_source ensembl_havana; gene_biotype protein_coding;
ENSG00000166173	LARP6	protein_coding	15	70829130	70854157	-	235.44	7.07756	0.493652	4.49689e-46	9.96725e-45	gene_id ENSG00000166173; gene_version 11; gene_name LARP6; gene_source ensembl_havana; gene_biotype protein_coding;
ENSG00000123685	BATF3	protein_coding	1	212686417	212699840	-	555.884	1.89602	0.134483	6.00617e-46	1.32935e-44	gene_id ENSG00000123685; gene_version 9; gene_name BATF3; gene_source ensembl_havana; gene_biotype protein_coding;
ENSG00000236081	ELFN1-AS1	lncRNA	7	1738630	1742291	-	143.409	-6.01179	0.42445	6.41974e-46	1.41886e-44	gene_id ENSG00000236081; gene_version 1; gene_name ELFN1-AS1; gene_source havana; gene_biotype lncRNA;
ENSG00000111907	TPD52L1	protein_coding	6	125119049	125264407	+	156.25	5.74089	0.404829	9.68254e-46	2.13693e-44	gene_id ENSG00000111907; gene_version 21; gene_name TPD52L1; gene_source ensembl_havana; gene_biotype protein_coding;
ENSG00000122547	EEPD1	protein_coding	7	36153254	36301538	+	201.022	2.45881	0.175553	1.70811e-45	3.76441e-44	gene_id ENSG00000122547; gene_version 11; gene_name EEPD1; gene_source ensembl_havana; gene_biotype protein_coding;
ENSG00000151623	NR3C2	protein_coding	4	148078762	148444698	-	189.207	3.30694	0.237487	3.63637e-45	8.00259e-44	gene_id ENSG00000151623; gene_version 15; gene_name NR3C2; gene_source ensembl_havana; gene_biotype protein_coding;
ENSG00000149418	ST14	protein_coding	11	130159782	130210362	+	15111.1	0.686521	0.0488413	3.89423e-45	8.55791e-44	gene_id ENSG00000149418; gene_version 11; gene_name ST14; gene_source ensembl_havana; gene_biotype protein_coding;
ENSG00000164465	DCBLD1	protein_coding	6	117453817	117569858	+	193.864	2.97148	0.213203	4.97823e-45	1.09246e-43	gene_id ENSG00000164465; gene_version 18; gene_name DCBLD1; gene_source ensembl_havana; gene_biotype protein_coding;
ENSG00000178531	CTXN1	protein_coding	19	7924491	7926135	-	2009.72	1.23586	0.088387	5.19276e-45	1.13792e-43	gene_id ENSG00000178531; gene_version 6; gene_name CTXN1; gene_source ensembl_havana; gene_biotype protein_coding;
ENSG00000150093	ITGB1	protein_coding	10	32900318	33005792	-	6979.37	0.831905	0.059404	7.12692e-45	1.55956e-43	gene_id ENSG00000150093; gene_version 19; gene_name ITGB1; gene_source ensembl_havana; gene_biotype protein_coding;
ENSG00000174233	ADCY6	protein_coding	12	48766194	48789037	-	635.187	2.72949	0.196548	8.18498e-45	1.78856e-43	gene_id ENSG00000174233; gene_version 11; gene_name ADCY6; gene_source ensembl_havana; gene_biotype protein_coding;
ENSG00000143153	ATP1B1	protein_coding	1	169105697	169132722	+	132.693	3.9475	0.283515	8.81348e-45	1.92318e-43	gene_id ENSG00000143153; gene_version 13; gene_name ATP1B1; gene_source ensembl_havana; gene_biotype protein_coding;
ENSG00000134030	CTIF	protein_coding	18	48539031	48863217	+	6499.62	0.852732	0.060986	9.31808e-45	2.03042e-43	gene_id ENSG00000134030; gene_version 14; gene_name CTIF; gene_source ensembl_havana; gene_biotype protein_coding;
ENSG00000165474	GJB2	protein_coding	13	20187463	20192938	-	692.775	2.60654	0.188227	1.42329e-44	3.097e-43	gene_id ENSG00000165474; gene_version 8; gene_name GJB2; gene_source ensembl_havana; gene_biotype protein_coding;
ENSG00000112773	TENT5A	protein_coding	6	81491439	81752774	-	249.971	2.37021	0.171123	1.7419e-44	3.78496e-43	gene_id ENSG00000112773; gene_version 16; gene_name TENT5A; gene_source ensembl_havana; gene_biotype protein_coding;
ENSG00000164023	SGMS2	protein_coding	4	107824563	107915047	+	232.617	7.06041	0.501826	1.84777e-44	4.00938e-43	gene_id ENSG00000164023; gene_version 14; gene_name SGMS2; gene_source ensembl_havana; gene_biotype protein_coding;
ENSG00000137285	TUBB2B	protein_coding	6	3224277	3231730	-	785.525	2.09419	0.151337	2.13558e-44	4.62739e-43	gene_id ENSG00000137285; gene_version 10; gene_name TUBB2B; gene_source ensembl_havana; gene_biotype protein_coding;
ENSG00000115107	STEAP3	protein_coding	2	119223831	119265652	+	1674.96	0.992034	0.0713611	2.3541e-44	5.09375e-43	gene_id ENSG00000115107; gene_version 20; gene_name STEAP3; gene_source ensembl_havana; gene_biotype protein_coding;
ENSG00000138119	MYOF	protein_coding	10	93306429	93482334	-	1074.08	-1.39784	0.101008	2.90069e-44	6.26768e-43	gene_id ENSG00000138119; gene_version 17; gene_name MYOF; gene_source ensembl_havana; gene_biotype protein_coding;
ENSG00000163686	ABHD6	protein_coding	3	58237532	58295693	+	510.06	1.74394	0.126274	3.53821e-44	7.63454e-43	gene_id ENSG00000163686; gene_version 15; gene_name ABHD6; gene_source ensembl_havana; gene_biotype protein_coding;
ENSG00000030419	IKZF2	protein_coding	2	212999691	213152427	-	1621.84	-1.54419	0.111746	3.85346e-44	8.3032e-43	gene_id ENSG00000030419; gene_version 16; gene_name IKZF2; gene_source ensembl_havana; gene_biotype protein_coding;
ENSG00000028137	TNFRSF1B	protein_coding	1	12166991	12209228	+	12856.1	-1.12426	0.0813537	5.77437e-44	1.24249e-42	gene_id ENSG00000028137; gene_version 19; gene_name TNFRSF1B; gene_source ensembl_havana; gene_biotype protein_coding;
ENSG00000214595	EML6	protein_coding	2	54723499	54972025	+	543.212	1.86885	0.13579	6.02087e-44	1.29374e-42	gene_id ENSG00000214595; gene_version 11; gene_name EML6; gene_source ensembl_havana; gene_biotype protein_coding;
ENSG00000142197	DOP1B	protein_coding	21	36156782	36294274	+	631.352	1.57595	0.114587	8.29834e-44	1.78063e-42	gene_id ENSG00000142197; gene_version 12; gene_name DOP1B; gene_source ensembl_havana; gene_biotype protein_coding;
ENSG00000173821	RNF213	protein_coding	17	80260866	80398786	+	14348	-1.03119	0.0747124	8.61896e-44	1.84687e-42	gene_id ENSG00000173821; gene_version 19; gene_name RNF213; gene_source ensembl_havana; gene_biotype protein_coding;
ENSG00000165626	BEND7	protein_coding	10	13438484	13528974	-	353.867	8.23673	0.58615	8.79326e-44	1.88161e-42	gene_id ENSG00000165626; gene_version 17; gene_name BEND7; gene_source ensembl_havana; gene_biotype protein_coding;
ENSG00000055118	KCNH2	protein_coding	7	150944961	150978321	-	2405.78	1.09399	0.0793229	9.28638e-44	1.98439e-42	gene_id ENSG00000055118; gene_version 15; gene_name KCNH2; gene_source ensembl_havana; gene_biotype protein_coding;
ENSG00000100629	CEP128	protein_coding	14	80476983	80959517	-	3389.73	0.935264	0.0678028	1.13456e-43	2.42107e-42	gene_id ENSG00000100629; gene_version 17; gene_name CEP128; gene_source ensembl_havana; gene_biotype protein_coding;
ENSG00000177409	SAMD9L	protein_coding	7	93130056	93148385	-	9544.85	-0.980873	0.0711833	1.21156e-43	2.58182e-42	gene_id ENSG00000177409; gene_version 12; gene_name SAMD9L; gene_source ensembl_havana; gene_biotype protein_coding;
ENSG00000156140	ADAMTS3	protein_coding	4	72280969	72569221	-	137.476	3.67475	0.268646	1.78312e-43	3.79458e-42	gene_id ENSG00000156140; gene_version 10; gene_name ADAMTS3; gene_source ensembl_havana; gene_biotype protein_coding;
ENSG00000154734	ADAMTS1	protein_coding	21	26835755	26845409	-	142.46	4.57698	0.33486	2.13157e-43	4.52988e-42	gene_id ENSG00000154734; gene_version 15; gene_name ADAMTS1; gene_source ensembl_havana; gene_biotype protein_coding;
ENSG00000152078	TLCD4	protein_coding	1	95117355	95197607	+	164.088	5.12901	0.374514	2.49896e-43	5.30334e-42	gene_id ENSG00000152078; gene_version 10; gene_name TLCD4; gene_source ensembl_havana; gene_biotype protein_coding;
ENSG00000116990	MYCL	protein_coding	1	39895426	39902256	-	142.749	3.37733	0.247226	2.52936e-43	5.36051e-42	gene_id ENSG00000116990; gene_version 11; gene_name MYCL; gene_source ensembl_havana; gene_biotype protein_coding;
ENSG00000046604	DSG2	protein_coding	18	31498177	31549008	+	9159.92	0.770505	0.0559853	2.9631e-43	6.27115e-42	gene_id ENSG00000046604; gene_version 13; gene_name DSG2; gene_source ensembl_havana; gene_biotype protein_coding;
ENSG00000116574	RHOU	protein_coding	1	228735479	228746664	+	1343.96	-1.02489	0.0748119	3.5232e-43	7.44637e-42	gene_id ENSG00000116574; gene_version 6; gene_name RHOU; gene_source ensembl_havana; gene_biotype protein_coding;
ENSG00000100784	RPS6KA5	protein_coding	14	90847861	91060641	-	1266.68	-1.0479	0.0766877	5.69604e-43	1.20223e-41	gene_id ENSG00000100784; gene_version 12; gene_name RPS6KA5; gene_source ensembl_havana; gene_biotype protein_coding;
ENSG00000178184	PARD6G	protein_coding	18	80157232	80247514	-	996.444	1.36198	0.0999242	6.38466e-43	1.34574e-41	gene_id ENSG00000178184; gene_version 16; gene_name PARD6G; gene_source ensembl_havana; gene_biotype protein_coding;
ENSG00000120833	SOCS2	protein_coding	12	93569814	93583487	+	721.313	1.72456	0.126753	6.68499e-43	1.40712e-41	gene_id ENSG00000120833; gene_version 14; gene_name SOCS2; gene_source ensembl_havana; gene_biotype protein_coding;
ENSG00000143502	SUSD4	protein_coding	1	223220819	223364178	-	131.019	5.21472	0.382618	1.28452e-42	2.7001e-41	gene_id ENSG00000143502; gene_version 15; gene_name SUSD4; gene_source ensembl_havana; gene_biotype protein_coding;
ENSG00000127863	TNFRSF19	protein_coding	13	23570370	23676104	+	124.453	4.9162	0.361358	1.49688e-42	3.14224e-41	gene_id ENSG00000127863; gene_version 15; gene_name TNFRSF19; gene_source ensembl_havana; gene_biotype protein_coding;
ENSG00000109685	NSD2	protein_coding	4	1871393	1982207	+	43061.8	0.853907	0.0627249	1.55138e-42	3.25223e-41	gene_id ENSG00000109685; gene_version 18; gene_name NSD2; gene_source ensembl_havana; gene_biotype protein_coding;
ENSG00000135821	GLUL	protein_coding	1	182381704	182392206	-	7409.9	0.898239	0.0660516	1.78163e-42	3.72984e-41	gene_id ENSG00000135821; gene_version 18; gene_name GLUL; gene_source ensembl_havana; gene_biotype protein_coding;
ENSG00000165996	HACD1	protein_coding	10	17589032	17617374	-	120.632	4.29039	0.317335	2.68997e-42	5.62385e-41	gene_id ENSG00000165996; gene_version 14; gene_name HACD1; gene_source ensembl_havana; gene_biotype protein_coding;
ENSG00000171502	COL24A1	protein_coding	1	85729233	86156943	-	412.037	-1.82651	0.135627	2.98031e-42	6.22246e-41	gene_id ENSG00000171502; gene_version 15; gene_name COL24A1; gene_source ensembl_havana; gene_biotype protein_coding;
ENSG00000154153	RETREG1	protein_coding	5	16473038	16617058	-	219.422	7.13689	0.521089	3.74569e-42	7.80993e-41	gene_id ENSG00000154153; gene_version 13; gene_name RETREG1; gene_source ensembl_havana; gene_biotype protein_coding;
ENSG00000118402	ELOVL4	protein_coding	6	79914814	79947553	-	363.808	2.53179	0.188265	3.91339e-42	8.14858e-41	gene_id ENSG00000118402; gene_version 6; gene_name ELOVL4; gene_source ensembl_havana; gene_biotype protein_coding;
ENSG00000229391	HLA-DRB6	transcribed_unprocessed_pseudogene	6	32552713	32560022	-	132.282	-3.66722	0.272341	3.93072e-42	8.17368e-41	gene_id ENSG00000229391; gene_version 7; gene_name HLA-DRB6; gene_source havana; gene_biotype transcribed_unprocessed_pseudogene;
ENSG00000242258	LINC00996	lncRNA	7	150433654	150448140	+	392.18	-1.84103	0.136928	4.75139e-42	9.86695e-41	gene_id ENSG00000242258; gene_version 1; gene_name LINC00996; gene_source havana; gene_biotype lncRNA;
ENSG00000087074	PPP1R15A	protein_coding	19	48872421	48876058	+	3462.1	-0.783278	0.0579111	5.48375e-42	1.13725e-40	gene_id ENSG00000087074; gene_version 8; gene_name PPP1R15A; gene_source ensembl_havana; gene_biotype protein_coding;
ENSG00000185278	ZBTB37	protein_coding	1	173868082	173903549	+	1406.82	-1.02617	0.0760657	6.11398e-42	1.26626e-40	gene_id ENSG00000185278; gene_version 15; gene_name ZBTB37; gene_source ensembl_havana; gene_biotype protein_coding;
ENSG00000164841	TMEM74	protein_coding	8	108606850	108787594	-	176.226	3.18357	0.237317	6.81002e-42	1.40853e-40	gene_id ENSG00000164841; gene_version 5; gene_name TMEM74; gene_source ensembl_havana; gene_biotype protein_coding;
ENSG00000244405	ETV5	protein_coding	3	186046314	186110318	-	1700	1.71538	0.127824	6.89289e-42	1.42376e-40	gene_id ENSG00000244405; gene_version 8; gene_name ETV5; gene_source ensembl_havana; gene_biotype protein_coding;
ENSG00000138821	SLC39A8	protein_coding	4	102251041	102431258	-	5066.56	1.06648	0.0792433	7.04178e-42	1.45258e-40	gene_id ENSG00000138821; gene_version 13; gene_name SLC39A8; gene_source ensembl_havana; gene_biotype protein_coding;
ENSG00000136026	CKAP4	protein_coding	12	106237881	106304279	-	1741.18	1.1256	0.0836739	9.24838e-42	1.90521e-40	gene_id ENSG00000136026; gene_version 14; gene_name CKAP4; gene_source ensembl_havana; gene_biotype protein_coding;
ENSG00000100968	NFATC4	protein_coding	14	24365673	24379604	+	278.229	2.35415	0.175931	9.35584e-42	1.92479e-40	gene_id ENSG00000100968; gene_version 14; gene_name NFATC4; gene_source ensembl_havana; gene_biotype protein_coding;
ENSG00000073417	PDE8A	protein_coding	15	84980440	85139145	+	790.76	1.34501	0.100288	1.28898e-41	2.64832e-40	gene_id ENSG00000073417; gene_version 15; gene_name PDE8A; gene_source ensembl_havana; gene_biotype protein_coding;
ENSG00000205726	ITSN1	protein_coding	21	33642400	33899861	+	1668.3	1.00256	0.0746407	1.42697e-41	2.92794e-40	gene_id ENSG00000205726; gene_version 15; gene_name ITSN1; gene_source ensembl_havana; gene_biotype protein_coding;
ENSG00000136158	SPRY2	protein_coding	13	80335976	80341126	-	122.474	3.5228	0.263915	1.70254e-41	3.48874e-40	gene_id ENSG00000136158; gene_version 12; gene_name SPRY2; gene_source ensembl_havana; gene_biotype protein_coding;
ENSG00000072682	P4HA2	protein_coding	5	132191838	132295315	-	157.916	2.83766	0.212814	1.97008e-41	4.03162e-40	gene_id ENSG00000072682; gene_version 18; gene_name P4HA2; gene_source ensembl_havana; gene_biotype protein_coding;
ENSG00000163508	EOMES	protein_coding	3	27715949	27722711	-	151.89	2.95311	0.221615	2.13767e-41	4.36882e-40	gene_id ENSG00000163508; gene_version 13; gene_name EOMES; gene_source ensembl_havana; gene_biotype protein_coding;
ENSG00000188266	HYKK	protein_coding	15	78507564	78537372	+	858.616	-1.17367	0.0877426	2.2537e-41	4.59986e-40	gene_id ENSG00000188266; gene_version 14; gene_name HYKK; gene_source ensembl_havana; gene_biotype protein_coding;
ENSG00000090776	EFNB1	protein_coding	X	68829021	68842160	+	2219.34	0.839825	0.0626765	2.92383e-41	5.95976e-40	gene_id ENSG00000090776; gene_version 6; gene_name EFNB1; gene_source ensembl_havana; gene_biotype protein_coding;
ENSG00000283235	AC139493.2	lncRNA	5	176173345	176199295	-	1021.95	-1.20718	0.0905859	4.08505e-41	8.31577e-40	gene_id ENSG00000283235; gene_version 2; gene_name AC139493.2; gene_source havana; gene_biotype lncRNA;
ENSG00000176946	THAP4	protein_coding	2	241584405	241637158	-	5508.83	0.766415	0.0572759	4.45039e-41	9.04757e-40	gene_id ENSG00000176946; gene_version 12; gene_name THAP4; gene_source ensembl_havana; gene_biotype protein_coding;
ENSG00000135454	B4GALNT1	protein_coding	12	57623409	57633239	-	11614.3	0.644464	0.0481482	4.54502e-41	9.22783e-40	gene_id ENSG00000135454; gene_version 14; gene_name B4GALNT1; gene_source ensembl_havana; gene_biotype protein_coding;
ENSG00000075223	SEMA3C	protein_coding	7	80742538	80922359	-	185.757	6.72452	0.49875	4.5991e-41	9.32539e-40	gene_id ENSG00000075223; gene_version 14; gene_name SEMA3C; gene_source ensembl_havana; gene_biotype protein_coding;
ENSG00000105971	CAV2	protein_coding	7	116287380	116508541	+	2312.24	1.39224	0.104884	5.3617e-41	1.08574e-39	gene_id ENSG00000105971; gene_version 15; gene_name CAV2; gene_source ensembl_havana; gene_biotype protein_coding;
ENSG00000082014	SMARCD3	protein_coding	7	151238764	151277896	-	195.095	3.04381	0.230318	6.158e-41	1.24537e-39	gene_id ENSG00000082014; gene_version 16; gene_name SMARCD3; gene_source ensembl_havana; gene_biotype protein_coding;
ENSG00000198807	PAX9	protein_coding	14	36657568	36679715	+	182.506	3.15269	0.238477	6.18499e-41	1.24919e-39	gene_id ENSG00000198807; gene_version 12; gene_name PAX9; gene_source ensembl_havana; gene_biotype protein_coding;
ENSG00000184500	PROS1	protein_coding	3	93873033	93980003	-	122.367	3.81222	0.288105	7.87204e-41	1.58785e-39	gene_id ENSG00000184500; gene_version 15; gene_name PROS1; gene_source ensembl_havana; gene_biotype protein_coding;
ENSG00000186918	ZNF395	protein_coding	8	28345590	28402701	-	2013.54	1.03948	0.0781825	8.81099e-41	1.77493e-39	gene_id ENSG00000186918; gene_version 14; gene_name ZNF395; gene_source ensembl_havana; gene_biotype protein_coding;
ENSG00000163453	IGFBP7	protein_coding	4	57030773	57110385	-	116.392	4.28442	0.323239	1.01552e-40	2.04305e-39	gene_id ENSG00000163453; gene_version 11; gene_name IGFBP7; gene_source ensembl_havana; gene_biotype protein_coding;
ENSG00000128165	ADM2	protein_coding	22	50481543	50486440	+	1050.4	-1.92882	0.146146	1.14621e-40	2.303e-39	gene_id ENSG00000128165; gene_version 9; gene_name ADM2; gene_source ensembl_havana; gene_biotype protein_coding;
ENSG00000138131	LOXL4	protein_coding	10	98247690	98268194	-	237.592	2.24941	0.17059	1.18072e-40	2.36926e-39	gene_id ENSG00000138131; gene_version 4; gene_name LOXL4; gene_source ensembl_havana; gene_biotype protein_coding;
ENSG00000123104	ITPR2	protein_coding	12	26335352	26833194	-	3017.1	0.944538	0.0711428	1.25106e-40	2.50714e-39	gene_id ENSG00000123104; gene_version 12; gene_name ITPR2; gene_source ensembl_havana; gene_biotype protein_coding;
ENSG00000007866	TEAD3	protein_coding	6	35473597	35497079	-	430.163	1.59472	0.120719	1.35962e-40	2.72117e-39	gene_id ENSG00000007866; gene_version 21; gene_name TEAD3; gene_source ensembl_havana; gene_biotype protein_coding;
ENSG00000180884	ZNF792	protein_coding	19	34956354	34964229	-	453.127	1.47121	0.111272	1.38256e-40	2.76352e-39	gene_id ENSG00000180884; gene_version 10; gene_name ZNF792; gene_source ensembl_havana; gene_biotype protein_coding;
ENSG00000250899	AC125807.2	lncRNA	12	3041437	3044950	+	678.056	1.32185	0.0999514	1.58682e-40	3.1677e-39	gene_id ENSG00000250899; gene_version 3; gene_name AC125807.2; gene_source havana; gene_biotype lncRNA;
ENSG00000043143	JADE2	protein_coding	5	134524312	134583230	+	6950.04	0.688295	0.0518542	1.98139e-40	3.95027e-39	gene_id ENSG00000043143; gene_version 20; gene_name JADE2; gene_source ensembl_havana; gene_biotype protein_coding;
ENSG00000119714	GPR68	protein_coding	14	91232532	91253925	-	235.204	-3.2314	0.246135	2.11377e-40	4.20876e-39	gene_id ENSG00000119714; gene_version 11; gene_name GPR68; gene_source ensembl_havana; gene_biotype protein_coding;
ENSG00000071575	TRIB2	protein_coding	2	12716889	12742734	+	854.968	1.17327	0.0890005	3.14769e-40	6.25938e-39	gene_id ENSG00000071575; gene_version 11; gene_name TRIB2; gene_source ensembl_havana; gene_biotype protein_coding;
ENSG00000107372	ZFAND5	protein_coding	9	72351413	72365235	-	15902	0.746361	0.0564065	3.19072e-40	6.33679e-39	gene_id ENSG00000107372; gene_version 13; gene_name ZFAND5; gene_source ensembl_havana; gene_biotype protein_coding;
ENSG00000243335	KCTD7	protein_coding	7	66628767	66649067	+	663.35	-1.22666	0.0930909	3.25939e-40	6.46487e-39	gene_id ENSG00000243335; gene_version 9; gene_name KCTD7; gene_source ensembl_havana; gene_biotype protein_coding;
ENSG00000186522	SEPTIN10	protein_coding	2	109542799	109614143	-	780.053	1.30238	0.0989372	3.33207e-40	6.60058e-39	gene_id ENSG00000186522; gene_version 15; gene_name SEPTIN10; gene_source ensembl_havana; gene_biotype protein_coding;
ENSG00000115525	ST3GAL5	protein_coding	2	85837120	85905199	-	4164.24	-0.896569	0.067906	3.51831e-40	6.96059e-39	gene_id ENSG00000115525; gene_version 18; gene_name ST3GAL5; gene_source ensembl_havana; gene_biotype protein_coding;
ENSG00000158856	DMTN	protein_coding	8	22048995	22082527	+	1279.87	1.06457	0.0807692	3.82193e-40	7.5516e-39	gene_id ENSG00000158856; gene_version 18; gene_name DMTN; gene_source ensembl_havana; gene_biotype protein_coding;
ENSG00000224189	HAGLR	lncRNA	2	176164051	176188958	-	139.86	5.89976	0.444524	3.94245e-40	7.7798e-39	gene_id ENSG00000224189; gene_version 8; gene_name HAGLR; gene_source havana; gene_biotype lncRNA;
ENSG00000198355	PIM3	protein_coding	22	49960768	49964072	+	6078.03	0.796439	0.0603042	4.03155e-40	7.94549e-39	gene_id ENSG00000198355; gene_version 5; gene_name PIM3; gene_source ensembl_havana; gene_biotype protein_coding;
ENSG00000181019	NQO1	protein_coding	16	69706996	69726668	-	7363.71	-0.917228	0.0695998	4.86004e-40	9.56612e-39	gene_id ENSG00000181019; gene_version 13; gene_name NQO1; gene_source ensembl_havana; gene_biotype protein_coding;
ENSG00000162636	FAM102B	protein_coding	1	108560089	108644900	+	553.168	1.50057	0.11437	5.02795e-40	9.88404e-39	gene_id ENSG00000162636; gene_version 16; gene_name FAM102B; gene_source ensembl_havana; gene_biotype protein_coding;
ENSG00000167460	TPM4	protein_coding	19	16067021	16103002	+	12975	-0.63166	0.0480236	5.4525e-40	1.0705e-38	gene_id ENSG00000167460; gene_version 17; gene_name TPM4; gene_source ensembl_havana; gene_biotype protein_coding;
ENSG00000113657	DPYSL3	protein_coding	5	147390808	147510068	-	5574.42	-0.712709	0.0540601	7.40305e-40	1.45162e-38	gene_id ENSG00000113657; gene_version 13; gene_name DPYSL3; gene_source ensembl_havana; gene_biotype protein_coding;
ENSG00000170525	PFKFB3	protein_coding	10	6144934	6254644	+	3943.73	0.795932	0.0604865	7.65802e-40	1.49971e-38	gene_id ENSG00000170525; gene_version 21; gene_name PFKFB3; gene_source ensembl_havana; gene_biotype protein_coding;
ENSG00000198934	MAGEE1	protein_coding	X	76427710	76431342	+	489.884	1.52461	0.11663	8.71159e-40	1.70388e-38	gene_id ENSG00000198934; gene_version 5; gene_name MAGEE1; gene_source ensembl_havana; gene_biotype protein_coding;
ENSG00000197724	PHF2	protein_coding	9	93576584	93679587	+	4807.8	0.754667	0.0573802	9.51097e-40	1.85788e-38	gene_id ENSG00000197724; gene_version 11; gene_name PHF2; gene_source ensembl_havana; gene_biotype protein_coding;
ENSG00000131242	RAB11FIP4	protein_coding	17	31391675	31538211	+	787.36	1.19445	0.0914004	1.38856e-39	2.709e-38	gene_id ENSG00000131242; gene_version 18; gene_name RAB11FIP4; gene_source ensembl_havana; gene_biotype protein_coding;
ENSG00000167996	FTH1	protein_coding	11	61959718	61967634	-	56203.8	-1.10509	0.0845142	1.44454e-39	2.81467e-38	gene_id ENSG00000167996; gene_version 16; gene_name FTH1; gene_source ensembl_havana; gene_biotype protein_coding;
ENSG00000162174	ASRGL1	protein_coding	11	62337448	62393412	+	762.428	1.21361	0.0929162	1.52542e-39	2.96852e-38	gene_id ENSG00000162174; gene_version 12; gene_name ASRGL1; gene_source ensembl_havana; gene_biotype protein_coding;
ENSG00000150627	WDR17	protein_coding	4	176065834	176182818	+	265.081	1.93366	0.148623	1.54067e-39	2.99444e-38	gene_id ENSG00000150627; gene_version 15; gene_name WDR17; gene_source ensembl_havana; gene_biotype protein_coding;
ENSG00000249992	TMEM158	protein_coding	3	45224466	45226287	-	122.403	3.89593	0.298923	1.5715e-39	3.05052e-38	gene_id ENSG00000249992; gene_version 2; gene_name TMEM158; gene_source ensembl_havana; gene_biotype protein_coding;
ENSG00000157240	FZD1	protein_coding	7	91264433	91271326	+	1082.65	1.66768	0.128155	1.80372e-39	3.4969e-38	gene_id ENSG00000157240; gene_version 4; gene_name FZD1; gene_source ensembl_havana; gene_biotype protein_coding;
ENSG00000198420	TCAF1	protein_coding	7	143851375	143902198	-	1276.34	1.05019	0.080444	2.08169e-39	4.03077e-38	gene_id ENSG00000198420; gene_version 10; gene_name TCAF1; gene_source ensembl_havana; gene_biotype protein_coding;
ENSG00000181804	SLC9A9	protein_coding	3	143265222	143848485	-	1984.36	-0.904482	0.0693567	2.99787e-39	5.79751e-38	gene_id ENSG00000181804; gene_version 15; gene_name SLC9A9; gene_source ensembl_havana; gene_biotype protein_coding;
ENSG00000116731	PRDM2	protein_coding	1	13700198	13825079	+	9463.15	-0.841441	0.0645032	3.07254e-39	5.93449e-38	gene_id ENSG00000116731; gene_version 22; gene_name PRDM2; gene_source ensembl_havana; gene_biotype protein_coding;
ENSG00000114166	KAT2B	protein_coding	3	20040446	20154404	+	1907.55	-0.875254	0.0671197	3.28058e-39	6.32841e-38	gene_id ENSG00000114166; gene_version 8; gene_name KAT2B; gene_source ensembl_havana; gene_biotype protein_coding;
ENSG00000111639	MRPL51	protein_coding	12	6491886	6493841	-	5388.45	0.67354	0.051694	3.61131e-39	6.95773e-38	gene_id ENSG00000111639; gene_version 8; gene_name MRPL51; gene_source ensembl_havana; gene_biotype protein_coding;
ENSG00000013364	MVP	protein_coding	16	29820394	29848039	+	2968.95	-1.19084	0.091741	4.13444e-39	7.95571e-38	gene_id ENSG00000013364; gene_version 19; gene_name MVP; gene_source ensembl_havana; gene_biotype protein_coding;
ENSG00000089159	PXN	protein_coding	12	120210439	120265771	-	1851.54	0.886819	0.0681475	4.49119e-39	8.63146e-38	gene_id ENSG00000089159; gene_version 16; gene_name PXN; gene_source ensembl_havana; gene_biotype protein_coding;
ENSG00000213463	SYNJ2BP	protein_coding	14	70366499	70417090	-	118.048	3.72951	0.288232	4.60666e-39	8.84239e-38	gene_id ENSG00000213463; gene_version 5; gene_name SYNJ2BP; gene_source ensembl_havana; gene_biotype protein_coding;
ENSG00000059377	TBXAS1	protein_coding	7	139777051	140020325	+	169.709	3.0387	0.235219	4.6938e-39	8.99848e-38	gene_id ENSG00000059377; gene_version 17; gene_name TBXAS1; gene_source ensembl_havana; gene_biotype protein_coding;
ENSG00000115641	FHL2	protein_coding	2	105357712	105438513	-	108.008	4.38047	0.337956	4.83063e-39	9.24934e-38	gene_id ENSG00000115641; gene_version 19; gene_name FHL2; gene_source ensembl_havana; gene_biotype protein_coding;
ENSG00000169122	FAM110B	protein_coding	8	57994509	58204279	+	191.438	2.48601	0.192561	5.0283e-39	9.61593e-38	gene_id ENSG00000169122; gene_version 11; gene_name FAM110B; gene_source ensembl_havana; gene_biotype protein_coding;
ENSG00000091831	ESR1	protein_coding	6	151656691	152129619	+	1845.69	0.843733	0.0650257	7.92825e-39	1.5143e-37	gene_id ENSG00000091831; gene_version 23; gene_name ESR1; gene_source ensembl_havana; gene_biotype protein_coding;
ENSG00000033327	GAB2	protein_coding	11	78215293	78418348	-	1038.88	1.35319	0.104798	8.20044e-39	1.56435e-37	gene_id ENSG00000033327; gene_version 13; gene_name GAB2; gene_source ensembl_havana; gene_biotype protein_coding;
ENSG00000159388	BTG2	protein_coding	1	203305491	203309602	+	16199.5	-0.594846	0.0457796	9.23132e-39	1.75884e-37	gene_id ENSG00000159388; gene_version 6; gene_name BTG2; gene_source ensembl_havana; gene_biotype protein_coding;
ENSG00000271425	NBPF10	protein_coding	1	146064711	146229000	-	1921.8	-0.91141	0.0703864	1.01671e-38	1.93475e-37	gene_id ENSG00000271425; gene_version 9; gene_name NBPF10; gene_source ensembl_havana; gene_biotype protein_coding;
ENSG00000163399	ATP1A1	protein_coding	1	116372668	116410261	+	71159.9	0.643003	0.0494909	1.10102e-38	2.09262e-37	gene_id ENSG00000163399; gene_version 16; gene_name ATP1A1; gene_source ensembl_havana; gene_biotype protein_coding;
ENSG00000115232	ITGA4	protein_coding	2	181457202	181538940	+	9962.22	-1.11627	0.086572	1.47069e-38	2.79179e-37	gene_id ENSG00000115232; gene_version 14; gene_name ITGA4; gene_source ensembl_havana; gene_biotype protein_coding;
ENSG00000150760	DOCK1	protein_coding	10	126905409	127452517	+	1022.97	10.733	0.806233	1.76147e-38	3.33967e-37	gene_id ENSG00000150760; gene_version 12; gene_name DOCK1; gene_source ensembl_havana; gene_biotype protein_coding;
ENSG00000164542	KIAA0895	protein_coding	7	36324221	36390125	-	130.496	3.46237	0.269981	1.83542e-38	3.47562e-37	gene_id ENSG00000164542; gene_version 12; gene_name KIAA0895; gene_source ensembl_havana; gene_biotype protein_coding;
ENSG00000131668	BARX1	protein_coding	9	93951627	93955355	-	144.631	3.64257	0.284574	2.05382e-38	3.88443e-37	gene_id ENSG00000131668; gene_version 14; gene_name BARX1; gene_source ensembl_havana; gene_biotype protein_coding;
ENSG00000148175	STOM	protein_coding	9	121338987	121370304	-	3063.01	0.965209	0.0749401	2.32574e-38	4.39334e-37	gene_id ENSG00000148175; gene_version 13; gene_name STOM; gene_source ensembl_havana; gene_biotype protein_coding;
ENSG00000151702	FLI1	protein_coding	11	128686535	128813267	+	2552.69	-0.83319	0.0646658	2.47644e-38	4.67231e-37	gene_id ENSG00000151702; gene_version 17; gene_name FLI1; gene_source ensembl_havana; gene_biotype protein_coding;
ENSG00000166900	STX3	protein_coding	11	59713456	59805882	+	884.796	1.1822	0.0919052	2.52814e-38	4.76404e-37	gene_id ENSG00000166900; gene_version 17; gene_name STX3; gene_source ensembl_havana; gene_biotype protein_coding;
ENSG00000213160	KLHL23	protein_coding	2	169694488	169776989	+	207.934	3.27329	0.256149	2.67138e-38	5.02785e-37	gene_id ENSG00000213160; gene_version 10; gene_name KLHL23; gene_source ensembl_havana; gene_biotype protein_coding;
ENSG00000128567	PODXL	protein_coding	7	131500262	131558217	-	5451.25	0.825995	0.0641906	3.25886e-38	6.1261e-37	gene_id ENSG00000128567; gene_version 17; gene_name PODXL; gene_source ensembl_havana; gene_biotype protein_coding;
ENSG00000198300	PEG3	protein_coding	19	56810077	56840728	-	372.191	1.58808	0.12431	4.03111e-38	7.5686e-37	gene_id ENSG00000198300; gene_version 14; gene_name PEG3; gene_source ensembl_havana; gene_biotype protein_coding;
ENSG00000130449	ZSWIM6	protein_coding	5	61332258	61546172	+	2194.74	1.00335	0.0782357	4.32111e-38	8.10327e-37	gene_id ENSG00000130449; gene_version 6; gene_name ZSWIM6; gene_source ensembl_havana; gene_biotype protein_coding;
ENSG00000125869	LAMP5	protein_coding	20	9514358	9530524	+	139.436	-5.77414	0.451728	4.73836e-38	8.87497e-37	gene_id ENSG00000125869; gene_version 10; gene_name LAMP5; gene_source ensembl_havana; gene_biotype protein_coding;
ENSG00000187122	SLIT1	protein_coding	10	96998038	97185959	-	6760.39	-0.645284	0.0502401	5.78916e-38	1.083e-36	gene_id ENSG00000187122; gene_version 17; gene_name SLIT1; gene_source ensembl_havana; gene_biotype protein_coding;
ENSG00000133816	MICAL2	protein_coding	11	12094008	12359144	+	1584.03	1.0361	0.0809632	5.97551e-38	1.11651e-36	gene_id ENSG00000133816; gene_version 15; gene_name MICAL2; gene_source ensembl_havana; gene_biotype protein_coding;
ENSG00000152784	PRDM8	protein_coding	4	80183879	80204329	+	110.614	4.59478	0.360148	6.12475e-38	1.14302e-36	gene_id ENSG00000152784; gene_version 15; gene_name PRDM8; gene_source ensembl_havana; gene_biotype protein_coding;
ENSG00000227036	LINC00511	lncRNA	17	72290091	72640472	-	1116.95	-1.13125	0.0885713	6.46318e-38	1.20472e-36	gene_id ENSG00000227036; gene_version 8; gene_name LINC00511; gene_source havana; gene_biotype lncRNA;
ENSG00000175591	P2RY2	protein_coding	11	73218298	73236352	+	140.152	2.81742	0.221712	6.53439e-38	1.21653e-36	gene_id ENSG00000175591; gene_version 11; gene_name P2RY2; gene_source ensembl_havana; gene_biotype protein_coding;
ENSG00000171298	GAA	protein_coding	17	80101556	80119881	+	5050.9	0.723768	0.0565225	8.52218e-38	1.58469e-36	gene_id ENSG00000171298; gene_version 13; gene_name GAA; gene_source ensembl_havana; gene_biotype protein_coding;
ENSG00000176165	FOXG1	protein_coding	14	28760330	28770277	+	104.429	4.65141	0.364336	8.67826e-38	1.61178e-36	gene_id ENSG00000176165; gene_version 11; gene_name FOXG1; gene_source havana; gene_biotype protein_coding;
ENSG00000084070	SMAP2	protein_coding	1	40344850	40423326	+	8707	-0.603403	0.0471144	9.80754e-38	1.81933e-36	gene_id ENSG00000084070; gene_version 12; gene_name SMAP2; gene_source ensembl_havana; gene_biotype protein_coding;
ENSG00000143878	RHOB	protein_coding	2	20447074	20449440	+	2864.8	1.31852	0.103724	1.02957e-37	1.90759e-36	gene_id ENSG00000143878; gene_version 10; gene_name RHOB; gene_source ensembl_havana; gene_biotype protein_coding;
ENSG00000122707	RECK	protein_coding	9	36036913	36124455	+	689.145	1.43183	0.112639	1.05932e-37	1.96038e-36	gene_id ENSG00000122707; gene_version 12; gene_name RECK; gene_source ensembl_havana; gene_biotype protein_coding;
ENSG00000120910	PPP3CC	protein_coding	8	22440819	22541142	+	1615.07	-0.85473	0.0670746	1.51716e-37	2.80431e-36	gene_id ENSG00000120910; gene_version 14; gene_name PPP3CC; gene_source ensembl_havana; gene_biotype protein_coding;
ENSG00000165929	TC2N	protein_coding	14	91779746	91867536	-	120.867	3.72662	0.294859	1.83337e-37	3.38474e-36	gene_id ENSG00000165929; gene_version 13; gene_name TC2N; gene_source ensembl_havana; gene_biotype protein_coding;
ENSG00000091136	LAMB1	protein_coding	7	107923799	108003187	-	471.864	9.21234	0.706256	1.87881e-37	3.46449e-36	gene_id ENSG00000091136; gene_version 14; gene_name LAMB1; gene_source ensembl_havana; gene_biotype protein_coding;
ENSG00000177374	HIC1	protein_coding	17	2054154	2063241	+	1802.66	-0.987038	0.0776865	2.1034e-37	3.87401e-36	gene_id ENSG00000177374; gene_version 13; gene_name HIC1; gene_source ensembl_havana; gene_biotype protein_coding;
ENSG00000131187	F12	protein_coding	5	177402140	177409576	-	444.144	1.5812	0.125075	2.12013e-37	3.90018e-36	gene_id ENSG00000131187; gene_version 9; gene_name F12; gene_source ensembl_havana; gene_biotype protein_coding;
ENSG00000119514	GALNT12	protein_coding	9	98807670	98850081	+	1021.57	1.14691	0.0904773	2.55659e-37	4.69751e-36	gene_id ENSG00000119514; gene_version 7; gene_name GALNT12; gene_source ensembl_havana; gene_biotype protein_coding;
ENSG00000107282	APBA1	protein_coding	9	69427532	69672371	-	208.389	2.10679	0.167227	2.88349e-37	5.29186e-36	gene_id ENSG00000107282; gene_version 8; gene_name APBA1; gene_source ensembl_havana; gene_biotype protein_coding;
ENSG00000149257	SERPINH1	protein_coding	11	75562056	75572783	+	2309.79	1.35425	0.107189	3.06942e-37	5.62642e-36	gene_id ENSG00000149257; gene_version 14; gene_name SERPINH1; gene_source ensembl_havana; gene_biotype protein_coding;
ENSG00000139970	RTN1	protein_coding	14	59595976	59870776	-	125.355	5.5118	0.434297	3.42793e-37	6.27615e-36	gene_id ENSG00000139970; gene_version 17; gene_name RTN1; gene_source ensembl_havana; gene_biotype protein_coding;
ENSG00000108219	TSPAN14	protein_coding	10	80454166	80533124	+	2129.47	0.827999	0.0652894	3.5547e-37	6.50057e-36	gene_id ENSG00000108219; gene_version 15; gene_name TSPAN14; gene_source ensembl_havana; gene_biotype protein_coding;
ENSG00000265688	MAFG-DT	lncRNA	17	81927829	81930753	+	1444.97	-0.926071	0.0731222	3.74919e-37	6.84815e-36	gene_id ENSG00000265688; gene_version 2; gene_name MAFG-DT; gene_source havana; gene_biotype lncRNA;
ENSG00000141934	PLPP2	protein_coding	19	281040	291403	-	1188.18	0.946981	0.0747465	3.80345e-37	6.93905e-36	gene_id ENSG00000141934; gene_version 10; gene_name PLPP2; gene_source ensembl_havana; gene_biotype protein_coding;
ENSG00000185963	BICD2	protein_coding	9	92711363	92764833	-	10674.9	0.821274	0.064786	3.87924e-37	7.069e-36	gene_id ENSG00000185963; gene_version 14; gene_name BICD2; gene_source ensembl_havana; gene_biotype protein_coding;
ENSG00000169692	AGPAT2	protein_coding	9	136673143	136687457	-	4791.08	0.888173	0.0701666	4.80013e-37	8.7368e-36	gene_id ENSG00000169692; gene_version 13; gene_name AGPAT2; gene_source ensembl_havana; gene_biotype protein_coding;
ENSG00000149328	GLB1L2	protein_coding	11	134331874	134378341	+	3428.21	0.852136	0.0673717	5.09651e-37	9.26535e-36	gene_id ENSG00000149328; gene_version 14; gene_name GLB1L2; gene_source ensembl_havana; gene_biotype protein_coding;
ENSG00000102221	JADE3	protein_coding	X	46912276	47061242	+	2285.08	0.911421	0.0720919	5.26058e-37	9.55239e-36	gene_id ENSG00000102221; gene_version 14; gene_name JADE3; gene_source ensembl_havana; gene_biotype protein_coding;
ENSG00000118777	ABCG2	protein_coding	4	88090150	88231628	-	3517.25	-0.787617	0.0622959	6.05332e-37	1.0979e-35	gene_id ENSG00000118777; gene_version 12; gene_name ABCG2; gene_source ensembl_havana; gene_biotype protein_coding;
ENSG00000187486	KCNJ11	protein_coding	11	17385859	17389331	-	306.086	1.87213	0.149257	6.88301e-37	1.24692e-35	gene_id ENSG00000187486; gene_version 5; gene_name KCNJ11; gene_source ensembl_havana; gene_biotype protein_coding;
ENSG00000175175	PPM1E	protein_coding	17	58755854	58985179	+	106.822	4.82829	0.383494	7.6078e-37	1.37661e-35	gene_id ENSG00000175175; gene_version 6; gene_name PPM1E; gene_source ensembl_havana; gene_biotype protein_coding;
ENSG00000163864	NMNAT3	protein_coding	3	139560180	139678017	-	288.34	1.98368	0.15851	7.77756e-37	1.40568e-35	gene_id ENSG00000163864; gene_version 17; gene_name NMNAT3; gene_source ensembl_havana; gene_biotype protein_coding;
ENSG00000137177	KIF13A	protein_coding	6	17759183	17987635	-	213.807	2.31284	0.184832	8.30599e-37	1.49944e-35	gene_id ENSG00000137177; gene_version 20; gene_name KIF13A; gene_source ensembl_havana; gene_biotype protein_coding;
ENSG00000188313	PLSCR1	protein_coding	3	146515180	146544856	-	3684.22	-0.718567	0.0569295	8.92281e-37	1.60891e-35	gene_id ENSG00000188313; gene_version 13; gene_name PLSCR1; gene_source ensembl_havana; gene_biotype protein_coding;
ENSG00000161682	FAM171A2	protein_coding	17	44353215	44363853	-	673.279	1.35096	0.107644	9.25167e-37	1.66627e-35	gene_id ENSG00000161682; gene_version 15; gene_name FAM171A2; gene_source ensembl_havana; gene_biotype protein_coding;
ENSG00000129514	FOXA1	protein_coding	14	37589552	37596059	-	161.689	2.89265	0.231481	9.8484e-37	1.77168e-35	gene_id ENSG00000129514; gene_version 6; gene_name FOXA1; gene_source ensembl_havana; gene_biotype protein_coding;
ENSG00000124126	PREX1	protein_coding	20	48624252	48827999	-	159.565	2.64133	0.211496	1.0344e-36	1.85867e-35	gene_id ENSG00000124126; gene_version 14; gene_name PREX1; gene_source ensembl_havana; gene_biotype protein_coding;
ENSG00000075415	SLC25A3	protein_coding	12	98593591	98606379	+	20717.4	0.694613	0.0550598	1.10954e-36	1.99138e-35	gene_id ENSG00000075415; gene_version 12; gene_name SLC25A3; gene_source ensembl_havana; gene_biotype protein_coding;
ENSG00000171388	APLN	protein_coding	X	129645259	129654956	-	255.747	1.84571	0.147822	1.28844e-36	2.30978e-35	gene_id ENSG00000171388; gene_version 12; gene_name APLN; gene_source ensembl_havana; gene_biotype protein_coding;
ENSG00000185551	NR2F2	protein_coding	15	96325938	96340263	+	3722.1	-0.727638	0.057779	1.35059e-36	2.41841e-35	gene_id ENSG00000185551; gene_version 15; gene_name NR2F2; gene_source ensembl_havana; gene_biotype protein_coding;
ENSG00000128512	DOCK4	protein_coding	7	111726110	112206411	-	1237.38	0.956942	0.0762421	1.55131e-36	2.77461e-35	gene_id ENSG00000128512; gene_version 22; gene_name DOCK4; gene_source ensembl_havana; gene_biotype protein_coding;
ENSG00000182674	KCNB2	protein_coding	8	72537225	72938349	+	101.417	4.67124	0.373132	1.74876e-36	3.12053e-35	gene_id ENSG00000182674; gene_version 6; gene_name KCNB2; gene_source havana; gene_biotype protein_coding;
ENSG00000177303	CASKIN2	protein_coding	17	75500261	75515537	-	257.072	2.42781	0.195258	1.74863e-36	3.12053e-35	gene_id ENSG00000177303; gene_version 10; gene_name CASKIN2; gene_source ensembl_havana; gene_biotype protein_coding;
ENSG00000267251	AC139100.1	lncRNA	18	80183680	80202992	+	288.802	1.88893	0.151646	1.79351e-36	3.1967e-35	gene_id ENSG00000267251; gene_version 2; gene_name AC139100.1; gene_source havana; gene_biotype lncRNA;
ENSG00000139372	TDG	protein_coding	12	103965822	103988874	+	3508.29	0.792883	0.063155	1.89531e-36	3.37427e-35	gene_id ENSG00000139372; gene_version 15; gene_name TDG; gene_source ensembl_havana; gene_biotype protein_coding;
ENSG00000020577	SAMD4A	protein_coding	14	54567097	54793315	+	267.004	1.84069	0.147824	2.08849e-36	3.71391e-35	gene_id ENSG00000020577; gene_version 13; gene_name SAMD4A; gene_source ensembl_havana; gene_biotype protein_coding;
ENSG00000124788	ATXN1	protein_coding	6	16299112	16761491	-	6610.23	-0.654898	0.0523016	2.40074e-36	4.26427e-35	gene_id ENSG00000124788; gene_version 18; gene_name ATXN1; gene_source ensembl_havana; gene_biotype protein_coding;
ENSG00000129657	SEC14L1	protein_coding	17	77088749	77217101	+	11259.5	-0.589021	0.0469345	2.55841e-36	4.53912e-35	gene_id ENSG00000129657; gene_version 16; gene_name SEC14L1; gene_source ensembl_havana; gene_biotype protein_coding;
ENSG00000124374	PAIP2B	protein_coding	2	71182738	71227103	-	409.887	2.0979	0.169363	4.23207e-36	7.49993e-35	gene_id ENSG00000124374; gene_version 9; gene_name PAIP2B; gene_source ensembl_havana; gene_biotype protein_coding;
ENSG00000248905	FMN1	protein_coding	15	32765545	33194733	-	3512.79	-0.934837	0.0750398	4.94587e-36	8.75487e-35	gene_id ENSG00000248905; gene_version 9; gene_name FMN1; gene_source ensembl_havana; gene_biotype protein_coding;
ENSG00000134533	RERG	protein_coding	12	15107783	15348675	-	369.814	-1.9714	0.159454	6.0899e-36	1.07676e-34	gene_id ENSG00000134533; gene_version 6; gene_name RERG; gene_source ensembl_havana; gene_biotype protein_coding;
ENSG00000261416	AC012645.3	lncRNA	16	30183505	30184957	-	221.3	-2.20372	0.178893	6.71342e-36	1.18566e-34	gene_id ENSG00000261416; gene_version 1; gene_name AC012645.3; gene_source havana; gene_biotype lncRNA;
ENSG00000214575	CPEB1	protein_coding	15	82543201	82648861	-	206.248	2.42175	0.196234	7.21685e-36	1.27311e-34	gene_id ENSG00000214575; gene_version 9; gene_name CPEB1; gene_source ensembl_havana; gene_biotype protein_coding;
ENSG00000138439	FAM117B	protein_coding	2	202634969	202769757	+	1672.3	1.16939	0.09426	7.33884e-36	1.29316e-34	gene_id ENSG00000138439; gene_version 12; gene_name FAM117B; gene_source ensembl_havana; gene_biotype protein_coding;
ENSG00000249592	AC139887.2	lncRNA	4	760202	781859	-	968.58	-1.52261	0.123201	7.46918e-36	1.31463e-34	gene_id ENSG00000249592; gene_version 6; gene_name AC139887.2; gene_source havana; gene_biotype lncRNA;
ENSG00000094916	CBX5	protein_coding	12	54230942	54280133	-	88387.3	-0.702571	0.0563868	7.64355e-36	1.34379e-34	gene_id ENSG00000094916; gene_version 16; gene_name CBX5; gene_source ensembl_havana; gene_biotype protein_coding;
ENSG00000172794	RAB37	protein_coding	17	74670578	74747335	+	142.348	-2.83839	0.231049	8.71703e-36	1.53077e-34	gene_id ENSG00000172794; gene_version 20; gene_name RAB37; gene_source ensembl_havana; gene_biotype protein_coding;
ENSG00000139174	PRICKLE1	protein_coding	12	42456757	42590355	-	558.742	1.8865	0.153234	1.00171e-35	1.75707e-34	gene_id ENSG00000139174; gene_version 12; gene_name PRICKLE1; gene_source ensembl_havana; gene_biotype protein_coding;
ENSG00000153714	LURAP1L	protein_coding	9	12775020	12823060	+	296.069	-1.73493	0.140805	1.01824e-35	1.78406e-34	gene_id ENSG00000153714; gene_version 6; gene_name LURAP1L; gene_source ensembl_havana; gene_biotype protein_coding;
ENSG00000144711	IQSEC1	protein_coding	3	12897043	13283281	-	5548.13	-0.86422	0.0697044	1.15345e-35	2.01867e-34	gene_id ENSG00000144711; gene_version 16; gene_name IQSEC1; gene_source ensembl_havana; gene_biotype protein_coding;
ENSG00000064763	FAR2	protein_coding	12	29149103	29340980	+	153.565	6.59948	0.525589	1.18068e-35	2.06399e-34	gene_id ENSG00000064763; gene_version 11; gene_name FAR2; gene_source ensembl_havana; gene_biotype protein_coding;
ENSG00000155980	KIF5A	protein_coding	12	57550044	57586633	+	173.444	2.42911	0.197556	1.24806e-35	2.17931e-34	gene_id ENSG00000155980; gene_version 12; gene_name KIF5A; gene_source ensembl_havana; gene_biotype protein_coding;
ENSG00000171295	ZNF440	protein_coding	19	11814273	11835216	+	155.483	2.88919	0.235359	1.47496e-35	2.57261e-34	gene_id ENSG00000171295; gene_version 13; gene_name ZNF440; gene_source ensembl_havana; gene_biotype protein_coding;
ENSG00000147535	PLPP5	protein_coding	8	38263130	38269243	-	764.024	-1.44499	0.117431	1.69748e-35	2.9574e-34	gene_id ENSG00000147535; gene_version 17; gene_name PLPP5; gene_source ensembl_havana; gene_biotype protein_coding;
ENSG00000134278	SPIRE1	protein_coding	18	12446512	12658134	-	1238.6	1.05743	0.0857074	2.01087e-35	3.49945e-34	gene_id ENSG00000134278; gene_version 15; gene_name SPIRE1; gene_source ensembl_havana; gene_biotype protein_coding;
ENSG00000140263	SORD	protein_coding	15	45023181	45077185	+	5687.59	0.813066	0.065777	2.07402e-35	3.60529e-34	gene_id ENSG00000140263; gene_version 14; gene_name SORD; gene_source ensembl_havana; gene_biotype protein_coding;
ENSG00000116641	DOCK7	protein_coding	1	62454298	62688386	-	1858.52	1.05195	0.0852847	2.20389e-35	3.82675e-34	gene_id ENSG00000116641; gene_version 18; gene_name DOCK7; gene_source ensembl_havana; gene_biotype protein_coding;
ENSG00000111860	CEP85L	protein_coding	6	118460772	118710075	-	254.421	1.80454	0.14714	2.24931e-35	3.90123e-34	gene_id ENSG00000111860; gene_version 14; gene_name CEP85L; gene_source ensembl_havana; gene_biotype protein_coding;
ENSG00000144677	CTDSPL	protein_coding	3	37861880	37984469	+	741.213	1.15754	0.094012	2.30285e-35	3.98963e-34	gene_id ENSG00000144677; gene_version 15; gene_name CTDSPL; gene_source ensembl_havana; gene_biotype protein_coding;
ENSG00000178445	GLDC	protein_coding	9	6532464	6645783	-	208.482	2.20879	0.180567	2.3588e-35	4.082e-34	gene_id ENSG00000178445; gene_version 9; gene_name GLDC; gene_source ensembl_havana; gene_biotype protein_coding;
ENSG00000204219	TCEA3	protein_coding	1	23380909	23424748	-	317.539	1.72793	0.140986	2.45412e-35	4.24221e-34	gene_id ENSG00000204219; gene_version 11; gene_name TCEA3; gene_source ensembl_havana; gene_biotype protein_coding;
ENSG00000159527	PGLYRP3	protein_coding	1	153297862	153310718	-	213.834	-2.16493	0.177263	2.96484e-35	5.11931e-34	gene_id ENSG00000159527; gene_version 3; gene_name PGLYRP3; gene_source ensembl_havana; gene_biotype protein_coding;
ENSG00000146416	AIG1	protein_coding	6	143060496	143341058	+	679.076	1.30878	0.106637	2.98972e-35	5.15651e-34	gene_id ENSG00000146416; gene_version 19; gene_name AIG1; gene_source ensembl_havana; gene_biotype protein_coding;
ENSG00000156515	HK1	protein_coding	10	69269984	69401884	+	1446.26	1.06093	0.0862675	3.01524e-35	5.19474e-34	gene_id ENSG00000156515; gene_version 23; gene_name HK1; gene_source ensembl_havana; gene_biotype protein_coding;
ENSG00000132541	RIDA	protein_coding	8	98102344	98117171	-	613.63	1.5107	0.12322	3.08893e-35	5.31578e-34	gene_id ENSG00000132541; gene_version 11; gene_name RIDA; gene_source ensembl_havana; gene_biotype protein_coding;
ENSG00000183722	LHFPL6	protein_coding	13	39209116	39603528	-	140.012	3.67935	0.302098	3.1608e-35	5.43342e-34	gene_id ENSG00000183722; gene_version 9; gene_name LHFPL6; gene_source havana; gene_biotype protein_coding;
ENSG00000125354	SEPTIN6	protein_coding	X	119615724	119693370	-	29200.7	-0.620869	0.0503	3.21683e-35	5.5236e-34	gene_id ENSG00000125354; gene_version 23; gene_name SEPTIN6; gene_source ensembl_havana; gene_biotype protein_coding;
ENSG00000069869	NEDD4	protein_coding	15	55826922	55993746	-	1480.09	0.886936	0.0720162	3.30775e-35	5.67342e-34	gene_id ENSG00000069869; gene_version 16; gene_name NEDD4; gene_source ensembl_havana; gene_biotype protein_coding;
ENSG00000167566	NCKAP5L	protein_coding	12	49791146	49828750	-	321.469	1.86625	0.152748	3.42994e-35	5.87647e-34	gene_id ENSG00000167566; gene_version 17; gene_name NCKAP5L; gene_source ensembl_havana; gene_biotype protein_coding;
ENSG00000198088	NUP62CL	protein_coding	X	107123427	107206433	-	95.4076	4.37884	0.357159	4.2958e-35	7.3518e-34	gene_id ENSG00000198088; gene_version 10; gene_name NUP62CL; gene_source ensembl_havana; gene_biotype protein_coding;
ENSG00000163932	PRKCD	protein_coding	3	53156009	53192717	+	1922.73	1.05593	0.0860979	4.59791e-35	7.86014e-34	gene_id ENSG00000163932; gene_version 15; gene_name PRKCD; gene_source ensembl_havana; gene_biotype protein_coding;
ENSG00000174628	IQCK	protein_coding	16	19716456	19858467	+	183.595	2.23537	0.183569	4.89271e-35	8.35487e-34	gene_id ENSG00000174628; gene_version 16; gene_name IQCK; gene_source ensembl_havana; gene_biotype protein_coding;
ENSG00000106733	NMRK1	protein_coding	9	75060573	75088217	-	1476.63	-0.90061	0.0733449	4.97902e-35	8.49287e-34	gene_id ENSG00000106733; gene_version 21; gene_name NMRK1; gene_source ensembl_havana; gene_biotype protein_coding;
ENSG00000198796	ALPK2	protein_coding	18	58481247	58629091	-	3224.28	-0.925335	0.0754241	5.276e-35	8.98954e-34	gene_id ENSG00000198796; gene_version 7; gene_name ALPK2; gene_source ensembl_havana; gene_biotype protein_coding;
ENSG00000154359	LONRF1	protein_coding	8	12721906	12756073	-	1113.51	1.4129	0.115681	5.89098e-35	1.00263e-33	gene_id ENSG00000154359; gene_version 13; gene_name LONRF1; gene_source ensembl_havana; gene_biotype protein_coding;
ENSG00000169330	MINAR1	protein_coding	15	79432516	79472290	+	346.098	1.94258	0.15959	6.58125e-35	1.11888e-33	gene_id ENSG00000169330; gene_version 8; gene_name MINAR1; gene_source ensembl_havana; gene_biotype protein_coding;
ENSG00000100628	ASB2	protein_coding	14	93934166	93976739	-	1036.62	-1.0911	0.0892968	7.39015e-35	1.25503e-33	gene_id ENSG00000100628; gene_version 12; gene_name ASB2; gene_source ensembl_havana; gene_biotype protein_coding;
ENSG00000114739	ACVR2B	protein_coding	3	38453890	38493142	+	1048.47	1.25555	0.10285	7.63235e-35	1.29474e-33	gene_id ENSG00000114739; gene_version 14; gene_name ACVR2B; gene_source ensembl_havana; gene_biotype protein_coding;
ENSG00000184634	MED12	protein_coding	X	71118556	71142454	+	20058.3	-0.860297	0.0702576	7.77024e-35	1.31669e-33	gene_id ENSG00000184634; gene_version 16; gene_name MED12; gene_source ensembl_havana; gene_biotype protein_coding;
ENSG00000156052	GNAQ	protein_coding	9	77716097	78031811	-	1826.79	1.29955	0.106415	7.96557e-35	1.34831e-33	gene_id ENSG00000156052; gene_version 11; gene_name GNAQ; gene_source ensembl_havana; gene_biotype protein_coding;
ENSG00000162337	LRP5	protein_coding	11	68312591	68449275	+	6107.01	0.879849	0.0719644	9.89809e-35	1.67359e-33	gene_id ENSG00000162337; gene_version 12; gene_name LRP5; gene_source ensembl_havana; gene_biotype protein_coding;
ENSG00000114107	CEP70	protein_coding	3	138494344	138594538	-	1770.57	-0.873049	0.0714272	1.00847e-34	1.70328e-33	gene_id ENSG00000114107; gene_version 9; gene_name CEP70; gene_source ensembl_havana; gene_biotype protein_coding;
ENSG00000120594	PLXDC2	protein_coding	10	19816239	20289856	+	252.735	7.99178	0.641447	1.1251e-34	1.89819e-33	gene_id ENSG00000120594; gene_version 17; gene_name PLXDC2; gene_source ensembl_havana; gene_biotype protein_coding;
ENSG00000123329	ARHGAP9	protein_coding	12	57472264	57488814	-	414.063	-1.36749	0.112641	1.39016e-34	2.34282e-33	gene_id ENSG00000123329; gene_version 19; gene_name ARHGAP9; gene_source ensembl_havana; gene_biotype protein_coding;
ENSG00000140416	TPM1	protein_coding	15	63042632	63071915	+	395.689	1.43355	0.118112	1.39869e-34	2.35464e-33	gene_id ENSG00000140416; gene_version 21; gene_name TPM1; gene_source ensembl_havana; gene_biotype protein_coding;
ENSG00000142347	MYO1F	protein_coding	19	8520778	8577577	-	1900.91	-16.1283	3.58055	1.41659e-34	2.38218e-33	gene_id ENSG00000142347; gene_version 19; gene_name MYO1F; gene_source ensembl_havana; gene_biotype protein_coding;
ENSG00000143891	GALM	protein_coding	2	38666081	38741237	+	6776.12	-0.689277	0.0564308	1.47773e-34	2.4823e-33	gene_id ENSG00000143891; gene_version 17; gene_name GALM; gene_source ensembl_havana; gene_biotype protein_coding;
ENSG00000162585	FAAP20	protein_coding	1	2184461	2212720	-	723.744	-1.28467	0.105972	1.73876e-34	2.91762e-33	gene_id ENSG00000162585; gene_version 17; gene_name FAAP20; gene_source ensembl_havana; gene_biotype protein_coding;
ENSG00000107443	CCNJ	protein_coding	10	96043394	96060870	+	208.455	2.13056	0.176317	1.87146e-34	3.13688e-33	gene_id ENSG00000107443; gene_version 16; gene_name CCNJ; gene_source ensembl_havana; gene_biotype protein_coding;
ENSG00000115884	SDC1	protein_coding	2	20200797	20225433	-	2812.66	0.988676	0.0812939	1.95627e-34	3.27547e-33	gene_id ENSG00000115884; gene_version 11; gene_name SDC1; gene_source ensembl_havana; gene_biotype protein_coding;
ENSG00000067182	TNFRSF1A	protein_coding	12	6328757	6342114	-	1037.05	1.08564	0.0894326	2.17474e-34	3.63734e-33	gene_id ENSG00000067182; gene_version 7; gene_name TNFRSF1A; gene_source ensembl_havana; gene_biotype protein_coding;
ENSG00000198771	RCSD1	protein_coding	1	167630093	167708696	+	22598.4	-0.674158	0.0553853	2.27712e-34	3.80446e-33	gene_id ENSG00000198771; gene_version 11; gene_name RCSD1; gene_source ensembl_havana; gene_biotype protein_coding;
ENSG00000172458	IL17D	protein_coding	13	20702127	20723098	+	121.227	2.82541	0.234328	2.31809e-34	3.86873e-33	gene_id ENSG00000172458; gene_version 4; gene_name IL17D; gene_source ensembl_havana; gene_biotype protein_coding;
ENSG00000266088	AC004585.1	lncRNA	17	40516892	40527002	+	217.535	-2.62655	0.218235	2.52532e-34	4.21005e-33	gene_id ENSG00000266088; gene_version 6; gene_name AC004585.1; gene_source havana; gene_biotype lncRNA;
ENSG00000119421	NDUFA8	protein_coding	9	122144058	122159779	-	3123.17	0.689715	0.0566618	2.5588e-34	4.26126e-33	gene_id ENSG00000119421; gene_version 7; gene_name NDUFA8; gene_source ensembl_havana; gene_biotype protein_coding;
ENSG00000127561	SYNGR3	protein_coding	16	1989660	1994275	+	981.985	-0.981	0.0808948	2.82219e-34	4.69486e-33	gene_id ENSG00000127561; gene_version 15; gene_name SYNGR3; gene_source ensembl_havana; gene_biotype protein_coding;
ENSG00000145431	PDGFC	protein_coding	4	156760454	156971799	-	3915.87	-0.956596	0.07887	2.9311e-34	4.87078e-33	gene_id ENSG00000145431; gene_version 11; gene_name PDGFC; gene_source ensembl_havana; gene_biotype protein_coding;
ENSG00000150961	SEC24D	protein_coding	4	118722823	118838683	-	5181.37	-0.708141	0.0583314	3.58105e-34	5.94447e-33	gene_id ENSG00000150961; gene_version 15; gene_name SEC24D; gene_source ensembl_havana; gene_biotype protein_coding;
ENSG00000179241	LDLRAD3	protein_coding	11	35943981	36232136	+	1450.01	1.2646	0.104641	3.74755e-34	6.20753e-33	gene_id ENSG00000179241; gene_version 13; gene_name LDLRAD3; gene_source ensembl_havana; gene_biotype protein_coding;
ENSG00000226025	AC005515.1	transcribed_unprocessed_pseudogene	19	39679374	39686373	+	1400.18	-0.965162	0.0797547	3.74754e-34	6.20753e-33	gene_id ENSG00000226025; gene_version 9; gene_name AC005515.1; gene_source havana; gene_biotype transcribed_unprocessed_pseudogene;
ENSG00000169862	CTNND2	protein_coding	5	10971836	11904446	-	191.325	7.33256	0.596114	3.97149e-34	6.57144e-33	gene_id ENSG00000169862; gene_version 19; gene_name CTNND2; gene_source ensembl_havana; gene_biotype protein_coding;
ENSG00000230590	FTX	lncRNA	X	73940435	74293574	-	2399.22	-0.960255	0.079369	4.18252e-34	6.91322e-33	gene_id ENSG00000230590; gene_version 11; gene_name FTX; gene_source havana; gene_biotype lncRNA;
ENSG00000253276	CCDC71L	protein_coding	7	106654360	106661158	-	2106.79	0.987602	0.081664	4.39873e-34	7.26283e-33	gene_id ENSG00000253276; gene_version 3; gene_name CCDC71L; gene_source ensembl_havana; gene_biotype protein_coding;
ENSG00000000460	C1orf112	protein_coding	1	169662007	169854080	+	5105.98	-0.748869	0.0617854	4.51183e-34	7.44163e-33	gene_id ENSG00000000460; gene_version 17; gene_name C1orf112; gene_source ensembl_havana; gene_biotype protein_coding;
ENSG00000127418	FGFRL1	protein_coding	4	1009936	1026898	+	3477.36	0.719832	0.0594103	5.03914e-34	8.30251e-33	gene_id ENSG00000127418; gene_version 15; gene_name FGFRL1; gene_source ensembl_havana; gene_biotype protein_coding;
ENSG00000177508	IRX3	protein_coding	16	54283304	54286787	-	1416.24	1.18109	0.0979054	5.17899e-34	8.52384e-33	gene_id ENSG00000177508; gene_version 12; gene_name IRX3; gene_source ensembl_havana; gene_biotype protein_coding;
ENSG00000097007	ABL1	protein_coding	9	130713016	130887675	+	11271.5	0.625507	0.0516234	6.35131e-34	1.04422e-32	gene_id ENSG00000097007; gene_version 19; gene_name ABL1; gene_source ensembl_havana; gene_biotype protein_coding;
ENSG00000130584	ZBTB46	protein_coding	20	63743666	63832038	-	155.398	-2.62965	0.219927	6.45497e-34	1.06014e-32	gene_id ENSG00000130584; gene_version 11; gene_name ZBTB46; gene_source ensembl_havana; gene_biotype protein_coding;
ENSG00000106025	TSPAN12	protein_coding	7	120787320	120858402	-	131.764	6.21926	0.511193	6.64181e-34	1.08967e-32	gene_id ENSG00000106025; gene_version 9; gene_name TSPAN12; gene_source ensembl_havana; gene_biotype protein_coding;
ENSG00000170689	HOXB9	protein_coding	17	48621156	48626358	-	98.7686	4.12356	0.343992	6.65449e-34	1.09059e-32	gene_id ENSG00000170689; gene_version 10; gene_name HOXB9; gene_source ensembl_havana; gene_biotype protein_coding;
ENSG00000130675	MNX1	protein_coding	7	156994051	157010663	-	5958.77	1.01387	0.0841705	7.48108e-34	1.22476e-32	gene_id ENSG00000130675; gene_version 15; gene_name MNX1; gene_source ensembl_havana; gene_biotype protein_coding;
ENSG00000072858	SIDT1	protein_coding	3	113532296	113629578	+	138.392	2.55797	0.214272	8.54456e-34	1.39739e-32	gene_id ENSG00000072858; gene_version 10; gene_name SIDT1; gene_source ensembl_havana; gene_biotype protein_coding;
ENSG00000141655	TNFRSF11A	protein_coding	18	62325287	62391288	+	311.224	2.12987	0.1787	1.02046e-33	1.66711e-32	gene_id ENSG00000141655; gene_version 17; gene_name TNFRSF11A; gene_source ensembl_havana; gene_biotype protein_coding;
ENSG00000166888	STAT6	protein_coding	12	57095408	57132139	-	17372.3	0.732507	0.0607491	1.03617e-33	1.691e-32	gene_id ENSG00000166888; gene_version 12; gene_name STAT6; gene_source ensembl_havana; gene_biotype protein_coding;
ENSG00000138639	ARHGAP24	protein_coding	4	85475150	86002668	+	137.156	3.13136	0.263314	1.15473e-33	1.88249e-32	gene_id ENSG00000138639; gene_version 18; gene_name ARHGAP24; gene_source ensembl_havana; gene_biotype protein_coding;
ENSG00000232629	HLA-DQB2	protein_coding	6	32756098	32763532	-	1024.53	-1.65459	0.138708	1.20331e-33	1.95961e-32	gene_id ENSG00000232629; gene_version 9; gene_name HLA-DQB2; gene_source ensembl_havana; gene_biotype protein_coding;
ENSG00000135919	SERPINE2	protein_coding	2	223975045	224039318	-	1505.01	1.22452	0.102401	1.53001e-33	2.48904e-32	gene_id ENSG00000135919; gene_version 13; gene_name SERPINE2; gene_source ensembl_havana; gene_biotype protein_coding;
ENSG00000117091	CD48	protein_coding	1	160678746	160711831	-	4270.7	-0.868048	0.0723958	1.70827e-33	2.77611e-32	gene_id ENSG00000117091; gene_version 10; gene_name CD48; gene_source ensembl_havana; gene_biotype protein_coding;
ENSG00000270164	LINC01480	lncRNA	19	41535183	41536904	+	958.074	-1.88398	0.158532	1.72311e-33	2.7973e-32	gene_id ENSG00000270164; gene_version 1; gene_name LINC01480; gene_source havana; gene_biotype lncRNA;
ENSG00000111348	ARHGDIB	protein_coding	12	14942031	14961728	-	1416.16	1.43914	0.120771	1.91615e-33	3.10742e-32	gene_id ENSG00000111348; gene_version 9; gene_name ARHGDIB; gene_source ensembl_havana; gene_biotype protein_coding;
ENSG00000100060	MFNG	protein_coding	22	37469063	37486393	-	16700.5	0.617168	0.0513673	1.94165e-33	3.14548e-32	gene_id ENSG00000100060; gene_version 18; gene_name MFNG; gene_source ensembl_havana; gene_biotype protein_coding;
ENSG00000197965	MPZL1	protein_coding	1	167721192	167791919	+	6779.82	0.806625	0.0672672	2.01376e-33	3.25888e-32	gene_id ENSG00000197965; gene_version 12; gene_name MPZL1; gene_source ensembl_havana; gene_biotype protein_coding;
ENSG00000164099	PRSS12	protein_coding	4	118280038	118353003	-	152.002	6.78206	0.559285	2.11622e-33	3.42112e-32	gene_id ENSG00000164099; gene_version 3; gene_name PRSS12; gene_source ensembl_havana; gene_biotype protein_coding;
ENSG00000261534	AL596244.1	lncRNA	9	121815674	121819452	-	99.0017	3.88532	0.326975	2.31003e-33	3.73054e-32	gene_id ENSG00000261534; gene_version 1; gene_name AL596244.1; gene_source havana; gene_biotype lncRNA;
ENSG00000184489	PTP4A3	protein_coding	8	141391993	141432454	+	5200.41	0.672314	0.0560879	2.62271e-33	4.23107e-32	gene_id ENSG00000184489; gene_version 11; gene_name PTP4A3; gene_source ensembl_havana; gene_biotype protein_coding;
ENSG00000136997	MYC	protein_coding	8	127735434	127742951	+	68483.1	0.85634	0.0717935	2.69168e-33	4.33781e-32	gene_id ENSG00000136997; gene_version 19; gene_name MYC; gene_source ensembl_havana; gene_biotype protein_coding;
ENSG00000198914	POU3F3	protein_coding	2	104854115	104858574	+	89.6386	4.48482	0.376997	3.48038e-33	5.60301e-32	gene_id ENSG00000198914; gene_version 4; gene_name POU3F3; gene_source ensembl_havana; gene_biotype protein_coding;
ENSG00000168672	LRATD2	protein_coding	8	126552443	126558478	-	432.797	1.67075	0.140892	3.50354e-33	5.63444e-32	gene_id ENSG00000168672; gene_version 4; gene_name LRATD2; gene_source ensembl_havana; gene_biotype protein_coding;
ENSG00000075391	RASAL2	protein_coding	1	178094141	178484147	+	1384.95	1.29671	0.109123	3.67576e-33	5.90527e-32	gene_id ENSG00000075391; gene_version 16; gene_name RASAL2; gene_source ensembl_havana; gene_biotype protein_coding;
ENSG00000189212	DPY19L2P1	transcribed_unprocessed_pseudogene	7	35079989	35186041	-	550.251	1.54952	0.130831	4.34962e-33	6.9806e-32	gene_id ENSG00000189212; gene_version 12; gene_name DPY19L2P1; gene_source havana; gene_biotype transcribed_unprocessed_pseudogene;
ENSG00000180353	HCLS1	protein_coding	3	121631399	121660927	-	10168.5	-0.757612	0.063562	4.51975e-33	7.24612e-32	gene_id ENSG00000180353; gene_version 11; gene_name HCLS1; gene_source ensembl_havana; gene_biotype protein_coding;
ENSG00000110675	ELMOD1	protein_coding	11	107591091	107666779	+	103.127	5.4435	0.455635	4.72397e-33	7.56569e-32	gene_id ENSG00000110675; gene_version 13; gene_name ELMOD1; gene_source ensembl_havana; gene_biotype protein_coding;
ENSG00000163132	MSX1	protein_coding	4	4859665	4863936	+	361.842	1.76022	0.148917	5.24212e-33	8.38685e-32	gene_id ENSG00000163132; gene_version 8; gene_name MSX1; gene_source ensembl_havana; gene_biotype protein_coding;
ENSG00000135643	KCNMB4	protein_coding	12	70366290	70434292	+	121.399	2.85995	0.242673	5.26646e-33	8.41709e-32	gene_id ENSG00000135643; gene_version 5; gene_name KCNMB4; gene_source ensembl_havana; gene_biotype protein_coding;
ENSG00000148291	SURF2	protein_coding	9	133356550	133361158	+	2178.52	0.800929	0.0672949	5.73159e-33	9.15103e-32	gene_id ENSG00000148291; gene_version 10; gene_name SURF2; gene_source ensembl_havana; gene_biotype protein_coding;
ENSG00000121957	GPSM2	protein_coding	1	108875350	108934545	+	843.906	1.11365	0.0937436	5.84482e-33	9.32218e-32	gene_id ENSG00000121957; gene_version 14; gene_name GPSM2; gene_source ensembl_havana; gene_biotype protein_coding;
ENSG00000135047	CTSL	protein_coding	9	87726109	87731469	+	3729.73	0.788439	0.0662625	6.10743e-33	9.73101e-32	gene_id ENSG00000135047; gene_version 15; gene_name CTSL; gene_source ensembl_havana; gene_biotype protein_coding;
ENSG00000144647	POMGNT2	protein_coding	3	43079232	43106079	-	709.868	1.20097	0.101408	6.47761e-33	1.03102e-31	gene_id ENSG00000144647; gene_version 6; gene_name POMGNT2; gene_source ensembl_havana; gene_biotype protein_coding;
ENSG00000164086	DUSP7	protein_coding	3	52048919	52056571	-	4247.4	0.693637	0.0583084	7.35245e-33	1.16906e-31	gene_id ENSG00000164086; gene_version 10; gene_name DUSP7; gene_source ensembl_havana; gene_biotype protein_coding;
ENSG00000186350	RXRA	protein_coding	9	134317098	134440585	+	8878.44	0.628856	0.0528855	8.95789e-33	1.42287e-31	gene_id ENSG00000186350; gene_version 12; gene_name RXRA; gene_source ensembl_havana; gene_biotype protein_coding;
ENSG00000169855	ROBO1	protein_coding	3	78597239	79767998	-	9065.97	-0.592315	0.0498785	1.05345e-32	1.67159e-31	gene_id ENSG00000169855; gene_version 20; gene_name ROBO1; gene_source ensembl_havana; gene_biotype protein_coding;
ENSG00000137872	SEMA6D	protein_coding	15	47184101	47774223	+	1647.86	-0.808805	0.0682932	1.1292e-32	1.78994e-31	gene_id ENSG00000137872; gene_version 16; gene_name SEMA6D; gene_source ensembl_havana; gene_biotype protein_coding;
ENSG00000183486	MX2	protein_coding	21	41361999	41409393	+	248.944	2.01344	0.171705	1.15999e-32	1.83687e-31	gene_id ENSG00000183486; gene_version 13; gene_name MX2; gene_source ensembl_havana; gene_biotype protein_coding;
ENSG00000124508	BTN2A2	protein_coding	6	26383096	26394874	+	2547.03	-1.44925	0.123225	1.17179e-32	1.85366e-31	gene_id ENSG00000124508; gene_version 17; gene_name BTN2A2; gene_source ensembl_havana; gene_biotype protein_coding;
ENSG00000134716	CYP2J2	protein_coding	1	59893308	59926773	-	577.165	1.41993	0.120742	1.24885e-32	1.97354e-31	gene_id ENSG00000134716; gene_version 11; gene_name CYP2J2; gene_source ensembl_havana; gene_biotype protein_coding;
ENSG00000125895	TMEM74B	protein_coding	20	1180561	1185415	-	275.184	-1.58304	0.134751	1.27229e-32	2.00853e-31	gene_id ENSG00000125895; gene_version 5; gene_name TMEM74B; gene_source ensembl_havana; gene_biotype protein_coding;
ENSG00000138646	HERC5	protein_coding	4	88457119	88506163	+	1350.9	1.36663	0.116214	1.33726e-32	2.10895e-31	gene_id ENSG00000138646; gene_version 9; gene_name HERC5; gene_source ensembl_havana; gene_biotype protein_coding;
ENSG00000151575	TEX9	protein_coding	15	56244009	56445997	+	147.907	2.35948	0.201415	1.34208e-32	2.11438e-31	gene_id ENSG00000151575; gene_version 14; gene_name TEX9; gene_source ensembl_havana; gene_biotype protein_coding;
ENSG00000128714	HOXD13	protein_coding	2	176092721	176095944	+	93.3381	4.34983	0.369224	1.38401e-32	2.17823e-31	gene_id ENSG00000128714; gene_version 6; gene_name HOXD13; gene_source ensembl_havana; gene_biotype protein_coding;
ENSG00000146674	IGFBP3	protein_coding	7	45912245	45921874	-	219.794	2.00352	0.171103	1.50425e-32	2.36507e-31	gene_id ENSG00000146674; gene_version 15; gene_name IGFBP3; gene_source ensembl_havana; gene_biotype protein_coding;
ENSG00000162433	AK4	protein_coding	1	65147549	65232145	+	190.55	3.21045	0.274453	1.56721e-32	2.46156e-31	gene_id ENSG00000162433; gene_version 15; gene_name AK4; gene_source ensembl_havana; gene_biotype protein_coding;
ENSG00000183049	CAMK1D	protein_coding	10	12349482	12835545	+	5784.13	0.805126	0.0681262	1.57311e-32	2.46832e-31	gene_id ENSG00000183049; gene_version 12; gene_name CAMK1D; gene_source ensembl_havana; gene_biotype protein_coding;
ENSG00000159335	PTMS	protein_coding	12	6765516	6770952	+	2375.71	0.974612	0.082681	1.83388e-32	2.87457e-31	gene_id ENSG00000159335; gene_version 16; gene_name PTMS; gene_source ensembl_havana; gene_biotype protein_coding;
ENSG00000196465	MYL6B	protein_coding	12	56152256	56159647	+	3631.97	0.708188	0.0600035	1.86781e-32	2.92478e-31	gene_id ENSG00000196465; gene_version 10; gene_name MYL6B; gene_source ensembl_havana; gene_biotype protein_coding;
ENSG00000096070	BRPF3	protein_coding	6	36196744	36232790	+	5898.46	0.729184	0.0617826	2.09476e-32	3.27684e-31	gene_id ENSG00000096070; gene_version 19; gene_name BRPF3; gene_source ensembl_havana; gene_biotype protein_coding;
ENSG00000115109	EPB41L5	protein_coding	2	120013077	120179119	+	334.295	1.62014	0.138433	2.27756e-32	3.55921e-31	gene_id ENSG00000115109; gene_version 14; gene_name EPB41L5; gene_source ensembl_havana; gene_biotype protein_coding;
ENSG00000141401	IMPA2	protein_coding	18	11981025	12030877	+	2134.94	0.824505	0.0700468	2.59913e-32	4.05763e-31	gene_id ENSG00000141401; gene_version 12; gene_name IMPA2; gene_source ensembl_havana; gene_biotype protein_coding;
ENSG00000006118	TMEM132A	protein_coding	11	60924463	60937159	+	706.479	1.66526	0.142557	2.80879e-32	4.38052e-31	gene_id ENSG00000006118; gene_version 14; gene_name TMEM132A; gene_source ensembl_havana; gene_biotype protein_coding;
ENSG00000120800	UTP20	protein_coding	12	101280105	101386618	+	8988.99	0.571186	0.0484292	3.04986e-32	4.75169e-31	gene_id ENSG00000120800; gene_version 5; gene_name UTP20; gene_source ensembl_havana; gene_biotype protein_coding;
ENSG00000133065	SLC41A1	protein_coding	1	205789094	205813748	-	6058.16	0.677574	0.0574952	3.16339e-32	4.92362e-31	gene_id ENSG00000133065; gene_version 11; gene_name SLC41A1; gene_source ensembl_havana; gene_biotype protein_coding;
ENSG00000174332	GLIS1	protein_coding	1	53506237	53738106	-	130.352	2.81442	0.2421	3.17594e-32	4.93819e-31	gene_id ENSG00000174332; gene_version 5; gene_name GLIS1; gene_source ensembl_havana; gene_biotype protein_coding;
ENSG00000146530	VWDE	protein_coding	7	12330885	12403941	-	246.995	1.90347	0.163273	3.22939e-32	5.01626e-31	gene_id ENSG00000146530; gene_version 14; gene_name VWDE; gene_source ensembl_havana; gene_biotype protein_coding;
ENSG00000125266	EFNB2	protein_coding	13	106489745	106535662	-	614.554	1.46209	0.12518	3.52338e-32	5.46742e-31	gene_id ENSG00000125266; gene_version 8; gene_name EFNB2; gene_source ensembl_havana; gene_biotype protein_coding;
ENSG00000100985	MMP9	protein_coding	20	46008908	46016561	+	89.5877	-4.22479	0.364299	3.79106e-32	5.8769e-31	gene_id ENSG00000100985; gene_version 7; gene_name MMP9; gene_source ensembl_havana; gene_biotype protein_coding;
ENSG00000128610	FEZF1	protein_coding	7	122301303	122310691	-	1937.29	-1.21377	0.103988	4.50934e-32	6.98338e-31	gene_id ENSG00000128610; gene_version 12; gene_name FEZF1; gene_source ensembl_havana; gene_biotype protein_coding;
ENSG00000138670	RASGEF1B	protein_coding	4	81426393	82044244	-	2259.66	-0.968852	0.0828858	5.17175e-32	8.00122e-31	gene_id ENSG00000138670; gene_version 17; gene_name RASGEF1B; gene_source ensembl_havana; gene_biotype protein_coding;
ENSG00000092096	SLC22A17	protein_coding	14	23346306	23352912	-	233.631	2.32075	0.20042	5.28405e-32	8.16678e-31	gene_id ENSG00000092096; gene_version 16; gene_name SLC22A17; gene_source ensembl_havana; gene_biotype protein_coding;
ENSG00000140105	WARS	protein_coding	14	100333790	100376805	-	10127.5	-0.602038	0.0512955	5.41389e-32	8.35911e-31	gene_id ENSG00000140105; gene_version 18; gene_name WARS; gene_source ensembl_havana; gene_biotype protein_coding;
ENSG00000100473	COCH	protein_coding	14	30874514	30895065	+	684.872	1.11312	0.0953819	5.82078e-32	8.9784e-31	gene_id ENSG00000100473; gene_version 18; gene_name COCH; gene_source ensembl_havana; gene_biotype protein_coding;
ENSG00000140470	ADAMTS17	protein_coding	15	99971437	100342005	-	265.968	1.7765	0.153132	5.94379e-32	9.15901e-31	gene_id ENSG00000140470; gene_version 14; gene_name ADAMTS17; gene_source ensembl_havana; gene_biotype protein_coding;
ENSG00000163362	INAVA	protein_coding	1	200891048	200915742	+	1747.95	0.889359	0.0760998	6.57447e-32	1.01208e-30	gene_id ENSG00000163362; gene_version 11; gene_name INAVA; gene_source ensembl_havana; gene_biotype protein_coding;
ENSG00000172349	IL16	protein_coding	15	81159575	81314058	+	2862.96	-1.31223	0.112841	6.60181e-32	1.01527e-30	gene_id ENSG00000172349; gene_version 17; gene_name IL16; gene_source ensembl_havana; gene_biotype protein_coding;
ENSG00000250155	AC008957.1	lncRNA	5	36666214	36725195	-	125.918	2.59833	0.224947	8.61174e-32	1.32306e-30	gene_id ENSG00000250155; gene_version 2; gene_name AC008957.1; gene_source havana; gene_biotype lncRNA;
ENSG00000129028	THAP10	protein_coding	15	70881342	70892433	-	250.96	2.45781	0.21286	9.50636e-32	1.45906e-30	gene_id ENSG00000129028; gene_version 9; gene_name THAP10; gene_source ensembl_havana; gene_biotype protein_coding;
ENSG00000128266	GNAZ	protein_coding	22	23070519	23125032	+	1753.7	1.21639	0.10475	9.72562e-32	1.49123e-30	gene_id ENSG00000128266; gene_version 9; gene_name GNAZ; gene_source ensembl_havana; gene_biotype protein_coding;
ENSG00000108669	CYTH1	protein_coding	17	78674048	78782297	-	10368.6	-1.06391	0.0915802	1.08809e-31	1.66672e-30	gene_id ENSG00000108669; gene_version 16; gene_name CYTH1; gene_source ensembl_havana; gene_biotype protein_coding;
ENSG00000167779	IGFBP6	protein_coding	12	53097436	53102345	+	129.006	2.63103	0.228107	1.16943e-31	1.78954e-30	gene_id ENSG00000167779; gene_version 9; gene_name IGFBP6; gene_source ensembl_havana; gene_biotype protein_coding;
ENSG00000162627	SNX7	protein_coding	1	98661701	98760500	+	116.973	3.25491	0.282466	1.31665e-31	2.01283e-30	gene_id ENSG00000162627; gene_version 17; gene_name SNX7; gene_source ensembl_havana; gene_biotype protein_coding;
ENSG00000008300	CELSR3	protein_coding	3	48636463	48662886	-	880.204	-1.02354	0.088158	1.37435e-31	2.09897e-30	gene_id ENSG00000008300; gene_version 17; gene_name CELSR3; gene_source ensembl_havana; gene_biotype protein_coding;
ENSG00000107819	SFXN3	protein_coding	10	101031234	101041244	+	90.8695	4.5136	0.389738	1.5752e-31	2.40335e-30	gene_id ENSG00000107819; gene_version 13; gene_name SFXN3; gene_source ensembl_havana; gene_biotype protein_coding;
ENSG00000124151	NCOA3	protein_coding	20	47501887	47656877	+	9525.15	-0.568299	0.0487833	1.59579e-31	2.43236e-30	gene_id ENSG00000124151; gene_version 19; gene_name NCOA3; gene_source ensembl_havana; gene_biotype protein_coding;
ENSG00000082153	BZW1	protein_coding	2	200810594	200827338	+	16127.9	0.72209	0.0620871	1.63719e-31	2.49302e-30	gene_id ENSG00000082153; gene_version 18; gene_name BZW1; gene_source ensembl_havana; gene_biotype protein_coding;
ENSG00000126005	MMP24OS	protein_coding	20	35201745	35278131	-	1362.35	-0.891731	0.0768458	1.64707e-31	2.50558e-30	gene_id ENSG00000126005; gene_version 17; gene_name MMP24OS; gene_source havana; gene_biotype protein_coding;
ENSG00000152556	PFKM	protein_coding	12	48105139	48146404	+	15857.5	0.745602	0.0641465	1.78438e-31	2.71181e-30	gene_id ENSG00000152556; gene_version 17; gene_name PFKM; gene_source ensembl_havana; gene_biotype protein_coding;
ENSG00000073712	FERMT2	protein_coding	14	52857268	52952435	-	130.701	3.63422	0.315934	1.79841e-31	2.73044e-30	gene_id ENSG00000073712; gene_version 15; gene_name FERMT2; gene_source ensembl_havana; gene_biotype protein_coding;
ENSG00000166289	PLEKHF1	protein_coding	19	29665459	29675477	+	228.89	1.81473	0.157819	1.99659e-31	3.02835e-30	gene_id ENSG00000166289; gene_version 6; gene_name PLEKHF1; gene_source ensembl_havana; gene_biotype protein_coding;
ENSG00000112208	BAG2	protein_coding	6	57172326	57189833	+	497.168	1.18471	0.102536	2.02901e-31	3.07452e-30	gene_id ENSG00000112208; gene_version 11; gene_name BAG2; gene_source ensembl_havana; gene_biotype protein_coding;
ENSG00000107295	SH3GL2	protein_coding	9	17579066	17797124	+	95.6117	5.3247	0.458605	2.19832e-31	3.32781e-30	gene_id ENSG00000107295; gene_version 10; gene_name SH3GL2; gene_source ensembl_havana; gene_biotype protein_coding;
ENSG00000151468	CCDC3	protein_coding	10	12896625	13099652	-	87.8148	4.52617	0.392115	2.20161e-31	3.32953e-30	gene_id ENSG00000151468; gene_version 11; gene_name CCDC3; gene_source ensembl_havana; gene_biotype protein_coding;
ENSG00000165948	IFI27L1	protein_coding	14	94081301	94103846	+	868.077	-1.21244	0.105259	2.62337e-31	3.96349e-30	gene_id ENSG00000165948; gene_version 11; gene_name IFI27L1; gene_source ensembl_havana; gene_biotype protein_coding;
ENSG00000110042	DTX4	protein_coding	11	59171430	59208588	+	2625.54	-0.705294	0.0608612	2.8305e-31	4.27226e-30	gene_id ENSG00000110042; gene_version 8; gene_name DTX4; gene_source ensembl_havana; gene_biotype protein_coding;
ENSG00000143867	OSR1	protein_coding	2	19351485	19358623	-	115.885	3.16521	0.276362	3.12237e-31	4.7082e-30	gene_id ENSG00000143867; gene_version 7; gene_name OSR1; gene_source ensembl_havana; gene_biotype protein_coding;
ENSG00000118263	KLF7	protein_coding	2	207074137	207167267	-	2188.05	-0.857498	0.0742424	3.29812e-31	4.96838e-30	gene_id ENSG00000118263; gene_version 15; gene_name KLF7; gene_source ensembl_havana; gene_biotype protein_coding;
ENSG00000213468	FIRRE	lncRNA	X	131688779	131830862	-	3263.32	0.663207	0.0573179	3.50543e-31	5.27554e-30	gene_id ENSG00000213468; gene_version 7; gene_name FIRRE; gene_source havana; gene_biotype lncRNA;
ENSG00000232233	LINC02043	lncRNA	3	186810880	186825521	-	135.229	2.42731	0.212643	4.18804e-31	6.29672e-30	gene_id ENSG00000232233; gene_version 1; gene_name LINC02043; gene_source havana; gene_biotype lncRNA;
ENSG00000227051	C14orf132	protein_coding	14	96039324	96093889	+	1393.69	0.84238	0.0731164	4.84974e-31	7.28449e-30	gene_id ENSG00000227051; gene_version 6; gene_name C14orf132; gene_source ensembl_havana; gene_biotype protein_coding;
ENSG00000175984	DENND2C	protein_coding	1	114582848	114670422	-	1304.69	-0.856379	0.0743931	5.071e-31	7.60946e-30	gene_id ENSG00000175984; gene_version 15; gene_name DENND2C; gene_source ensembl_havana; gene_biotype protein_coding;
ENSG00000186815	TPCN1	protein_coding	12	113221050	113298585	+	2064.31	0.789042	0.0685182	5.57175e-31	8.35276e-30	gene_id ENSG00000186815; gene_version 12; gene_name TPCN1; gene_source ensembl_havana; gene_biotype protein_coding;
ENSG00000155893	PXYLP1	protein_coding	3	141228726	141367753	+	264.711	2.03429	0.178899	6.74997e-31	1.01093e-29	gene_id ENSG00000155893; gene_version 13; gene_name PXYLP1; gene_source ensembl_havana; gene_biotype protein_coding;
ENSG00000197535	MYO5A	protein_coding	15	52307283	52529050	-	13904.4	-0.538016	0.0467081	7.58477e-31	1.13486e-29	gene_id ENSG00000197535; gene_version 14; gene_name MYO5A; gene_source ensembl_havana; gene_biotype protein_coding;
ENSG00000091436	MAP3K20	protein_coding	2	173075435	173268015	+	4424.38	0.836958	0.0729029	7.92313e-31	1.18434e-29	gene_id ENSG00000091436; gene_version 17; gene_name MAP3K20; gene_source ensembl_havana; gene_biotype protein_coding;
ENSG00000138166	DUSP5	protein_coding	10	110497907	110511533	+	4523.64	1.13744	0.0991852	7.97626e-31	1.19113e-29	gene_id ENSG00000138166; gene_version 6; gene_name DUSP5; gene_source ensembl_havana; gene_biotype protein_coding;
ENSG00000198816	ZNF358	protein_coding	19	7515292	7521025	+	1760.24	1.02349	0.0894886	9.60321e-31	1.4327e-29	gene_id ENSG00000198816; gene_version 7; gene_name ZNF358; gene_source havana; gene_biotype protein_coding;
ENSG00000181523	SGSH	protein_coding	17	80206716	80220923	-	4119.91	-1.31197	0.115193	1.05885e-30	1.57818e-29	gene_id ENSG00000181523; gene_version 13; gene_name SGSH; gene_source ensembl_havana; gene_biotype protein_coding;
ENSG00000161533	ACOX1	protein_coding	17	75941507	75979177	-	3170.25	-0.766403	0.0669118	1.19513e-30	1.77959e-29	gene_id ENSG00000161533; gene_version 12; gene_name ACOX1; gene_source ensembl_havana; gene_biotype protein_coding;
ENSG00000119383	PTPA	protein_coding	9	129110950	129148946	+	15583	0.583501	0.0508558	1.22623e-30	1.82414e-29	gene_id ENSG00000119383; gene_version 19; gene_name PTPA; gene_source ensembl_havana; gene_biotype protein_coding;
ENSG00000204860	FAM201A	lncRNA	9	38620474	38624990	+	211.575	1.87696	0.165466	1.23022e-30	1.82832e-29	gene_id ENSG00000204860; gene_version 5; gene_name FAM201A; gene_source ensembl_havana; gene_biotype lncRNA;
ENSG00000189430	NCR1	protein_coding	19	54906148	54916140	+	366.104	-9.53938	0.80903	1.35835e-30	2.0168e-29	gene_id ENSG00000189430; gene_version 13; gene_name NCR1; gene_source ensembl_havana; gene_biotype protein_coding;
ENSG00000172819	RARG	protein_coding	12	53210567	53232980	-	3393.21	0.711663	0.0621648	1.4095e-30	2.09074e-29	gene_id ENSG00000172819; gene_version 17; gene_name RARG; gene_source ensembl_havana; gene_biotype protein_coding;
ENSG00000147162	OGT	protein_coding	X	71533104	71575892	+	18205.5	-0.521689	0.0455174	1.4349e-30	2.12637e-29	gene_id ENSG00000147162; gene_version 14; gene_name OGT; gene_source ensembl_havana; gene_biotype protein_coding;
ENSG00000122574	WIPF3	protein_coding	7	29806486	29917066	+	247.021	1.67407	0.147937	1.84765e-30	2.7354e-29	gene_id ENSG00000122574; gene_version 10; gene_name WIPF3; gene_source ensembl_havana; gene_biotype protein_coding;
ENSG00000158079	PTPDC1	protein_coding	9	94030794	94109856	+	1241.48	1.07331	0.0944178	2.01426e-30	2.97922e-29	gene_id ENSG00000158079; gene_version 16; gene_name PTPDC1; gene_source ensembl_havana; gene_biotype protein_coding;
ENSG00000215021	PHB2	protein_coding	12	6965327	6970753	-	14559.4	0.648416	0.0568579	2.4948e-30	3.68644e-29	gene_id ENSG00000215021; gene_version 9; gene_name PHB2; gene_source ensembl_havana; gene_biotype protein_coding;
ENSG00000150907	FOXO1	protein_coding	13	40469953	40666641	-	3156.84	0.700902	0.0615117	2.56655e-30	3.78884e-29	gene_id ENSG00000150907; gene_version 9; gene_name FOXO1; gene_source ensembl_havana; gene_biotype protein_coding;
ENSG00000180071	ANKRD18A	protein_coding	9	38571358	38620596	-	463.162	1.51953	0.134601	2.63696e-30	3.88907e-29	gene_id ENSG00000180071; gene_version 20; gene_name ANKRD18A; gene_source ensembl_havana; gene_biotype protein_coding;
ENSG00000240505	TNFRSF13B	protein_coding	17	16929816	16972118	-	967.134	-0.923837	0.0813831	2.92889e-30	4.3155e-29	gene_id ENSG00000240505; gene_version 8; gene_name TNFRSF13B; gene_source ensembl_havana; gene_biotype protein_coding;
ENSG00000198431	TXNRD1	protein_coding	12	104215779	104350307	+	21914.7	0.524106	0.0459639	2.9928e-30	4.40549e-29	gene_id ENSG00000198431; gene_version 16; gene_name TXNRD1; gene_source ensembl_havana; gene_biotype protein_coding;
ENSG00000173890	GPR160	protein_coding	3	170037995	170085392	+	684.136	1.54908	0.137375	3.45763e-30	5.08489e-29	gene_id ENSG00000173890; gene_version 17; gene_name GPR160; gene_source ensembl_havana; gene_biotype protein_coding;
ENSG00000165724	ZMYND19	protein_coding	9	137582081	137590512	-	6740.05	0.751483	0.0661537	3.49992e-30	5.14219e-29	gene_id ENSG00000165724; gene_version 6; gene_name ZMYND19; gene_source ensembl_havana; gene_biotype protein_coding;
ENSG00000134287	ARF3	protein_coding	12	48935723	48957487	-	13935.8	0.688989	0.0606499	3.92647e-30	5.76342e-29	gene_id ENSG00000134287; gene_version 10; gene_name ARF3; gene_source ensembl_havana; gene_biotype protein_coding;
ENSG00000154309	DISP1	protein_coding	1	222872271	223005995	+	210.91	1.8184	0.161872	4.16857e-30	6.11298e-29	gene_id ENSG00000154309; gene_version 8; gene_name DISP1; gene_source ensembl_havana; gene_biotype protein_coding;
ENSG00000109458	GAB1	protein_coding	4	143336762	143474568	+	1445.71	-0.876056	0.0773917	4.35529e-30	6.38075e-29	gene_id ENSG00000109458; gene_version 8; gene_name GAB1; gene_source ensembl_havana; gene_biotype protein_coding;
ENSG00000119401	TRIM32	protein_coding	9	116687302	116701300	+	2889.27	0.691215	0.0609088	4.43961e-30	6.49813e-29	gene_id ENSG00000119401; gene_version 10; gene_name TRIM32; gene_source ensembl_havana; gene_biotype protein_coding;
ENSG00000110108	TMEM109	protein_coding	11	60914158	60923443	+	13667.8	0.555782	0.0488142	4.59676e-30	6.72178e-29	gene_id ENSG00000110108; gene_version 10; gene_name TMEM109; gene_source ensembl_havana; gene_biotype protein_coding;
ENSG00000226124	FTCDNL1	protein_coding	2	199760544	199851173	-	253.303	1.76155	0.157037	5.11625e-30	7.47437e-29	gene_id ENSG00000226124; gene_version 7; gene_name FTCDNL1; gene_source ensembl_havana; gene_biotype protein_coding;
ENSG00000215424	MCM3AP-AS1	lncRNA	21	46229196	46259390	+	1981.62	-0.722116	0.0637513	5.23551e-30	7.64137e-29	gene_id ENSG00000215424; gene_version 10; gene_name MCM3AP-AS1; gene_source ensembl_havana; gene_biotype lncRNA;
ENSG00000105784	RUNDC3B	protein_coding	7	87627548	87832296	+	91.4799	3.97181	0.353486	5.69267e-30	8.30078e-29	gene_id ENSG00000105784; gene_version 15; gene_name RUNDC3B; gene_source ensembl_havana; gene_biotype protein_coding;
ENSG00000196663	TECPR2	protein_coding	14	102362941	102502477	+	2635.24	0.700685	0.0618851	5.86307e-30	8.5412e-29	gene_id ENSG00000196663; gene_version 16; gene_name TECPR2; gene_source ensembl_havana; gene_biotype protein_coding;
ENSG00000176244	ACBD7	protein_coding	10	15075475	15088776	-	1283.33	1.12246	0.0996943	6.20846e-30	9.03585e-29	gene_id ENSG00000176244; gene_version 7; gene_name ACBD7; gene_source ensembl_havana; gene_biotype protein_coding;
ENSG00000175155	YPEL2	protein_coding	17	59331655	59401729	+	187.386	2.53886	0.227362	6.40648e-30	9.31529e-29	gene_id ENSG00000175155; gene_version 10; gene_name YPEL2; gene_source ensembl_havana; gene_biotype protein_coding;
ENSG00000103522	IL21R	protein_coding	16	27402174	27452042	+	6019.94	-0.675977	0.0597626	6.85322e-30	9.95552e-29	gene_id ENSG00000103522; gene_version 16; gene_name IL21R; gene_source ensembl_havana; gene_biotype protein_coding;
ENSG00000171056	SOX7	protein_coding	8	10723768	10730511	-	244.06	2.17281	0.194565	7.89962e-30	1.14648e-28	gene_id ENSG00000171056; gene_version 8; gene_name SOX7; gene_source ensembl_havana; gene_biotype protein_coding;
ENSG00000115828	QPCT	protein_coding	2	37342827	37373322	+	9894	-0.651984	0.0577142	8.10052e-30	1.17454e-28	gene_id ENSG00000115828; gene_version 17; gene_name QPCT; gene_source ensembl_havana; gene_biotype protein_coding;
ENSG00000165185	KIAA1958	protein_coding	9	112486847	112669397	+	1843.56	1.04798	0.0932084	8.81063e-30	1.2763e-28	gene_id ENSG00000165185; gene_version 14; gene_name KIAA1958; gene_source ensembl_havana; gene_biotype protein_coding;
ENSG00000151276	MAGI1	protein_coding	3	65353525	66038834	-	1916.34	0.794159	0.0704296	8.85711e-30	1.28184e-28	gene_id ENSG00000151276; gene_version 23; gene_name MAGI1; gene_source ensembl_havana; gene_biotype protein_coding;
ENSG00000158710	TAGLN2	protein_coding	1	159918107	159925732	-	77227.8	0.556992	0.0491043	9.02992e-30	1.30562e-28	gene_id ENSG00000158710; gene_version 14; gene_name TAGLN2; gene_source ensembl_havana; gene_biotype protein_coding;
ENSG00000078687	TNRC6C	protein_coding	17	77959240	78108835	+	7802.26	-0.697702	0.0618818	1.0081e-29	1.45624e-28	gene_id ENSG00000078687; gene_version 17; gene_name TNRC6C; gene_source ensembl_havana; gene_biotype protein_coding;
ENSG00000125347	IRF1	protein_coding	5	132481609	132490777	-	2843	-0.732331	0.0650374	1.094e-29	1.57885e-28	gene_id ENSG00000125347; gene_version 14; gene_name IRF1; gene_source ensembl_havana; gene_biotype protein_coding;
ENSG00000102302	FGD1	protein_coding	X	54445454	54496234	-	975.581	1.27827	0.1144	1.20624e-29	1.73922e-28	gene_id ENSG00000102302; gene_version 8; gene_name FGD1; gene_source ensembl_havana; gene_biotype protein_coding;
ENSG00000167114	SLC27A4	protein_coding	9	128340527	128361470	+	4051	0.686868	0.0610588	1.2646e-29	1.82166e-28	gene_id ENSG00000167114; gene_version 13; gene_name SLC27A4; gene_source ensembl_havana; gene_biotype protein_coding;
ENSG00000162746	FCRLB	protein_coding	1	161721563	161728143	+	193.154	2.02115	0.181807	1.32073e-29	1.90075e-28	gene_id ENSG00000162746; gene_version 14; gene_name FCRLB; gene_source ensembl_havana; gene_biotype protein_coding;
ENSG00000189319	FAM53B	protein_coding	10	124619292	124744378	-	7590.72	-0.675063	0.059992	1.33773e-29	1.92342e-28	gene_id ENSG00000189319; gene_version 14; gene_name FAM53B; gene_source ensembl_havana; gene_biotype protein_coding;
ENSG00000163659	TIPARP	protein_coding	3	156673235	156706770	+	8871.5	-0.558167	0.0495883	1.48799e-29	2.13749e-28	gene_id ENSG00000163659; gene_version 13; gene_name TIPARP; gene_source ensembl_havana; gene_biotype protein_coding;
ENSG00000167553	TUBA1C	protein_coding	12	49188736	49274603	+	20568.7	0.614423	0.0544902	1.50341e-29	2.15763e-28	gene_id ENSG00000167553; gene_version 15; gene_name TUBA1C; gene_source ensembl_havana; gene_biotype protein_coding;
ENSG00000185483	ROR1	protein_coding	1	63774017	64181498	+	663.002	1.23878	0.110925	1.56139e-29	2.23876e-28	gene_id ENSG00000185483; gene_version 12; gene_name ROR1; gene_source ensembl_havana; gene_biotype protein_coding;
ENSG00000122691	TWIST1	protein_coding	7	19020991	19117636	-	1023.39	1.3844	0.124264	1.86178e-29	2.667e-28	gene_id ENSG00000122691; gene_version 13; gene_name TWIST1; gene_source ensembl_havana; gene_biotype protein_coding;
ENSG00000197329	PELI1	protein_coding	2	64092652	64144420	-	3688.19	0.677437	0.0602985	2.0023e-29	2.86564e-28	gene_id ENSG00000197329; gene_version 12; gene_name PELI1; gene_source ensembl_havana; gene_biotype protein_coding;
ENSG00000110955	ATP5F1B	protein_coding	12	56638175	56645984	-	139441	0.581946	0.0522513	2.08826e-29	2.9859e-28	gene_id ENSG00000110955; gene_version 9; gene_name ATP5F1B; gene_source ensembl_havana; gene_biotype protein_coding;
ENSG00000137497	NUMA1	protein_coding	11	72002864	72080693	-	42497.1	-0.645156	0.0575693	2.33106e-29	3.32999e-28	gene_id ENSG00000137497; gene_version 17; gene_name NUMA1; gene_source ensembl_havana; gene_biotype protein_coding;
ENSG00000167216	KATNAL2	protein_coding	18	46917492	47102243	+	946.912	0.970509	0.0869405	2.45316e-29	3.50118e-28	gene_id ENSG00000167216; gene_version 17; gene_name KATNAL2; gene_source ensembl_havana; gene_biotype protein_coding;
ENSG00000153201	RANBP2	protein_coding	2	108719482	108785809	+	13241.5	0.56199	0.0501828	2.46858e-29	3.51994e-28	gene_id ENSG00000153201; gene_version 16; gene_name RANBP2; gene_source ensembl_havana; gene_biotype protein_coding;
ENSG00000151176	PLBD2	protein_coding	12	113358566	113391629	+	2571.85	0.873039	0.078187	2.61784e-29	3.72934e-28	gene_id ENSG00000151176; gene_version 8; gene_name PLBD2; gene_source ensembl_havana; gene_biotype protein_coding;
ENSG00000159714	ZDHHC1	protein_coding	16	67394152	67416833	-	238.919	1.85684	0.16788	2.62454e-29	3.73545e-28	gene_id ENSG00000159714; gene_version 11; gene_name ZDHHC1; gene_source ensembl_havana; gene_biotype protein_coding;
ENSG00000143079	CTTNBP2NL	protein_coding	1	112396214	112463456	+	297.14	2.07976	0.188322	3.16271e-29	4.49727e-28	gene_id ENSG00000143079; gene_version 15; gene_name CTTNBP2NL; gene_source ensembl_havana; gene_biotype protein_coding;
ENSG00000076716	GPC4	protein_coding	X	133300103	133415489	-	224.314	8.12211	0.71077	3.19601e-29	4.54045e-28	gene_id ENSG00000076716; gene_version 9; gene_name GPC4; gene_source ensembl_havana; gene_biotype protein_coding;
ENSG00000131370	SH3BP5	protein_coding	3	15254353	15341368	-	806.079	-0.993979	0.089363	3.36049e-29	4.76974e-28	gene_id ENSG00000131370; gene_version 16; gene_name SH3BP5; gene_source ensembl_havana; gene_biotype protein_coding;
ENSG00000180773	SLC36A4	protein_coding	11	93144174	93197991	-	431.791	1.46018	0.131885	3.78551e-29	5.36806e-28	gene_id ENSG00000180773; gene_version 15; gene_name SLC36A4; gene_source ensembl_havana; gene_biotype protein_coding;
ENSG00000115290	GRB14	protein_coding	2	164492417	164621482	-	85.2609	5.04256	0.452601	3.95023e-29	5.59651e-28	gene_id ENSG00000115290; gene_version 10; gene_name GRB14; gene_source ensembl_havana; gene_biotype protein_coding;
ENSG00000148229	POLE3	protein_coding	9	113407235	113410675	-	15830.7	0.552572	0.0495313	5.0786e-29	7.18857e-28	gene_id ENSG00000148229; gene_version 13; gene_name POLE3; gene_source ensembl_havana; gene_biotype protein_coding;
ENSG00000143819	EPHX1	protein_coding	1	225810092	225845563	+	2204.06	-0.769358	0.069309	6.21854e-29	8.79407e-28	gene_id ENSG00000143819; gene_version 12; gene_name EPHX1; gene_source ensembl_havana; gene_biotype protein_coding;
ENSG00000157654	PALM2-AKAP2	protein_coding	9	109640788	110172512	+	22413.7	0.523539	0.0470277	6.4431e-29	9.1033e-28	gene_id ENSG00000157654; gene_version 18; gene_name PALM2-AKAP2; gene_source ensembl_havana; gene_biotype protein_coding;
ENSG00000212719	LINC02693	lncRNA	17	21428263	21574517	-	674.581	1.08454	0.0981404	6.98329e-29	9.85753e-28	gene_id ENSG00000212719; gene_version 13; gene_name LINC02693; gene_source ensembl_havana; gene_biotype lncRNA;
ENSG00000119900	OGFRL1	protein_coding	6	71288811	71309059	+	4572.92	1.08148	0.0978469	7.11514e-29	1.00345e-27	gene_id ENSG00000119900; gene_version 9; gene_name OGFRL1; gene_source ensembl_havana; gene_biotype protein_coding;
ENSG00000260804	LINC01963	lncRNA	2	216217045	216220192	+	557.219	-1.3081	0.118743	7.52784e-29	1.06069e-27	gene_id ENSG00000260804; gene_version 3; gene_name LINC01963; gene_source havana; gene_biotype lncRNA;
ENSG00000049089	COL9A2	protein_coding	1	40300489	40317813	-	87.8236	-3.10353	0.283362	7.64029e-29	1.07555e-27	gene_id ENSG00000049089; gene_version 15; gene_name COL9A2; gene_source ensembl_havana; gene_biotype protein_coding;
ENSG00000165240	ATP7A	protein_coding	X	77910656	78050395	+	3489.81	-0.844723	0.0764109	9.4975e-29	1.33578e-27	gene_id ENSG00000165240; gene_version 20; gene_name ATP7A; gene_source ensembl_havana; gene_biotype protein_coding;
ENSG00000163625	WDFY3	protein_coding	4	84669610	84966391	-	3577.79	0.635295	0.0573368	9.87679e-29	1.38786e-27	gene_id ENSG00000163625; gene_version 15; gene_name WDFY3; gene_source ensembl_havana; gene_biotype protein_coding;
ENSG00000158813	EDA	protein_coding	X	69616067	70039472	+	456.116	1.58765	0.144856	9.92701e-29	1.39365e-27	gene_id ENSG00000158813; gene_version 18; gene_name EDA; gene_source ensembl_havana; gene_biotype protein_coding;
ENSG00000144959	NCEH1	protein_coding	3	172630249	172711218	-	670.66	1.03259	0.0936802	1.04162e-28	1.461e-27	gene_id ENSG00000144959; gene_version 10; gene_name NCEH1; gene_source ensembl_havana; gene_biotype protein_coding;
ENSG00000187672	ERC2	protein_coding	3	55508311	56468467	-	219.151	1.75502	0.160388	1.12359e-28	1.57455e-27	gene_id ENSG00000187672; gene_version 13; gene_name ERC2; gene_source ensembl_havana; gene_biotype protein_coding;
ENSG00000170515	PA2G4	protein_coding	12	56104537	56113910	+	41767.5	0.603923	0.0545566	1.14064e-28	1.597e-27	gene_id ENSG00000170515; gene_version 14; gene_name PA2G4; gene_source ensembl_havana; gene_biotype protein_coding;
ENSG00000183044	ABAT	protein_coding	16	8674596	8784575	+	588.441	1.7546	0.160516	1.14277e-28	1.59853e-27	gene_id ENSG00000183044; gene_version 12; gene_name ABAT; gene_source ensembl_havana; gene_biotype protein_coding;
ENSG00000111962	UST	protein_coding	6	148747030	149076990	+	95.6065	3.85291	0.353861	1.22686e-28	1.71461e-27	gene_id ENSG00000111962; gene_version 8; gene_name UST; gene_source ensembl_havana; gene_biotype protein_coding;
ENSG00000013583	HEBP1	protein_coding	12	12974870	13000265	-	475.671	1.4549	0.132879	1.28387e-28	1.79267e-27	gene_id ENSG00000013583; gene_version 10; gene_name HEBP1; gene_source ensembl_havana; gene_biotype protein_coding;
ENSG00000162878	PKDCC	protein_coding	2	42048021	42058517	+	369.859	1.62577	0.148736	1.50002e-28	2.09259e-27	gene_id ENSG00000162878; gene_version 13; gene_name PKDCC; gene_source ensembl_havana; gene_biotype protein_coding;
ENSG00000096996	IL12RB1	protein_coding	19	18058995	18098944	-	1600.33	-0.935667	0.085257	2.02879e-28	2.8277e-27	gene_id ENSG00000096996; gene_version 16; gene_name IL12RB1; gene_source ensembl_havana; gene_biotype protein_coding;
ENSG00000196511	TPK1	protein_coding	7	144451941	144836395	-	157.354	2.16494	0.199279	2.09232e-28	2.91362e-27	gene_id ENSG00000196511; gene_version 14; gene_name TPK1; gene_source ensembl_havana; gene_biotype protein_coding;
ENSG00000185813	PCYT2	protein_coding	17	81900965	81911464	-	4349.77	-0.74168	0.0675104	2.34668e-28	3.26489e-27	gene_id ENSG00000185813; gene_version 10; gene_name PCYT2; gene_source ensembl_havana; gene_biotype protein_coding;
ENSG00000061794	MRPS35	protein_coding	12	27710822	27756295	+	4221.59	0.728059	0.0663121	2.70325e-28	3.7576e-27	gene_id ENSG00000061794; gene_version 13; gene_name MRPS35; gene_source ensembl_havana; gene_biotype protein_coding;
ENSG00000117477	CCDC181	protein_coding	1	169394870	169460669	-	80.2636	4.94595	0.451769	2.96495e-28	4.11766e-27	gene_id ENSG00000117477; gene_version 12; gene_name CCDC181; gene_source ensembl_havana; gene_biotype protein_coding;
ENSG00000197837	HIST4H4	protein_coding	12	14767999	14771131	-	1633.44	1.1399	0.104429	3.00733e-28	4.17277e-27	gene_id ENSG00000197837; gene_version 3; gene_name HIST4H4; gene_source ensembl_havana; gene_biotype protein_coding;
ENSG00000137942	FNBP1L	protein_coding	1	93448131	93554661	+	262.865	2.03135	0.187479	3.23674e-28	4.48706e-27	gene_id ENSG00000137942; gene_version 16; gene_name FNBP1L; gene_source ensembl_havana; gene_biotype protein_coding;
ENSG00000143537	ADAM15	protein_coding	1	155050566	155062775	+	16156.1	0.571801	0.052083	3.35411e-28	4.6456e-27	gene_id ENSG00000143537; gene_version 13; gene_name ADAM15; gene_source ensembl_havana; gene_biotype protein_coding;
ENSG00000232040	ZBED9	protein_coding	6	28570535	28616212	-	153.737	2.09678	0.193931	4.07748e-28	5.64246e-27	gene_id ENSG00000232040; gene_version 4; gene_name ZBED9; gene_source ensembl_havana; gene_biotype protein_coding;
ENSG00000138606	SHF	protein_coding	15	45167214	45201175	-	160.739	2.07547	0.191993	4.12039e-28	5.69674e-27	gene_id ENSG00000138606; gene_version 19; gene_name SHF; gene_source ensembl_havana; gene_biotype protein_coding;
ENSG00000122824	NUDT10	protein_coding	X	51332231	51337525	+	337.389	2.25231	0.208537	4.191e-28	5.7892e-27	gene_id ENSG00000122824; gene_version 11; gene_name NUDT10; gene_source ensembl_havana; gene_biotype protein_coding;
ENSG00000091592	NLRP1	protein_coding	17	5499427	5619424	-	545.279	-1.753	0.161423	4.33542e-28	5.98335e-27	gene_id ENSG00000091592; gene_version 16; gene_name NLRP1; gene_source ensembl_havana; gene_biotype protein_coding;
ENSG00000085741	WNT11	protein_coding	11	76186325	76210736	-	3143.61	1.24972	0.115064	4.65255e-28	6.41529e-27	gene_id ENSG00000085741; gene_version 13; gene_name WNT11; gene_source ensembl_havana; gene_biotype protein_coding;
ENSG00000121753	ADGRB2	protein_coding	1	31727117	31764893	-	208.175	2.3062	0.214155	4.75292e-28	6.54786e-27	gene_id ENSG00000121753; gene_version 12; gene_name ADGRB2; gene_source ensembl_havana; gene_biotype protein_coding;
ENSG00000111726	CMAS	protein_coding	12	22046218	22065674	+	1539	1.10094	0.101231	5.04881e-28	6.94929e-27	gene_id ENSG00000111726; gene_version 13; gene_name CMAS; gene_source ensembl_havana; gene_biotype protein_coding;
ENSG00000189221	MAOA	protein_coding	X	43654907	43746824	+	119.955	6.64375	0.60072	5.06986e-28	6.96709e-27	gene_id ENSG00000189221; gene_version 9; gene_name MAOA; gene_source ensembl_havana; gene_biotype protein_coding;
ENSG00000079156	OSBPL6	protein_coding	2	178194481	178402893	+	454.647	1.31872	0.121627	5.07074e-28	6.96709e-27	gene_id ENSG00000079156; gene_version 17; gene_name OSBPL6; gene_source ensembl_havana; gene_biotype protein_coding;
ENSG00000120280	CXorf21	protein_coding	X	30558809	30577766	-	1598.43	-0.80667	0.0739732	5.24415e-28	7.19896e-27	gene_id ENSG00000120280; gene_version 6; gene_name CXorf21; gene_source ensembl_havana; gene_biotype protein_coding;
ENSG00000198668	CALM1	protein_coding	14	90396502	90408268	+	13776	0.546656	0.0499663	5.27273e-28	7.23178e-27	gene_id ENSG00000198668; gene_version 12; gene_name CALM1; gene_source ensembl_havana; gene_biotype protein_coding;
ENSG00000166387	PPFIBP2	protein_coding	11	7513298	7657127	+	556.508	1.49953	0.138588	5.6427e-28	7.73235e-27	gene_id ENSG00000166387; gene_version 13; gene_name PPFIBP2; gene_source ensembl_havana; gene_biotype protein_coding;
ENSG00000070366	SMG6	protein_coding	17	2059839	2303785	-	1756.98	-0.860415	0.0791529	6.99427e-28	9.57596e-27	gene_id ENSG00000070366; gene_version 14; gene_name SMG6; gene_source ensembl_havana; gene_biotype protein_coding;
ENSG00000249242	TMEM150C	protein_coding	4	82483170	82562357	-	123.223	2.92836	0.273157	7.04752e-28	9.63181e-27	gene_id ENSG00000249242; gene_version 8; gene_name TMEM150C; gene_source ensembl_havana; gene_biotype protein_coding;
ENSG00000160447	PKN3	protein_coding	9	128702503	128720916	+	417.226	1.5112	0.139918	7.0416e-28	9.63181e-27	gene_id ENSG00000160447; gene_version 7; gene_name PKN3; gene_source ensembl_havana; gene_biotype protein_coding;
ENSG00000180263	FGD6	protein_coding	12	95076749	95217482	-	193.891	2.15143	0.200283	7.59094e-28	1.03654e-26	gene_id ENSG00000180263; gene_version 14; gene_name FGD6; gene_source ensembl_havana; gene_biotype protein_coding;
ENSG00000120256	LRP11	protein_coding	6	149818757	149864359	-	137.138	2.17045	0.201913	7.61313e-28	1.03773e-26	gene_id ENSG00000120256; gene_version 11; gene_name LRP11; gene_source ensembl_havana; gene_biotype protein_coding;
ENSG00000136830	NIBAN2	protein_coding	9	127505339	127578989	-	785.206	1.14549	0.105817	7.60897e-28	1.03773e-26	gene_id ENSG00000136830; gene_version 12; gene_name NIBAN2; gene_source ensembl_havana; gene_biotype protein_coding;
ENSG00000140443	IGF1R	protein_coding	15	98648539	98964530	+	10437.9	0.674598	0.0619609	7.83203e-28	1.06663e-26	gene_id ENSG00000140443; gene_version 15; gene_name IGF1R; gene_source ensembl_havana; gene_biotype protein_coding;
ENSG00000126603	GLIS2	protein_coding	16	4314761	4339597	+	5741.74	1.30196	0.120758	1.03037e-27	1.40201e-26	gene_id ENSG00000126603; gene_version 8; gene_name GLIS2; gene_source ensembl_havana; gene_biotype protein_coding;
ENSG00000148218	ALAD	protein_coding	9	113386312	113401290	-	2737.3	0.728016	0.0671263	1.1467e-27	1.55892e-26	gene_id ENSG00000148218; gene_version 16; gene_name ALAD; gene_source ensembl_havana; gene_biotype protein_coding;
ENSG00000116096	SPR	protein_coding	2	72887382	72892158	+	2679.03	1.22255	0.113487	1.18233e-27	1.60595e-26	gene_id ENSG00000116096; gene_version 6; gene_name SPR; gene_source ensembl_havana; gene_biotype protein_coding;
ENSG00000147251	DOCK11	protein_coding	X	118495898	118686163	+	4554.04	-0.596818	0.0549727	1.24578e-27	1.69065e-26	gene_id ENSG00000147251; gene_version 15; gene_name DOCK11; gene_source ensembl_havana; gene_biotype protein_coding;
ENSG00000169660	HEXD	protein_coding	17	82418318	82442645	+	2518.28	-0.997621	0.0923888	1.24839e-27	1.69272e-26	gene_id ENSG00000169660; gene_version 16; gene_name HEXD; gene_source ensembl_havana; gene_biotype protein_coding;
ENSG00000172071	EIF2AK3	protein_coding	2	88556741	88627464	-	4214.19	-0.662815	0.0611306	1.26005e-27	1.70703e-26	gene_id ENSG00000172071; gene_version 14; gene_name EIF2AK3; gene_source ensembl_havana; gene_biotype protein_coding;
ENSG00000158805	ZNF276	protein_coding	16	89720400	89740925	+	8106.2	-0.737218	0.0680546	1.32512e-27	1.79361e-26	gene_id ENSG00000158805; gene_version 12; gene_name ZNF276; gene_source ensembl_havana; gene_biotype protein_coding;
ENSG00000173230	GOLGB1	protein_coding	3	121663199	121749767	-	7414.58	-0.662222	0.0612	1.59783e-27	2.16084e-26	gene_id ENSG00000173230; gene_version 15; gene_name GOLGB1; gene_source ensembl_havana; gene_biotype protein_coding;
ENSG00000165730	STOX1	protein_coding	10	68827531	68895432	+	284.547	1.55038	0.144872	1.82226e-27	2.4622e-26	gene_id ENSG00000165730; gene_version 16; gene_name STOX1; gene_source ensembl_havana; gene_biotype protein_coding;
ENSG00000187764	SEMA4D	protein_coding	9	89360787	89498130	-	13545	0.664284	0.0615722	2.33957e-27	3.15842e-26	gene_id ENSG00000187764; gene_version 11; gene_name SEMA4D; gene_source ensembl_havana; gene_biotype protein_coding;
ENSG00000167106	FAM102A	protein_coding	9	127940582	127980989	-	3327.46	0.693762	0.0643668	2.70176e-27	3.6442e-26	gene_id ENSG00000167106; gene_version 12; gene_name FAM102A; gene_source ensembl_havana; gene_biotype protein_coding;
ENSG00000165661	QSOX2	protein_coding	9	136206333	136245841	-	4608.1	0.675914	0.0627675	2.96756e-27	3.99923e-26	gene_id ENSG00000165661; gene_version 16; gene_name QSOX2; gene_source ensembl_havana; gene_biotype protein_coding;
ENSG00000184428	TOP1MT	protein_coding	8	143304384	143359979	-	3803.36	-0.648712	0.0602927	3.28234e-27	4.41959e-26	gene_id ENSG00000184428; gene_version 13; gene_name TOP1MT; gene_source ensembl_havana; gene_biotype protein_coding;
ENSG00000095951	HIVEP1	protein_coding	6	12008762	12164999	+	9236.35	-1.23048	0.115343	3.53931e-27	4.76145e-26	gene_id ENSG00000095951; gene_version 17; gene_name HIVEP1; gene_source ensembl_havana; gene_biotype protein_coding;
ENSG00000205683	DPF3	protein_coding	14	72619296	72894116	-	824.885	-1.0031	0.0937906	3.71948e-27	4.99948e-26	gene_id ENSG00000205683; gene_version 11; gene_name DPF3; gene_source ensembl_havana; gene_biotype protein_coding;
ENSG00000177707	NECTIN3	protein_coding	3	111070071	111275563	+	1991.47	-1.14966	0.107642	3.73404e-27	5.0147e-26	gene_id ENSG00000177707; gene_version 11; gene_name NECTIN3; gene_source ensembl_havana; gene_biotype protein_coding;
ENSG00000136010	ALDH1L2	protein_coding	12	105019784	105107643	-	2213.96	-1.5935	0.149963	3.79287e-27	5.08929e-26	gene_id ENSG00000136010; gene_version 14; gene_name ALDH1L2; gene_source ensembl_havana; gene_biotype protein_coding;
ENSG00000101236	RNF24	protein_coding	20	3927309	4015558	-	512.494	1.1884	0.111563	4.8666e-27	6.52437e-26	gene_id ENSG00000101236; gene_version 17; gene_name RNF24; gene_source ensembl_havana; gene_biotype protein_coding;
ENSG00000111666	CHPT1	protein_coding	12	101696947	101744140	+	2308.02	0.935656	0.0876394	5.46543e-27	7.32083e-26	gene_id ENSG00000111666; gene_version 11; gene_name CHPT1; gene_source ensembl_havana; gene_biotype protein_coding;
ENSG00000124507	PACSIN1	protein_coding	6	34466061	34535229	+	113.358	2.96265	0.280967	5.5538e-27	7.43277e-26	gene_id ENSG00000124507; gene_version 11; gene_name PACSIN1; gene_source ensembl_havana; gene_biotype protein_coding;
ENSG00000083857	FAT1	protein_coding	4	186587794	186726722	-	293.598	8.90415	0.80769	5.99306e-27	8.01371e-26	gene_id ENSG00000083857; gene_version 14; gene_name FAT1; gene_source ensembl_havana; gene_biotype protein_coding;
ENSG00000197859	ADAMTSL2	protein_coding	9	133532164	133575519	+	557.161	-14.1668	3.37575	6.35755e-27	8.49376e-26	gene_id ENSG00000197859; gene_version 10; gene_name ADAMTSL2; gene_source ensembl_havana; gene_biotype protein_coding;
ENSG00000140450	ARRDC4	protein_coding	15	97960703	97973833	+	93.3776	5.86308	0.546735	6.41989e-27	8.56964e-26	gene_id ENSG00000140450; gene_version 9; gene_name ARRDC4; gene_source ensembl_havana; gene_biotype protein_coding;
ENSG00000141013	GAS8	protein_coding	16	90019629	90044975	+	790.684	-0.996181	0.093576	6.48483e-27	8.64859e-26	gene_id ENSG00000141013; gene_version 17; gene_name GAS8; gene_source ensembl_havana; gene_biotype protein_coding;
ENSG00000082641	NFE2L1	protein_coding	17	48048329	48061545	+	16552.3	-0.519728	0.0485195	6.49022e-27	8.64859e-26	gene_id ENSG00000082641; gene_version 16; gene_name NFE2L1; gene_source ensembl_havana; gene_biotype protein_coding;
ENSG00000238164	TNFRSF14-AS1	lncRNA	1	2549920	2557031	-	522.42	-1.40351	0.132446	7.04642e-27	9.38168e-26	gene_id ENSG00000238164; gene_version 6; gene_name TNFRSF14-AS1; gene_source havana; gene_biotype lncRNA;
ENSG00000148110	MFSD14B	protein_coding	9	94374569	94461042	+	7586.76	0.574396	0.0536232	7.07536e-27	9.41211e-26	gene_id ENSG00000148110; gene_version 16; gene_name MFSD14B; gene_source ensembl_havana; gene_biotype protein_coding;
ENSG00000137834	SMAD6	protein_coding	15	66702236	66782849	+	163.573	2.07603	0.197034	8.03628e-27	1.06812e-25	gene_id ENSG00000137834; gene_version 15; gene_name SMAD6; gene_source ensembl_havana; gene_biotype protein_coding;
ENSG00000177426	TGIF1	protein_coding	18	3411608	3459978	+	1023.39	0.916631	0.0861965	8.46159e-27	1.12368e-25	gene_id ENSG00000177426; gene_version 20; gene_name TGIF1; gene_source ensembl_havana; gene_biotype protein_coding;
ENSG00000124942	AHNAK	protein_coding	11	62433542	62556235	-	92013.1	-0.849286	0.0797402	9.96041e-27	1.32159e-25	gene_id ENSG00000124942; gene_version 14; gene_name AHNAK; gene_source ensembl_havana; gene_biotype protein_coding;
ENSG00000180448	ARHGAP45	protein_coding	19	1065923	1086628	+	16392.5	-0.773983	0.0728169	1.0174e-26	1.34877e-25	gene_id ENSG00000180448; gene_version 10; gene_name ARHGAP45; gene_source ensembl_havana; gene_biotype protein_coding;
ENSG00000158769	F11R	protein_coding	1	160995211	161021343	-	509.522	1.27742	0.120853	1.04038e-26	1.37806e-25	gene_id ENSG00000158769; gene_version 18; gene_name F11R; gene_source ensembl_havana; gene_biotype protein_coding;
ENSG00000197763	TXNRD3	protein_coding	3	126607059	126655124	-	150.304	2.33942	0.222735	1.05838e-26	1.4007e-25	gene_id ENSG00000197763; gene_version 17; gene_name TXNRD3; gene_source ensembl_havana; gene_biotype protein_coding;
ENSG00000022840	RNF10	protein_coding	12	120533480	120577588	+	7980.88	-0.689766	0.0647564	1.1588e-26	1.5323e-25	gene_id ENSG00000022840; gene_version 16; gene_name RNF10; gene_source ensembl_havana; gene_biotype protein_coding;
ENSG00000100320	RBFOX2	protein_coding	22	35738736	36028824	-	1438.42	0.806337	0.0759028	1.16481e-26	1.53892e-25	gene_id ENSG00000100320; gene_version 23; gene_name RBFOX2; gene_source ensembl_havana; gene_biotype protein_coding;
ENSG00000240891	PLCXD2	protein_coding	3	111674676	111846447	+	1048.91	-1.0442	0.0986959	1.29876e-26	1.71444e-25	gene_id ENSG00000240891; gene_version 8; gene_name PLCXD2; gene_source ensembl_havana; gene_biotype protein_coding;
ENSG00000198680	TUSC1	protein_coding	9	25676389	25678440	-	991.211	0.994501	0.0939325	1.32071e-26	1.74192e-25	gene_id ENSG00000198680; gene_version 4; gene_name TUSC1; gene_source ensembl_havana; gene_biotype protein_coding;
ENSG00000137936	BCAR3	protein_coding	1	93561741	93847150	-	126.339	2.57861	0.24645	1.35508e-26	1.78573e-25	gene_id ENSG00000137936; gene_version 18; gene_name BCAR3; gene_source ensembl_havana; gene_biotype protein_coding;
ENSG00000160703	NLRX1	protein_coding	11	119166568	119184016	+	899.766	0.881033	0.0832718	1.61782e-26	2.13015e-25	gene_id ENSG00000160703; gene_version 16; gene_name NLRX1; gene_source ensembl_havana; gene_biotype protein_coding;
ENSG00000172164	SNTB1	protein_coding	8	120535745	120813273	-	310.441	1.57745	0.150469	1.92783e-26	2.53617e-25	gene_id ENSG00000172164; gene_version 15; gene_name SNTB1; gene_source ensembl_havana; gene_biotype protein_coding;
ENSG00000154917	RAB6B	protein_coding	3	133824235	133895882	-	128.152	6.98928	0.650189	1.98458e-26	2.60862e-25	gene_id ENSG00000154917; gene_version 11; gene_name RAB6B; gene_source ensembl_havana; gene_biotype protein_coding;
ENSG00000215105	TTC3P1	processed_pseudogene	X	75740831	75746911	-	882.41	0.956971	0.09074	2.12066e-26	2.78513e-25	gene_id ENSG00000215105; gene_version 4; gene_name TTC3P1; gene_source havana; gene_biotype processed_pseudogene;
ENSG00000122188	LAX1	protein_coding	1	203765177	203776372	+	953.946	-1.17673	0.111987	2.12295e-26	2.78577e-25	gene_id ENSG00000122188; gene_version 13; gene_name LAX1; gene_source ensembl_havana; gene_biotype protein_coding;
ENSG00000173930	SLCO4C1	protein_coding	5	102233986	102296284	-	199.2	2.79633	0.268897	2.79979e-26	3.67081e-25	gene_id ENSG00000173930; gene_version 9; gene_name SLCO4C1; gene_source ensembl_havana; gene_biotype protein_coding;
ENSG00000159247	TUBBP5	transcribed_unprocessed_pseudogene	9	138150075	138177433	+	223.791	1.60381	0.153588	2.88805e-26	3.78332e-25	gene_id ENSG00000159247; gene_version 13; gene_name TUBBP5; gene_source havana; gene_biotype transcribed_unprocessed_pseudogene;
ENSG00000119686	FLVCR2	protein_coding	14	75578620	75663214	+	212.217	1.69344	0.162367	2.96209e-26	3.87703e-25	gene_id ENSG00000119686; gene_version 10; gene_name FLVCR2; gene_source ensembl_havana; gene_biotype protein_coding;
ENSG00000011201	ANOS1	protein_coding	X	8528874	8732137	-	1532.8	-0.877651	0.083451	3.14902e-26	4.11821e-25	gene_id ENSG00000011201; gene_version 12; gene_name ANOS1; gene_source ensembl_havana; gene_biotype protein_coding;
ENSG00000143344	RGL1	protein_coding	1	183636085	183928531	+	12393.1	-0.997336	0.0950103	3.22512e-26	4.21417e-25	gene_id ENSG00000143344; gene_version 15; gene_name RGL1; gene_source ensembl_havana; gene_biotype protein_coding;
ENSG00000111144	LTA4H	protein_coding	12	96000753	96043520	-	2996.74	0.712026	0.0676547	3.77038e-26	4.92249e-25	gene_id ENSG00000111144; gene_version 10; gene_name LTA4H; gene_source ensembl_havana; gene_biotype protein_coding;
ENSG00000186564	FOXD2	protein_coding	1	47436017	47440691	+	259.717	1.5124	0.145023	3.78223e-26	4.93381e-25	gene_id ENSG00000186564; gene_version 5; gene_name FOXD2; gene_source ensembl_havana; gene_biotype protein_coding;
ENSG00000167767	KRT80	protein_coding	12	52168996	52192014	-	71.4383	4.76925	0.454837	3.88537e-26	5.06408e-25	gene_id ENSG00000167767; gene_version 14; gene_name KRT80; gene_source ensembl_havana; gene_biotype protein_coding;
ENSG00000156299	TIAM1	protein_coding	21	31118416	31559977	-	3994.78	-0.732163	0.0696316	3.89584e-26	5.07345e-25	gene_id ENSG00000156299; gene_version 13; gene_name TIAM1; gene_source ensembl_havana; gene_biotype protein_coding;
ENSG00000138604	GLCE	protein_coding	15	69160584	69272217	+	809.881	0.95314	0.0909045	3.93439e-26	5.11934e-25	gene_id ENSG00000138604; gene_version 10; gene_name GLCE; gene_source ensembl_havana; gene_biotype protein_coding;
ENSG00000149781	FERMT3	protein_coding	11	64206678	64223886	+	8872.72	-0.749914	0.071345	4.06853e-26	5.28943e-25	gene_id ENSG00000149781; gene_version 12; gene_name FERMT3; gene_source ensembl_havana; gene_biotype protein_coding;
ENSG00000159399	HK2	protein_coding	2	74833981	74893359	+	16416.2	0.670253	0.0637417	4.07811e-26	5.29743e-25	gene_id ENSG00000159399; gene_version 9; gene_name HK2; gene_source ensembl_havana; gene_biotype protein_coding;
ENSG00000075275	CELSR1	protein_coding	22	46360834	46537170	-	613.755	1.14631	0.109688	4.41954e-26	5.73613e-25	gene_id ENSG00000075275; gene_version 16; gene_name CELSR1; gene_source ensembl_havana; gene_biotype protein_coding;
ENSG00000069011	PITX1	protein_coding	5	135027734	135034813	-	8662.87	1.01006	0.0964848	4.54106e-26	5.88891e-25	gene_id ENSG00000069011; gene_version 16; gene_name PITX1; gene_source ensembl_havana; gene_biotype protein_coding;
ENSG00000181449	SOX2	protein_coding	3	181711925	181714436	+	5688.94	0.968511	0.0926049	5.13986e-26	6.65987e-25	gene_id ENSG00000181449; gene_version 4; gene_name SOX2; gene_source ensembl_havana; gene_biotype protein_coding;
ENSG00000172731	LRRC20	protein_coding	10	70298970	70382650	-	1523.1	0.808972	0.0771773	5.20406e-26	6.73741e-25	gene_id ENSG00000172731; gene_version 14; gene_name LRRC20; gene_source ensembl_havana; gene_biotype protein_coding;
ENSG00000143067	ZNF697	protein_coding	1	119619377	119648266	-	305.655	1.39123	0.133655	5.22246e-26	6.75557e-25	gene_id ENSG00000143067; gene_version 5; gene_name ZNF697; gene_source ensembl_havana; gene_biotype protein_coding;
ENSG00000143321	HDGF	protein_coding	1	156742109	156766925	-	132128	0.453892	0.0431855	6.16541e-26	7.96868e-25	gene_id ENSG00000143321; gene_version 19; gene_name HDGF; gene_source ensembl_havana; gene_biotype protein_coding;
ENSG00000049769	PPP1R3F	protein_coding	X	49269793	49301461	+	418.116	1.33747	0.128651	6.29563e-26	8.13019e-25	gene_id ENSG00000049769; gene_version 14; gene_name PPP1R3F; gene_source ensembl_havana; gene_biotype protein_coding;
ENSG00000147180	ZNF711	protein_coding	X	85244032	85273362	+	1576	0.998582	0.0957513	6.32389e-26	8.15987e-25	gene_id ENSG00000147180; gene_version 16; gene_name ZNF711; gene_source ensembl_havana; gene_biotype protein_coding;
ENSG00000114861	FOXP1	protein_coding	3	70952817	71583993	-	2640.28	-1.00944	0.0967854	6.61366e-26	8.52666e-25	gene_id ENSG00000114861; gene_version 20; gene_name FOXP1; gene_source ensembl_havana; gene_biotype protein_coding;
ENSG00000136826	KLF4	protein_coding	9	107484852	107490482	-	300.475	1.41276	0.136136	6.84653e-26	8.81954e-25	gene_id ENSG00000136826; gene_version 15; gene_name KLF4; gene_source ensembl_havana; gene_biotype protein_coding;
ENSG00000259985	AC017100.1	lncRNA	18	31685655	31686823	+	75.5047	3.75692	0.363745	7.21394e-26	9.28509e-25	gene_id ENSG00000259985; gene_version 1; gene_name AC017100.1; gene_source havana; gene_biotype lncRNA;
ENSG00000105639	JAK3	protein_coding	19	17824780	17848071	-	11232.4	-0.9093	0.0872582	7.8317e-26	1.00718e-24	gene_id ENSG00000105639; gene_version 18; gene_name JAK3; gene_source ensembl_havana; gene_biotype protein_coding;
ENSG00000142634	EFHD2	protein_coding	1	15409888	15430339	+	7097.45	0.608587	0.0584446	7.94404e-26	1.02078e-24	gene_id ENSG00000142634; gene_version 13; gene_name EFHD2; gene_source ensembl_havana; gene_biotype protein_coding;
ENSG00000157637	SLC38A10	protein_coding	17	81244811	81295547	-	7020.15	-0.831864	0.0794888	8.00536e-26	1.02781e-24	gene_id ENSG00000157637; gene_version 13; gene_name SLC38A10; gene_source ensembl_havana; gene_biotype protein_coding;
ENSG00000134253	TRIM45	protein_coding	1	117111060	117122587	-	104.945	2.75018	0.267207	8.88826e-26	1.14022e-24	gene_id ENSG00000134253; gene_version 10; gene_name TRIM45; gene_source ensembl_havana; gene_biotype protein_coding;
ENSG00000125170	DOK4	protein_coding	16	57471922	57487327	-	1658.92	-0.933007	0.0896514	8.95629e-26	1.14799e-24	gene_id ENSG00000125170; gene_version 11; gene_name DOK4; gene_source ensembl_havana; gene_biotype protein_coding;
ENSG00000172081	MOB3A	protein_coding	19	2071036	2096673	-	8431.09	-0.711448	0.068139	9.09413e-26	1.1647e-24	gene_id ENSG00000172081; gene_version 14; gene_name MOB3A; gene_source ensembl_havana; gene_biotype protein_coding;
ENSG00000184009	ACTG1	protein_coding	17	81509971	81523847	-	120444	-0.687173	0.0658773	9.36624e-26	1.19855e-24	gene_id ENSG00000184009; gene_version 12; gene_name ACTG1; gene_source ensembl_havana; gene_biotype protein_coding;
ENSG00000141448	GATA6	protein_coding	18	22169392	22202528	+	121.403	6.91007	0.652205	9.91549e-26	1.26779e-24	gene_id ENSG00000141448; gene_version 10; gene_name GATA6; gene_source ensembl_havana; gene_biotype protein_coding;
ENSG00000197355	UAP1L1	protein_coding	9	137077517	137084539	+	1451.13	-0.83247	0.0799609	1.00539e-25	1.28442e-24	gene_id ENSG00000197355; gene_version 11; gene_name UAP1L1; gene_source ensembl_havana; gene_biotype protein_coding;
ENSG00000134954	ETS1	protein_coding	11	128458761	128587558	-	11217.8	-0.62798	0.0601349	1.0604e-25	1.35358e-24	gene_id ENSG00000134954; gene_version 14; gene_name ETS1; gene_source ensembl_havana; gene_biotype protein_coding;
ENSG00000167103	PIP5KL1	protein_coding	9	127920881	127930785	-	583.445	-1.59019	0.15412	1.24379e-25	1.58637e-24	gene_id ENSG00000167103; gene_version 12; gene_name PIP5KL1; gene_source ensembl_havana; gene_biotype protein_coding;
ENSG00000143126	CELSR2	protein_coding	1	109249539	109275751	+	10556.4	0.885178	0.0852115	1.25737e-25	1.60238e-24	gene_id ENSG00000143126; gene_version 8; gene_name CELSR2; gene_source ensembl_havana; gene_biotype protein_coding;
ENSG00000188042	ARL4C	protein_coding	2	234493041	234497081	-	1882.49	-0.925297	0.0891187	1.33753e-25	1.70312e-24	gene_id ENSG00000188042; gene_version 8; gene_name ARL4C; gene_source ensembl_havana; gene_biotype protein_coding;
ENSG00000185507	IRF7	protein_coding	11	612553	615983	-	789.961	-1.52654	0.14833	1.38926e-25	1.76753e-24	gene_id ENSG00000185507; gene_version 21; gene_name IRF7; gene_source ensembl_havana; gene_biotype protein_coding;
ENSG00000101493	ZNF516	protein_coding	18	76357682	76495242	-	5073.98	0.669107	0.0642915	1.39595e-25	1.77459e-24	gene_id ENSG00000101493; gene_version 11; gene_name ZNF516; gene_source ensembl_havana; gene_biotype protein_coding;
ENSG00000114026	OGG1	protein_coding	3	9749944	9788219	+	1080.72	-0.819938	0.078996	1.42736e-25	1.81303e-24	gene_id ENSG00000114026; gene_version 21; gene_name OGG1; gene_source ensembl_havana; gene_biotype protein_coding;
ENSG00000073711	PPP2R3A	protein_coding	3	135965728	136147894	+	145.037	2.36409	0.23098	1.49514e-25	1.89756e-24	gene_id ENSG00000073711; gene_version 11; gene_name PPP2R3A; gene_source ensembl_havana; gene_biotype protein_coding;
ENSG00000177788	AL162595.1	lncRNA	1	229256892	229271242	-	1129.67	-0.809127	0.0782073	2.12436e-25	2.69394e-24	gene_id ENSG00000177788; gene_version 6; gene_name AL162595.1; gene_source havana; gene_biotype lncRNA;
ENSG00000163536	SERPINI1	protein_coding	3	167735243	167825568	+	333.845	1.6952	0.16581	2.35226e-25	2.98049e-24	gene_id ENSG00000163536; gene_version 12; gene_name SERPINI1; gene_source ensembl_havana; gene_biotype protein_coding;
ENSG00000109686	SH3D19	protein_coding	4	151102751	151325632	-	154.396	7.57141	0.716034	2.39776e-25	3.03565e-24	gene_id ENSG00000109686; gene_version 18; gene_name SH3D19; gene_source ensembl_havana; gene_biotype protein_coding;
ENSG00000131069	ACSS2	protein_coding	20	34872146	34927962	+	864.795	0.885461	0.0858127	2.52129e-25	3.18945e-24	gene_id ENSG00000131069; gene_version 20; gene_name ACSS2; gene_source ensembl_havana; gene_biotype protein_coding;
ENSG00000112232	KHDRBS2	protein_coding	6	61679961	62286225	-	80.2004	5.6417	0.543053	2.62435e-25	3.31711e-24	gene_id ENSG00000112232; gene_version 9; gene_name KHDRBS2; gene_source ensembl_havana; gene_biotype protein_coding;
ENSG00000138061	CYP1B1	protein_coding	2	38066973	38109902	-	839.103	0.940532	0.0912993	2.89149e-25	3.65177e-24	gene_id ENSG00000138061; gene_version 12; gene_name CYP1B1; gene_source ensembl_havana; gene_biotype protein_coding;
ENSG00000197536	C5orf56	lncRNA	5	132410636	132488702	+	300.462	-1.38881	0.135763	2.89561e-25	3.654e-24	gene_id ENSG00000197536; gene_version 11; gene_name C5orf56; gene_source ensembl_havana; gene_biotype lncRNA;
ENSG00000105255	FSD1	protein_coding	19	4304598	4323843	+	744.256	1.01127	0.0984149	3.44471e-25	4.34337e-24	gene_id ENSG00000105255; gene_version 11; gene_name FSD1; gene_source ensembl_havana; gene_biotype protein_coding;
ENSG00000132549	VPS13B	protein_coding	8	99013266	99877580	+	9561.34	-0.560157	0.0543139	4.25021e-25	5.35464e-24	gene_id ENSG00000132549; gene_version 18; gene_name VPS13B; gene_source ensembl_havana; gene_biotype protein_coding;
ENSG00000066697	MSANTD3	protein_coding	9	100427156	100451711	+	1875.95	0.669695	0.0650189	4.29029e-25	5.40073e-24	gene_id ENSG00000066697; gene_version 14; gene_name MSANTD3; gene_source ensembl_havana; gene_biotype protein_coding;
ENSG00000121005	CRISPLD1	protein_coding	8	74984505	75034558	+	149.312	7.52542	0.715187	4.43896e-25	5.58164e-24	gene_id ENSG00000121005; gene_version 9; gene_name CRISPLD1; gene_source ensembl_havana; gene_biotype protein_coding;
ENSG00000136937	NCBP1	protein_coding	9	97633668	97673748	+	8304.85	0.557075	0.0539707	4.44121e-25	5.58164e-24	gene_id ENSG00000136937; gene_version 13; gene_name NCBP1; gene_source ensembl_havana; gene_biotype protein_coding;
ENSG00000157873	TNFRSF14	protein_coding	1	2555639	2565382	+	2124.71	-1.2481	0.12227	4.51055e-25	5.66418e-24	gene_id ENSG00000157873; gene_version 17; gene_name TNFRSF14; gene_source ensembl_havana; gene_biotype protein_coding;
ENSG00000151229	SLC2A13	protein_coding	12	39755025	40106089	-	506.887	1.10353	0.107874	4.77811e-25	5.99531e-24	gene_id ENSG00000151229; gene_version 13; gene_name SLC2A13; gene_source ensembl_havana; gene_biotype protein_coding;
ENSG00000160746	ANO10	protein_coding	3	43354859	43691594	-	242.593	1.46449	0.143809	4.95306e-25	6.20978e-24	gene_id ENSG00000160746; gene_version 13; gene_name ANO10; gene_source ensembl_havana; gene_biotype protein_coding;
ENSG00000136231	IGF2BP3	protein_coding	7	23310209	23470491	-	6383.01	-0.570449	0.0553955	5.17597e-25	6.48401e-24	gene_id ENSG00000136231; gene_version 14; gene_name IGF2BP3; gene_source ensembl_havana; gene_biotype protein_coding;
ENSG00000156127	BATF	protein_coding	14	75522455	75547004	+	529.694	1.06916	0.104633	5.60123e-25	7.00688e-24	gene_id ENSG00000156127; gene_version 7; gene_name BATF; gene_source ensembl_havana; gene_biotype protein_coding;
ENSG00000162688	AGL	protein_coding	1	99850361	99924023	+	1266.56	0.925041	0.090338	5.60242e-25	7.00688e-24	gene_id ENSG00000162688; gene_version 17; gene_name AGL; gene_source ensembl_havana; gene_biotype protein_coding;
ENSG00000124357	NAGK	protein_coding	2	71064344	71079808	+	1685.08	-0.898443	0.0877809	5.80686e-25	7.2567e-24	gene_id ENSG00000124357; gene_version 13; gene_name NAGK; gene_source ensembl_havana; gene_biotype protein_coding;
ENSG00000170775	GPR37	protein_coding	7	124743885	124765792	-	602.271	1.62612	0.160259	6.09707e-25	7.61321e-24	gene_id ENSG00000170775; gene_version 3; gene_name GPR37; gene_source ensembl_havana; gene_biotype protein_coding;
ENSG00000006831	ADIPOR2	protein_coding	12	1688574	1788674	+	5399.75	0.658285	0.0640822	6.17881e-25	7.70906e-24	gene_id ENSG00000006831; gene_version 10; gene_name ADIPOR2; gene_source ensembl_havana; gene_biotype protein_coding;
ENSG00000152223	EPG5	protein_coding	18	45847609	45967329	-	5861.18	-0.596741	0.0583409	6.54585e-25	8.16043e-24	gene_id ENSG00000152223; gene_version 15; gene_name EPG5; gene_source ensembl_havana; gene_biotype protein_coding;
ENSG00000127483	HP1BP3	protein_coding	1	20742679	20787323	-	11000.5	-0.570248	0.0555613	6.99645e-25	8.71515e-24	gene_id ENSG00000127483; gene_version 18; gene_name HP1BP3; gene_source ensembl_havana; gene_biotype protein_coding;
ENSG00000151726	ACSL1	protein_coding	4	184755595	184826818	-	2059.81	0.744668	0.0727412	7.38898e-25	9.19669e-24	gene_id ENSG00000151726; gene_version 14; gene_name ACSL1; gene_source ensembl_havana; gene_biotype protein_coding;
ENSG00000117519	CNN3	protein_coding	1	94896949	94927223	-	469.092	13.473	3.18102	7.70656e-25	9.58426e-24	gene_id ENSG00000117519; gene_version 16; gene_name CNN3; gene_source ensembl_havana; gene_biotype protein_coding;
ENSG00000130204	TOMM40	protein_coding	19	44890569	44903689	+	29708.2	0.487954	0.0476051	7.89417e-25	9.8097e-24	gene_id ENSG00000130204; gene_version 13; gene_name TOMM40; gene_source ensembl_havana; gene_biotype protein_coding;
ENSG00000086289	EPDR1	protein_coding	7	37683843	37951936	+	6552.81	0.731912	0.0715579	8.23924e-25	1.02303e-23	gene_id ENSG00000086289; gene_version 12; gene_name EPDR1; gene_source ensembl_havana; gene_biotype protein_coding;
ENSG00000106348	IMPDH1	protein_coding	7	128392277	128410252	-	18658	0.53235	0.0519623	9.02225e-25	1.11935e-23	gene_id ENSG00000106348; gene_version 18; gene_name IMPDH1; gene_source ensembl_havana; gene_biotype protein_coding;
ENSG00000048740	CELF2	protein_coding	10	10798397	11336675	+	11776.7	-0.550398	0.0537511	9.28893e-25	1.15151e-23	gene_id ENSG00000048740; gene_version 18; gene_name CELF2; gene_source ensembl_havana; gene_biotype protein_coding;
ENSG00000089693	MLF2	protein_coding	12	6747996	6767475	-	7626.1	0.604851	0.0591402	9.39921e-25	1.16425e-23	gene_id ENSG00000089693; gene_version 10; gene_name MLF2; gene_source ensembl_havana; gene_biotype protein_coding;
ENSG00000148225	WDR31	protein_coding	9	113313222	113340298	-	323.849	1.78943	0.177577	9.5131e-25	1.17742e-23	gene_id ENSG00000148225; gene_version 16; gene_name WDR31; gene_source ensembl_havana; gene_biotype protein_coding;
ENSG00000188747	NOXA1	protein_coding	9	137423350	137434406	+	161.44	-2.18123	0.21679	9.72947e-25	1.20323e-23	gene_id ENSG00000188747; gene_version 8; gene_name NOXA1; gene_source ensembl_havana; gene_biotype protein_coding;
ENSG00000131018	SYNE1	protein_coding	6	152121684	152637801	-	3455.54	-0.571296	0.0558435	9.82791e-25	1.21444e-23	gene_id ENSG00000131018; gene_version 24; gene_name SYNE1; gene_source ensembl_havana; gene_biotype protein_coding;
ENSG00000059122	FLYWCH1	protein_coding	16	2911937	2951208	+	10720.2	-0.584968	0.0572529	1.02737e-24	1.26851e-23	gene_id ENSG00000059122; gene_version 16; gene_name FLYWCH1; gene_source ensembl_havana; gene_biotype protein_coding;
ENSG00000154639	CXADR	protein_coding	21	17513043	17593579	+	708.412	1.15874	0.114219	1.0671e-24	1.31652e-23	gene_id ENSG00000154639; gene_version 19; gene_name CXADR; gene_source ensembl_havana; gene_biotype protein_coding;
ENSG00000070540	WIPI1	protein_coding	17	68420948	68457513	-	1160.39	-0.843796	0.0828962	1.08558e-24	1.33825e-23	gene_id ENSG00000070540; gene_version 13; gene_name WIPI1; gene_source ensembl_havana; gene_biotype protein_coding;
ENSG00000164649	CDCA7L	protein_coding	7	21900899	21945903	-	7473.74	0.663	0.0649784	1.14453e-24	1.40979e-23	gene_id ENSG00000164649; gene_version 20; gene_name CDCA7L; gene_source ensembl_havana; gene_biotype protein_coding;
ENSG00000173110	HSPA6	protein_coding	1	161524540	161526894	+	165.086	1.96492	0.1955	1.17104e-24	1.4413e-23	gene_id ENSG00000173110; gene_version 8; gene_name HSPA6; gene_source ensembl_havana; gene_biotype protein_coding;
ENSG00000113594	LIFR	protein_coding	5	38474668	38608354	-	254.156	-1.97435	0.196392	1.19172e-24	1.46558e-23	gene_id ENSG00000113594; gene_version 10; gene_name LIFR; gene_source ensembl_havana; gene_biotype protein_coding;
ENSG00000124243	BCAS4	protein_coding	20	50794894	50882676	+	198.238	2.13704	0.213319	1.38745e-24	1.70494e-23	gene_id ENSG00000124243; gene_version 17; gene_name BCAS4; gene_source ensembl_havana; gene_biotype protein_coding;
ENSG00000103966	EHD4	protein_coding	15	41895933	41972557	-	2581.74	0.775604	0.0763222	1.5052e-24	1.84817e-23	gene_id ENSG00000103966; gene_version 11; gene_name EHD4; gene_source ensembl_havana; gene_biotype protein_coding;
ENSG00000126091	ST3GAL3	protein_coding	1	43705824	43931165	+	606.263	-1.29596	0.128651	1.63948e-24	2.01146e-23	gene_id ENSG00000126091; gene_version 20; gene_name ST3GAL3; gene_source ensembl_havana; gene_biotype protein_coding;
ENSG00000125850	OVOL2	protein_coding	20	17956979	18059188	-	124.456	2.59037	0.258651	1.68918e-24	2.07079e-23	gene_id ENSG00000125850; gene_version 11; gene_name OVOL2; gene_source ensembl_havana; gene_biotype protein_coding;
ENSG00000078081	LAMP3	protein_coding	3	183122215	183163839	-	152.157	2.25636	0.225891	1.76697e-24	2.16443e-23	gene_id ENSG00000078081; gene_version 8; gene_name LAMP3; gene_source ensembl_havana; gene_biotype protein_coding;
ENSG00000172965	MIR4435-2HG	lncRNA	2	111036776	111523376	-	3097.1	-0.639964	0.0629753	1.78356e-24	2.18302e-23	gene_id ENSG00000172965; gene_version 16; gene_name MIR4435-2HG; gene_source havana; gene_biotype lncRNA;
ENSG00000138829	FBN2	protein_coding	5	128257909	128659185	-	435.46	13.3494	3.16411	1.93324e-24	2.36436e-23	gene_id ENSG00000138829; gene_version 12; gene_name FBN2; gene_source ensembl_havana; gene_biotype protein_coding;
ENSG00000167778	SPRYD3	protein_coding	12	53064316	53079404	-	3083.35	0.610125	0.0600356	1.95188e-24	2.38527e-23	gene_id ENSG00000167778; gene_version 9; gene_name SPRYD3; gene_source ensembl_havana; gene_biotype protein_coding;
ENSG00000084463	WBP11	protein_coding	12	14784582	14803486	-	8996.32	0.603271	0.059243	1.95482e-24	2.38698e-23	gene_id ENSG00000084463; gene_version 8; gene_name WBP11; gene_source ensembl_havana; gene_biotype protein_coding;
ENSG00000102172	SMS	protein_coding	X	21940709	21994837	+	6918.75	0.51398	0.0505292	1.98184e-24	2.41806e-23	gene_id ENSG00000102172; gene_version 16; gene_name SMS; gene_source ensembl_havana; gene_biotype protein_coding;
ENSG00000085276	MECOM	protein_coding	3	169083499	169663775	-	173.617	2.16829	0.216884	1.98427e-24	2.41912e-23	gene_id ENSG00000085276; gene_version 19; gene_name MECOM; gene_source ensembl_havana; gene_biotype protein_coding;
ENSG00000178343	SHISA3	protein_coding	4	42397488	42402487	+	245.673	1.74321	0.173911	2.04884e-24	2.49588e-23	gene_id ENSG00000178343; gene_version 5; gene_name SHISA3; gene_source ensembl_havana; gene_biotype protein_coding;
ENSG00000141524	TMC6	protein_coding	17	78110458	78132407	-	5429.9	-0.781543	0.0770938	2.06701e-24	2.51603e-23	gene_id ENSG00000141524; gene_version 15; gene_name TMC6; gene_source ensembl_havana; gene_biotype protein_coding;
ENSG00000198780	FAM169A	protein_coding	5	74777574	74866966	-	808.562	1.20483	0.119822	2.50943e-24	3.05215e-23	gene_id ENSG00000198780; gene_version 12; gene_name FAM169A; gene_source ensembl_havana; gene_biotype protein_coding;
ENSG00000197256	KANK2	protein_coding	19	11164267	11197791	-	1474.79	-0.826314	0.081844	2.62403e-24	3.18903e-23	gene_id ENSG00000197256; gene_version 10; gene_name KANK2; gene_source ensembl_havana; gene_biotype protein_coding;
ENSG00000159433	STARD9	protein_coding	15	42575606	42720998	+	3234.63	-0.777652	0.0769735	2.66587e-24	3.23734e-23	gene_id ENSG00000159433; gene_version 12; gene_name STARD9; gene_source ensembl_havana; gene_biotype protein_coding;
ENSG00000112238	PRDM13	protein_coding	6	99606730	99615578	+	673.12	1.0323	0.10253	2.70629e-24	3.28384e-23	gene_id ENSG00000112238; gene_version 11; gene_name PRDM13; gene_source ensembl_havana; gene_biotype protein_coding;
ENSG00000185015	CA13	protein_coding	8	85220587	85284073	+	96.0468	2.83004	0.284033	2.83816e-24	3.44116e-23	gene_id ENSG00000185015; gene_version 8; gene_name CA13; gene_source ensembl_havana; gene_biotype protein_coding;
ENSG00000156026	MCU	protein_coding	10	72692131	72887694	+	788.835	0.906563	0.0899312	2.85099e-24	3.45401e-23	gene_id ENSG00000156026; gene_version 14; gene_name MCU; gene_source ensembl_havana; gene_biotype protein_coding;
ENSG00000106086	PLEKHA8	protein_coding	7	30027404	30130483	+	1518.89	1.66411	0.166607	2.85693e-24	3.4585e-23	gene_id ENSG00000106086; gene_version 20; gene_name PLEKHA8; gene_source ensembl_havana; gene_biotype protein_coding;
ENSG00000275418	AC104971.3	lncRNA	18	58659858	58660524	+	92.7918	-2.61773	0.263332	2.89055e-24	3.49646e-23	gene_id ENSG00000275418; gene_version 1; gene_name AC104971.3; gene_source havana; gene_biotype lncRNA;
ENSG00000133138	TBC1D8B	protein_coding	X	106802673	106876150	+	214.634	8.44108	0.810683	3.06159e-24	3.70046e-23	gene_id ENSG00000133138; gene_version 20; gene_name TBC1D8B; gene_source ensembl_havana; gene_biotype protein_coding;
ENSG00000148908	RGS10	protein_coding	10	119499817	119542719	-	827.635	0.845932	0.0839193	3.17822e-24	3.83842e-23	gene_id ENSG00000148908; gene_version 15; gene_name RGS10; gene_source ensembl_havana; gene_biotype protein_coding;
ENSG00000283403	AC005394.2	lncRNA	19	28435388	28727680	-	78.7064	3.38598	0.3405	3.52768e-24	4.25716e-23	gene_id ENSG00000283403; gene_version 1; gene_name AC005394.2; gene_source havana; gene_biotype lncRNA;
ENSG00000127585	FBXL16	protein_coding	16	692498	705808	-	1353.57	-0.802682	0.0796923	3.54216e-24	4.2713e-23	gene_id ENSG00000127585; gene_version 12; gene_name FBXL16; gene_source ensembl_havana; gene_biotype protein_coding;
ENSG00000006432	MAP3K9	protein_coding	14	70722526	70809534	-	440.494	1.17549	0.117327	3.65569e-24	4.40476e-23	gene_id ENSG00000006432; gene_version 15; gene_name MAP3K9; gene_source ensembl_havana; gene_biotype protein_coding;
ENSG00000187240	DYNC2H1	protein_coding	11	103109410	103479863	+	511.306	1.04566	0.104259	3.97459e-24	4.78529e-23	gene_id ENSG00000187240; gene_version 16; gene_name DYNC2H1; gene_source ensembl_havana; gene_biotype protein_coding;
ENSG00000106034	CPED1	protein_coding	7	120988697	121297442	+	159.151	-1.99706	0.200912	4.2819e-24	5.15127e-23	gene_id ENSG00000106034; gene_version 18; gene_name CPED1; gene_source ensembl_havana; gene_biotype protein_coding;
ENSG00000106526	ACTR3C	protein_coding	7	150243916	150323725	-	1071.82	-0.886977	0.088387	4.50305e-24	5.41311e-23	gene_id ENSG00000106526; gene_version 10; gene_name ACTR3C; gene_source ensembl_havana; gene_biotype protein_coding;
ENSG00000037474	NSUN2	protein_coding	5	6599239	6633291	-	20481	0.53475	0.0526079	4.6572e-24	5.59406e-23	gene_id ENSG00000037474; gene_version 15; gene_name NSUN2; gene_source ensembl_havana; gene_biotype protein_coding;
ENSG00000122359	ANXA11	protein_coding	10	80150889	80205572	-	6216.1	0.611017	0.060603	4.69465e-24	5.63467e-23	gene_id ENSG00000122359; gene_version 18; gene_name ANXA11; gene_source ensembl_havana; gene_biotype protein_coding;
ENSG00000133424	LARGE1	protein_coding	22	33162226	33922841	-	1936.89	0.756243	0.0752226	4.77916e-24	5.73166e-23	gene_id ENSG00000133424; gene_version 20; gene_name LARGE1; gene_source ensembl_havana; gene_biotype protein_coding;
ENSG00000198855	FICD	protein_coding	12	108515277	108525837	+	503.138	-1.03541	0.10349	4.87688e-24	5.84432e-23	gene_id ENSG00000198855; gene_version 7; gene_name FICD; gene_source ensembl_havana; gene_biotype protein_coding;
ENSG00000139131	YARS2	protein_coding	12	32727490	32755897	-	1465.79	0.8314	0.0828547	5.28092e-24	6.32361e-23	gene_id ENSG00000139131; gene_version 13; gene_name YARS2; gene_source ensembl_havana; gene_biotype protein_coding;
ENSG00000110987	BCL7A	protein_coding	12	122019422	122062044	+	935.278	0.856745	0.0855009	5.54959e-24	6.6402e-23	gene_id ENSG00000110987; gene_version 8; gene_name BCL7A; gene_source ensembl_havana; gene_biotype protein_coding;
ENSG00000132475	H3F3B	protein_coding	17	75776434	75785893	-	20263.4	-0.497679	0.0494343	5.61469e-24	6.7129e-23	gene_id ENSG00000132475; gene_version 10; gene_name H3F3B; gene_source ensembl_havana; gene_biotype protein_coding;
ENSG00000174485	DENND4A	protein_coding	15	65658046	65792293	-	7832.89	-0.601816	0.0598816	5.9799e-24	7.14402e-23	gene_id ENSG00000174485; gene_version 15; gene_name DENND4A; gene_source ensembl_havana; gene_biotype protein_coding;
ENSG00000180730	SHISA2	protein_coding	13	26044597	26051031	-	131.974	2.85142	0.288628	6.07575e-24	7.25293e-23	gene_id ENSG00000180730; gene_version 4; gene_name SHISA2; gene_source ensembl_havana; gene_biotype protein_coding;
ENSG00000135749	PCNX2	protein_coding	1	232983435	233295725	-	1150.68	1.06875	0.107158	6.32206e-24	7.54115e-23	gene_id ENSG00000135749; gene_version 19; gene_name PCNX2; gene_source ensembl_havana; gene_biotype protein_coding;
ENSG00000112293	GPLD1	protein_coding	6	24424565	24495205	-	185.654	2.08888	0.211452	6.51519e-24	7.76552e-23	gene_id ENSG00000112293; gene_version 15; gene_name GPLD1; gene_source ensembl_havana; gene_biotype protein_coding;
ENSG00000152782	PANK1	protein_coding	10	89579497	89645572	-	341.286	2.27146	0.230601	8.1117e-24	9.66098e-23	gene_id ENSG00000152782; gene_version 16; gene_name PANK1; gene_source ensembl_havana; gene_biotype protein_coding;
ENSG00000247134	AC090204.1	lncRNA	8	32927913	33045445	+	95.6564	2.43737	0.247585	8.92131e-24	1.06171e-22	gene_id ENSG00000247134; gene_version 7; gene_name AC090204.1; gene_source havana; gene_biotype lncRNA;
ENSG00000141577	CEP131	protein_coding	17	81189593	81222999	-	3023.3	-0.699239	0.0699363	8.95383e-24	1.06476e-22	gene_id ENSG00000141577; gene_version 14; gene_name CEP131; gene_source ensembl_havana; gene_biotype protein_coding;
ENSG00000183010	PYCR1	protein_coding	17	81932384	81942412	-	16517.4	-0.913947	0.0917321	9.13275e-24	1.0852e-22	gene_id ENSG00000183010; gene_version 17; gene_name PYCR1; gene_source ensembl_havana; gene_biotype protein_coding;
ENSG00000111670	GNPTAB	protein_coding	12	101745499	101830959	-	10560.3	0.500104	0.0499028	9.32305e-24	1.10696e-22	gene_id ENSG00000111670; gene_version 16; gene_name GNPTAB; gene_source ensembl_havana; gene_biotype protein_coding;
ENSG00000141526	SLC16A3	protein_coding	17	82228397	82261129	+	433.644	-1.24113	0.125164	9.43554e-24	1.11946e-22	gene_id ENSG00000141526; gene_version 16; gene_name SLC16A3; gene_source ensembl_havana; gene_biotype protein_coding;
ENSG00000162522	KIAA1522	protein_coding	1	32741830	32774970	+	1044.36	0.848972	0.0851473	9.62268e-24	1.14079e-22	gene_id ENSG00000162522; gene_version 11; gene_name KIAA1522; gene_source ensembl_havana; gene_biotype protein_coding;
ENSG00000182022	CHST15	protein_coding	10	124007668	124093598	-	18781.4	-0.548003	0.0547587	9.88051e-24	1.17045e-22	gene_id ENSG00000182022; gene_version 18; gene_name CHST15; gene_source ensembl_havana; gene_biotype protein_coding;
ENSG00000127252	PLAAT1	protein_coding	3	193241128	193277738	+	71.9046	3.1531	0.320703	1.02467e-23	1.21291e-22	gene_id ENSG00000127252; gene_version 7; gene_name PLAAT1; gene_source ensembl_havana; gene_biotype protein_coding;
ENSG00000154065	ANKRD29	protein_coding	18	23598926	23662911	-	165.709	2.46109	0.250525	1.08222e-23	1.28005e-22	gene_id ENSG00000154065; gene_version 17; gene_name ANKRD29; gene_source ensembl_havana; gene_biotype protein_coding;
ENSG00000179456	ZBTB18	protein_coding	1	244048939	244057476	+	2861.48	0.592719	0.0593185	1.12203e-23	1.32612e-22	gene_id ENSG00000179456; gene_version 10; gene_name ZBTB18; gene_source ensembl_havana; gene_biotype protein_coding;
ENSG00000156103	MMP16	protein_coding	8	88032011	88328025	-	1996.18	1.05858	0.1067	1.16183e-23	1.37211e-22	gene_id ENSG00000156103; gene_version 16; gene_name MMP16; gene_source ensembl_havana; gene_biotype protein_coding;
ENSG00000114023	FAM162A	protein_coding	3	122384176	122412334	+	1581.62	0.855539	0.0860125	1.18434e-23	1.39763e-22	gene_id ENSG00000114023; gene_version 15; gene_name FAM162A; gene_source ensembl_havana; gene_biotype protein_coding;
ENSG00000167703	SLC43A2	protein_coding	17	1569267	1628886	-	2239.19	-0.948132	0.0956317	1.36594e-23	1.61071e-22	gene_id ENSG00000167703; gene_version 14; gene_name SLC43A2; gene_source ensembl_havana; gene_biotype protein_coding;
ENSG00000267080	ASB16-AS1	lncRNA	17	44175968	44186723	-	1677.13	-1.34778	0.136727	1.37158e-23	1.61612e-22	gene_id ENSG00000267080; gene_version 6; gene_name ASB16-AS1; gene_source ensembl_havana; gene_biotype lncRNA;
ENSG00000170348	TMED10	protein_coding	14	75131469	75176612	-	14583.7	-0.498473	0.0499627	1.4541e-23	1.71206e-22	gene_id ENSG00000170348; gene_version 9; gene_name TMED10; gene_source ensembl_havana; gene_biotype protein_coding;
ENSG00000051128	HOMER3	protein_coding	19	18929201	18941261	-	2846.02	-1.28364	0.130248	1.57654e-23	1.8548e-22	gene_id ENSG00000051128; gene_version 19; gene_name HOMER3; gene_source ensembl_havana; gene_biotype protein_coding;
ENSG00000169641	LUZP1	protein_coding	1	23084023	23177808	-	2285.56	0.859375	0.0866805	1.66346e-23	1.95557e-22	gene_id ENSG00000169641; gene_version 13; gene_name LUZP1; gene_source ensembl_havana; gene_biotype protein_coding;
ENSG00000043355	ZIC2	protein_coding	13	99981784	99986765	+	2496.56	0.630506	0.0633912	1.69738e-23	1.99394e-22	gene_id ENSG00000043355; gene_version 12; gene_name ZIC2; gene_source ensembl_havana; gene_biotype protein_coding;
ENSG00000197728	RPS26	protein_coding	12	56041351	56044697	+	28969.7	0.588104	0.0591173	1.75526e-23	2.06036e-22	gene_id ENSG00000197728; gene_version 11; gene_name RPS26; gene_source ensembl_havana; gene_biotype protein_coding;
ENSG00000092199	HNRNPC	protein_coding	14	21209136	21269494	-	34677.8	0.524152	0.0523753	1.76552e-23	2.07084e-22	gene_id ENSG00000092199; gene_version 17; gene_name HNRNPC; gene_source ensembl_havana; gene_biotype protein_coding;
ENSG00000151718	WWC2	protein_coding	4	183099257	183320777	+	887.042	1.04026	0.105316	1.82743e-23	2.14183e-22	gene_id ENSG00000151718; gene_version 16; gene_name WWC2; gene_source ensembl_havana; gene_biotype protein_coding;
ENSG00000181754	AMIGO1	protein_coding	1	109504178	109509738	-	281.3	1.51508	0.154353	1.87139e-23	2.1917e-22	gene_id ENSG00000181754; gene_version 7; gene_name AMIGO1; gene_source ensembl_havana; gene_biotype protein_coding;
ENSG00000251493	FOXD1	protein_coding	5	73444827	73448777	-	3440.7	-0.869463	0.0878893	1.98389e-23	2.32169e-22	gene_id ENSG00000251493; gene_version 5; gene_name FOXD1; gene_source ensembl_havana; gene_biotype protein_coding;
ENSG00000176454	LPCAT4	protein_coding	15	34358633	34367196	-	2614.9	0.591256	0.0595488	2.13627e-23	2.49812e-22	gene_id ENSG00000176454; gene_version 14; gene_name LPCAT4; gene_source ensembl_havana; gene_biotype protein_coding;
ENSG00000116260	QSOX1	protein_coding	1	180154869	180204030	+	3611	0.62743	0.0632423	2.14844e-23	2.51046e-22	gene_id ENSG00000116260; gene_version 17; gene_name QSOX1; gene_source ensembl_havana; gene_biotype protein_coding;
ENSG00000136153	LMO7	protein_coding	13	75620434	75859870	+	1515.64	-0.718636	0.0725574	2.22028e-23	2.59244e-22	gene_id ENSG00000136153; gene_version 20; gene_name LMO7; gene_source ensembl_havana; gene_biotype protein_coding;
ENSG00000150630	VEGFC	protein_coding	4	176683538	176792922	-	71.3601	5.2958	0.535626	2.52005e-23	2.94025e-22	gene_id ENSG00000150630; gene_version 4; gene_name VEGFC; gene_source ensembl_havana; gene_biotype protein_coding;
ENSG00000112182	BACH2	protein_coding	6	89926528	90296908	-	1422.25	0.768507	0.0777743	2.60918e-23	3.04195e-22	gene_id ENSG00000112182; gene_version 15; gene_name BACH2; gene_source ensembl_havana; gene_biotype protein_coding;
ENSG00000114251	WNT5A	protein_coding	3	55465715	55490539	-	541.354	1.02186	0.103895	2.8169e-23	3.28165e-22	gene_id ENSG00000114251; gene_version 14; gene_name WNT5A; gene_source ensembl_havana; gene_biotype protein_coding;
ENSG00000012779	ALOX5	protein_coding	10	45374176	45446119	+	78.5092	2.79628	0.287684	3.01315e-23	3.50763e-22	gene_id ENSG00000012779; gene_version 11; gene_name ALOX5; gene_source ensembl_havana; gene_biotype protein_coding;
ENSG00000047644	WWC3	protein_coding	X	10015562	10144478	+	18573.8	-0.498532	0.050429	3.10574e-23	3.6127e-22	gene_id ENSG00000047644; gene_version 18; gene_name WWC3; gene_source ensembl_havana; gene_biotype protein_coding;
ENSG00000197381	ADARB1	protein_coding	21	45073853	45226560	+	5293.15	-0.598957	0.0606053	3.27243e-23	3.80374e-22	gene_id ENSG00000197381; gene_version 16; gene_name ADARB1; gene_source ensembl_havana; gene_biotype protein_coding;
ENSG00000159110	IFNAR2	protein_coding	21	33229901	33265675	+	2800.35	-0.771831	0.0782984	3.30868e-23	3.84299e-22	gene_id ENSG00000159110; gene_version 19; gene_name IFNAR2; gene_source ensembl_havana; gene_biotype protein_coding;
ENSG00000003096	KLHL13	protein_coding	X	117897813	118117340	-	250.855	6.54547	0.677671	3.32552e-23	3.85965e-22	gene_id ENSG00000003096; gene_version 14; gene_name KLHL13; gene_source ensembl_havana; gene_biotype protein_coding;
ENSG00000162694	EXTL2	protein_coding	1	100872372	100895179	-	137.383	1.96415	0.201945	3.41614e-23	3.96186e-22	gene_id ENSG00000162694; gene_version 14; gene_name EXTL2; gene_source ensembl_havana; gene_biotype protein_coding;
ENSG00000101400	SNTA1	protein_coding	20	33407955	33443892	-	1496.02	0.702476	0.0712256	3.52678e-23	4.0871e-22	gene_id ENSG00000101400; gene_version 5; gene_name SNTA1; gene_source ensembl_havana; gene_biotype protein_coding;
ENSG00000181234	TMEM132C	protein_coding	12	128267403	128707915	+	88.2967	3.07615	0.318275	4.46988e-23	5.17616e-22	gene_id ENSG00000181234; gene_version 9; gene_name TMEM132C; gene_source ensembl_havana; gene_biotype protein_coding;
ENSG00000119772	DNMT3A	protein_coding	2	25227855	25342590	-	3098.94	0.660576	0.067133	4.64365e-23	5.37337e-22	gene_id ENSG00000119772; gene_version 16; gene_name DNMT3A; gene_source ensembl_havana; gene_biotype protein_coding;
ENSG00000168502	MTCL1	protein_coding	18	8705661	8832778	+	3419.48	-0.684598	0.06959	4.68125e-23	5.41283e-22	gene_id ENSG00000168502; gene_version 17; gene_name MTCL1; gene_source ensembl_havana; gene_biotype protein_coding;
ENSG00000004866	ST7	protein_coding	7	116953238	117230103	+	2094.11	0.646293	0.0656787	4.70922e-23	5.4411e-22	gene_id ENSG00000004866; gene_version 20; gene_name ST7; gene_source ensembl_havana; gene_biotype protein_coding;
ENSG00000131871	SELENOS	protein_coding	15	101270817	101277500	-	4482.2	-0.530051	0.0538871	5.66222e-23	6.53733e-22	gene_id ENSG00000131871; gene_version 15; gene_name SELENOS; gene_source ensembl_havana; gene_biotype protein_coding;
ENSG00000186523	FAM86B1	protein_coding	8	12182096	12194133	-	186.831	1.9061	0.197259	5.6798e-23	6.55273e-22	gene_id ENSG00000186523; gene_version 14; gene_name FAM86B1; gene_source ensembl_havana; gene_biotype protein_coding;
ENSG00000211455	STK38L	protein_coding	12	27243968	27325959	+	1880.51	0.954696	0.0977431	6.22835e-23	7.18024e-22	gene_id ENSG00000211455; gene_version 8; gene_name STK38L; gene_source ensembl_havana; gene_biotype protein_coding;
ENSG00000180758	GPR157	protein_coding	1	9100305	9129102	-	392.089	1.12087	0.115133	6.70517e-23	7.72418e-22	gene_id ENSG00000180758; gene_version 12; gene_name GPR157; gene_source ensembl_havana; gene_biotype protein_coding;
ENSG00000106415	GLCCI1	protein_coding	7	7968796	8094272	+	8258.77	0.676009	0.0689778	6.7994e-23	7.8269e-22	gene_id ENSG00000106415; gene_version 13; gene_name GLCCI1; gene_source ensembl_havana; gene_biotype protein_coding;
ENSG00000108984	MAP2K6	protein_coding	17	69414697	69553865	+	631.747	0.947911	0.0971465	6.82822e-23	7.85423e-22	gene_id ENSG00000108984; gene_version 15; gene_name MAP2K6; gene_source ensembl_havana; gene_biotype protein_coding;
ENSG00000102409	BEX4	protein_coding	X	103215108	103217246	+	113.609	2.25572	0.234163	7.7002e-23	8.85066e-22	gene_id ENSG00000102409; gene_version 10; gene_name BEX4; gene_source ensembl_havana; gene_biotype protein_coding;
ENSG00000142102	PGGHG	protein_coding	11	289126	296107	+	1331.85	-1.42206	0.146964	7.70692e-23	8.8518e-22	gene_id ENSG00000142102; gene_version 16; gene_name PGGHG; gene_source ensembl_havana; gene_biotype protein_coding;
ENSG00000158050	DUSP2	protein_coding	2	96143169	96145440	-	2895.42	0.717421	0.0733708	7.96163e-23	9.13756e-22	gene_id ENSG00000158050; gene_version 5; gene_name DUSP2; gene_source ensembl_havana; gene_biotype protein_coding;
ENSG00000087510	TFAP2C	protein_coding	20	56629306	56639283	+	60.9969	4.31537	0.445301	8.06863e-23	9.25351e-22	gene_id ENSG00000087510; gene_version 7; gene_name TFAP2C; gene_source ensembl_havana; gene_biotype protein_coding;
ENSG00000133056	PIK3C2B	protein_coding	1	204422628	204494724	-	2368.24	0.911659	0.0935417	8.10969e-23	9.2937e-22	gene_id ENSG00000133056; gene_version 13; gene_name PIK3C2B; gene_source ensembl_havana; gene_biotype protein_coding;
ENSG00000178403	NEUROG2	protein_coding	4	112513516	112516180	-	95.206	2.84022	0.295315	8.41181e-23	9.6328e-22	gene_id ENSG00000178403; gene_version 4; gene_name NEUROG2; gene_source ensembl_havana; gene_biotype protein_coding;
ENSG00000123143	PKN1	protein_coding	19	14433053	14471867	+	12008.5	0.687077	0.0702846	8.43698e-23	9.65448e-22	gene_id ENSG00000123143; gene_version 12; gene_name PKN1; gene_source ensembl_havana; gene_biotype protein_coding;
ENSG00000169884	WNT10B	protein_coding	12	48965340	48971735	-	1094.3	0.79417	0.0813988	8.85785e-23	1.01286e-21	gene_id ENSG00000169884; gene_version 14; gene_name WNT10B; gene_source ensembl_havana; gene_biotype protein_coding;
ENSG00000177380	PPFIA3	protein_coding	19	49119544	49151026	+	3491.97	-0.804938	0.0826152	9.78406e-23	1.11794e-21	gene_id ENSG00000177380; gene_version 14; gene_name PPFIA3; gene_source ensembl_havana; gene_biotype protein_coding;
ENSG00000203485	INF2	protein_coding	14	104689606	104722535	+	7909.73	-0.653378	0.0669241	1.00853e-22	1.15151e-21	gene_id ENSG00000203485; gene_version 13; gene_name INF2; gene_source ensembl_havana; gene_biotype protein_coding;
ENSG00000088280	ASAP3	protein_coding	1	23428563	23484568	-	116.162	2.29295	0.239342	1.08471e-22	1.23758e-21	gene_id ENSG00000088280; gene_version 19; gene_name ASAP3; gene_source ensembl_havana; gene_biotype protein_coding;
ENSG00000160753	RUSC1	protein_coding	1	155320894	155331114	+	2601.57	0.787095	0.0808829	1.10967e-22	1.26513e-21	gene_id ENSG00000160753; gene_version 16; gene_name RUSC1; gene_source ensembl_havana; gene_biotype protein_coding;
ENSG00000144283	PKP4	protein_coding	2	158456964	158682879	+	18665.6	0.705169	0.0729511	1.14686e-22	1.30656e-21	gene_id ENSG00000144283; gene_version 21; gene_name PKP4; gene_source ensembl_havana; gene_biotype protein_coding;
ENSG00000153113	CAST	protein_coding	5	96525267	96779595	+	15563.4	-0.533113	0.0547695	1.15236e-22	1.31186e-21	gene_id ENSG00000153113; gene_version 23; gene_name CAST; gene_source ensembl_havana; gene_biotype protein_coding;
ENSG00000123416	TUBA1B	protein_coding	12	49127782	49131397	-	105374	0.461615	0.0472324	1.16349e-22	1.32355e-21	gene_id ENSG00000123416; gene_version 15; gene_name TUBA1B; gene_source ensembl_havana; gene_biotype protein_coding;
ENSG00000105245	NUMBL	protein_coding	19	40665905	40690972	-	3872.96	0.61472	0.0630434	1.18269e-22	1.3444e-21	gene_id ENSG00000105245; gene_version 9; gene_name NUMBL; gene_source ensembl_havana; gene_biotype protein_coding;
ENSG00000109576	AADAT	protein_coding	4	170060222	170091699	-	118.679	2.02353	0.211416	1.49078e-22	1.69338e-21	gene_id ENSG00000109576; gene_version 14; gene_name AADAT; gene_source ensembl_havana; gene_biotype protein_coding;
ENSG00000185189	NRBP2	protein_coding	8	143833583	143840973	-	493.029	-1.19458	0.123877	1.51848e-22	1.72358e-21	gene_id ENSG00000185189; gene_version 18; gene_name NRBP2; gene_source ensembl_havana; gene_biotype protein_coding;
ENSG00000203709	MIR29B2CHG	lncRNA	1	207801518	207879115	-	2557.63	-0.979882	0.101404	1.57626e-22	1.78786e-21	gene_id ENSG00000203709; gene_version 12; gene_name MIR29B2CHG; gene_source havana; gene_biotype lncRNA;
ENSG00000187601	MAGEH1	protein_coding	X	55452127	55453566	+	1404.72	0.682628	0.0703642	1.7884e-22	2.02698e-21	gene_id ENSG00000187601; gene_version 5; gene_name MAGEH1; gene_source ensembl_havana; gene_biotype protein_coding;
ENSG00000114993	RTKN	protein_coding	2	74425835	74442422	-	713.744	0.959197	0.0993514	1.84642e-22	2.09121e-21	gene_id ENSG00000114993; gene_version 17; gene_name RTKN; gene_source ensembl_havana; gene_biotype protein_coding;
ENSG00000111142	METAP2	protein_coding	12	95473520	95515839	+	6764.12	0.794267	0.0821741	1.85708e-22	2.10175e-21	gene_id ENSG00000111142; gene_version 14; gene_name METAP2; gene_source ensembl_havana; gene_biotype protein_coding;
ENSG00000070214	SLC44A1	protein_coding	9	105244622	105439171	+	19734.9	0.62683	0.0646326	1.98196e-22	2.24144e-21	gene_id ENSG00000070214; gene_version 16; gene_name SLC44A1; gene_source ensembl_havana; gene_biotype protein_coding;
ENSG00000134323	MYCN	protein_coding	2	15940550	15947007	+	4606.06	0.874969	0.0908361	2.63198e-22	2.97438e-21	gene_id ENSG00000134323; gene_version 12; gene_name MYCN; gene_source ensembl_havana; gene_biotype protein_coding;
ENSG00000054965	FAM168A	protein_coding	11	73400487	73598189	-	2822.7	0.699864	0.0725621	3.00257e-22	3.39071e-21	gene_id ENSG00000054965; gene_version 10; gene_name FAM168A; gene_source ensembl_havana; gene_biotype protein_coding;
ENSG00000146094	DOK3	protein_coding	5	177501907	177511274	-	166.703	2.25869	0.238532	3.03324e-22	3.42284e-21	gene_id ENSG00000146094; gene_version 14; gene_name DOK3; gene_source ensembl_havana; gene_biotype protein_coding;
ENSG00000172728	FUT10	protein_coding	8	33370824	33473146	-	754.986	0.910232	0.0947635	3.24608e-22	3.66036e-21	gene_id ENSG00000172728; gene_version 16; gene_name FUT10; gene_source ensembl_havana; gene_biotype protein_coding;
ENSG00000121413	ZSCAN18	protein_coding	19	58083838	58118427	-	301.968	1.26997	0.133007	3.27289e-22	3.6879e-21	gene_id ENSG00000121413; gene_version 12; gene_name ZSCAN18; gene_source ensembl_havana; gene_biotype protein_coding;
ENSG00000111640	GAPDH	protein_coding	12	6534512	6538374	+	223398	0.698512	0.0734155	3.36018e-22	3.78351e-21	gene_id ENSG00000111640; gene_version 15; gene_name GAPDH; gene_source ensembl_havana; gene_biotype protein_coding;
ENSG00000144199	FAHD2B	protein_coding	2	97083583	97094882	-	508.333	1.01734	0.1062	3.49665e-22	3.93431e-21	gene_id ENSG00000144199; gene_version 11; gene_name FAHD2B; gene_source ensembl_havana; gene_biotype protein_coding;
ENSG00000169925	BRD3	protein_coding	9	134030305	134068535	-	3896.43	0.571905	0.0593038	3.58932e-22	4.03564e-21	gene_id ENSG00000169925; gene_version 17; gene_name BRD3; gene_source ensembl_havana; gene_biotype protein_coding;
ENSG00000180535	BHLHA15	protein_coding	7	98211427	98212979	+	853.514	-1.10602	0.115695	3.75893e-22	4.22327e-21	gene_id ENSG00000180535; gene_version 3; gene_name BHLHA15; gene_source ensembl_havana; gene_biotype protein_coding;
ENSG00000147454	SLC25A37	protein_coding	8	23528956	23575463	+	4780.2	0.579287	0.0600865	3.90725e-22	4.38672e-21	gene_id ENSG00000147454; gene_version 14; gene_name SLC25A37; gene_source ensembl_havana; gene_biotype protein_coding;
ENSG00000089335	ZNF302	protein_coding	19	34677639	34686397	+	589.416	1.18436	0.124115	3.91543e-22	4.39272e-21	gene_id ENSG00000089335; gene_version 21; gene_name ZNF302; gene_source ensembl_havana; gene_biotype protein_coding;
ENSG00000123975	CKS2	protein_coding	9	89311195	89316703	+	4433.22	0.921696	0.095915	4.00042e-22	4.48481e-21	gene_id ENSG00000123975; gene_version 5; gene_name CKS2; gene_source ensembl_havana; gene_biotype protein_coding;
ENSG00000171823	FBXL14	protein_coding	12	1565993	1594581	-	1461.32	0.868515	0.0905846	4.19614e-22	4.70083e-21	gene_id ENSG00000171823; gene_version 7; gene_name FBXL14; gene_source ensembl_havana; gene_biotype protein_coding;
ENSG00000148834	GSTO1	protein_coding	10	104235356	104267459	+	2774.04	0.692504	0.0721205	4.63435e-22	5.18799e-21	gene_id ENSG00000148834; gene_version 13; gene_name GSTO1; gene_source ensembl_havana; gene_biotype protein_coding;
ENSG00000102383	ZDHHC15	protein_coding	X	75368427	75523502	-	107.041	3.55236	0.378518	5.05287e-22	5.65242e-21	gene_id ENSG00000102383; gene_version 14; gene_name ZDHHC15; gene_source ensembl_havana; gene_biotype protein_coding;
ENSG00000204252	HLA-DOA	protein_coding	6	33004182	33009591	-	71.4885	-4.97454	0.524263	5.12761e-22	5.73188e-21	gene_id ENSG00000204252; gene_version 14; gene_name HLA-DOA; gene_source ensembl_havana; gene_biotype protein_coding;
ENSG00000160932	LY6E	protein_coding	8	143017982	143023832	+	6193.16	0.73571	0.0767838	5.25496e-22	5.87e-21	gene_id ENSG00000160932; gene_version 11; gene_name LY6E; gene_source ensembl_havana; gene_biotype protein_coding;
ENSG00000182963	GJC1	protein_coding	17	44798448	44830816	-	392.579	1.20648	0.126902	5.28782e-22	5.89394e-21	gene_id ENSG00000182963; gene_version 10; gene_name GJC1; gene_source ensembl_havana; gene_biotype protein_coding;
ENSG00000232931	LINC00342	lncRNA	2	95807052	95835003	-	668.148	-1.15533	0.121525	5.2868e-22	5.89394e-21	gene_id ENSG00000232931; gene_version 6; gene_name LINC00342; gene_source havana; gene_biotype lncRNA;
ENSG00000169696	ASPSCR1	protein_coding	17	81976807	82017406	+	2555.62	-1.00337	0.10527	5.28199e-22	5.89394e-21	gene_id ENSG00000169696; gene_version 16; gene_name ASPSCR1; gene_source ensembl_havana; gene_biotype protein_coding;
ENSG00000166831	RBPMS2	protein_coding	15	64739891	64775589	-	70.1533	3.63279	0.385794	5.35545e-22	5.96503e-21	gene_id ENSG00000166831; gene_version 9; gene_name RBPMS2; gene_source ensembl_havana; gene_biotype protein_coding;
ENSG00000181274	FRAT2	protein_coding	10	97332497	97334729	-	1894.08	0.843976	0.0883264	5.86964e-22	6.53303e-21	gene_id ENSG00000181274; gene_version 7; gene_name FRAT2; gene_source ensembl_havana; gene_biotype protein_coding;
ENSG00000178764	ZHX2	protein_coding	8	122781655	122974510	+	1000.76	0.82149	0.0859765	6.06277e-22	6.74314e-21	gene_id ENSG00000178764; gene_version 8; gene_name ZHX2; gene_source ensembl_havana; gene_biotype protein_coding;
ENSG00000204934	ATP6V0E2-AS1	lncRNA	7	149867697	149880610	-	81.3648	2.70059	0.287274	6.21986e-22	6.91289e-21	gene_id ENSG00000204934; gene_version 10; gene_name ATP6V0E2-AS1; gene_source havana; gene_biotype lncRNA;
ENSG00000144736	SHQ1	protein_coding	3	72749277	72861914	-	1848.5	-0.688214	0.0719187	6.24078e-22	6.93116e-21	gene_id ENSG00000144736; gene_version 14; gene_name SHQ1; gene_source ensembl_havana; gene_biotype protein_coding;
ENSG00000196295	GARS-DT	lncRNA	7	30516309	30595286	-	1271.51	-0.852194	0.0893505	6.42496e-22	7.1306e-21	gene_id ENSG00000196295; gene_version 12; gene_name GARS-DT; gene_source havana; gene_biotype lncRNA;
ENSG00000130787	HIP1R	protein_coding	12	122834453	122862961	+	2216.64	0.754318	0.079067	6.73038e-22	7.46421e-21	gene_id ENSG00000130787; gene_version 14; gene_name HIP1R; gene_source ensembl_havana; gene_biotype protein_coding;
ENSG00000186314	PRELID2	protein_coding	5	145471799	145835369	-	340.363	1.22772	0.129555	6.87626e-22	7.62054e-21	gene_id ENSG00000186314; gene_version 11; gene_name PRELID2; gene_source ensembl_havana; gene_biotype protein_coding;
ENSG00000080854	IGSF9B	protein_coding	11	133896438	133956985	-	1090.87	0.977425	0.102788	7.00371e-22	7.75622e-21	gene_id ENSG00000080854; gene_version 15; gene_name IGSF9B; gene_source ensembl_havana; gene_biotype protein_coding;
ENSG00000106123	EPHB6	protein_coding	7	142855061	142871094	+	730.713	3.15008	0.337583	7.65502e-22	8.47145e-21	gene_id ENSG00000106123; gene_version 12; gene_name EPHB6; gene_source ensembl_havana; gene_biotype protein_coding;
ENSG00000143314	MRPL24	protein_coding	1	156737303	156741590	-	8130.26	-0.466334	0.0486958	7.84134e-22	8.67144e-21	gene_id ENSG00000143314; gene_version 12; gene_name MRPL24; gene_source ensembl_havana; gene_biotype protein_coding;
ENSG00000169398	PTK2	protein_coding	8	140657900	141002216	-	662.742	1.01454	0.10683	7.86561e-22	8.69206e-21	gene_id ENSG00000169398; gene_version 19; gene_name PTK2; gene_source ensembl_havana; gene_biotype protein_coding;
ENSG00000119950	MXI1	protein_coding	10	110207605	110287365	+	5626.15	0.573694	0.0599516	7.95428e-22	8.78377e-21	gene_id ENSG00000119950; gene_version 21; gene_name MXI1; gene_source ensembl_havana; gene_biotype protein_coding;
ENSG00000180340	FZD2	protein_coding	17	44557484	44561262	+	161.363	1.81188	0.192816	8.37317e-22	9.23975e-21	gene_id ENSG00000180340; gene_version 7; gene_name FZD2; gene_source havana; gene_biotype protein_coding;
ENSG00000112186	CAP2	protein_coding	6	17393505	17557790	+	267.397	12.5629	3.08889	8.8617e-22	9.77187e-21	gene_id ENSG00000112186; gene_version 12; gene_name CAP2; gene_source ensembl_havana; gene_biotype protein_coding;
ENSG00000005187	ACSM3	protein_coding	16	20610243	20797581	+	201.248	1.53618	0.16354	1.09508e-21	1.2067e-20	gene_id ENSG00000005187; gene_version 12; gene_name ACSM3; gene_source ensembl_havana; gene_biotype protein_coding;
ENSG00000197043	ANXA6	protein_coding	5	151100706	151157785	-	22781.1	-0.484098	0.0507054	1.10096e-21	1.21231e-20	gene_id ENSG00000197043; gene_version 14; gene_name ANXA6; gene_source ensembl_havana; gene_biotype protein_coding;
ENSG00000186187	ZNRF1	protein_coding	16	74999024	75110994	+	1550.77	0.815803	0.0859354	1.10398e-21	1.21477e-20	gene_id ENSG00000186187; gene_version 12; gene_name ZNRF1; gene_source ensembl_havana; gene_biotype protein_coding;
ENSG00000144747	TMF1	protein_coding	3	69019827	69052339	-	2535.86	-0.696895	0.0733091	1.13229e-21	1.24503e-20	gene_id ENSG00000144747; gene_version 17; gene_name TMF1; gene_source ensembl_havana; gene_biotype protein_coding;
ENSG00000168282	MGAT2	protein_coding	14	49620799	49623481	+	6452.32	-0.500083	0.0524971	1.22427e-21	1.34522e-20	gene_id ENSG00000168282; gene_version 6; gene_name MGAT2; gene_source ensembl_havana; gene_biotype protein_coding;
ENSG00000077585	GPR137B	protein_coding	1	236142505	236221865	+	301.789	1.2194	0.129434	1.2296e-21	1.35012e-20	gene_id ENSG00000077585; gene_version 14; gene_name GPR137B; gene_source ensembl_havana; gene_biotype protein_coding;
ENSG00000119487	MAPKAP1	protein_coding	9	125437393	125707234	-	8629.81	0.555487	0.0582775	1.26942e-21	1.39285e-20	gene_id ENSG00000119487; gene_version 17; gene_name MAPKAP1; gene_source ensembl_havana; gene_biotype protein_coding;
ENSG00000117036	ETV3	protein_coding	1	157121191	157138474	-	10896.3	0.551689	0.057708	1.27789e-21	1.40115e-20	gene_id ENSG00000117036; gene_version 12; gene_name ETV3; gene_source ensembl_havana; gene_biotype protein_coding;
ENSG00000147526	TACC1	protein_coding	8	38728186	38853028	+	12913.1	-0.516293	0.0542404	1.28281e-21	1.40555e-20	gene_id ENSG00000147526; gene_version 20; gene_name TACC1; gene_source ensembl_havana; gene_biotype protein_coding;
ENSG00000074590	NUAK1	protein_coding	12	106063340	106140033	-	3023.95	-0.609524	0.0641178	1.29459e-21	1.41745e-20	gene_id ENSG00000074590; gene_version 13; gene_name NUAK1; gene_source ensembl_havana; gene_biotype protein_coding;
ENSG00000130038	CRACR2A	protein_coding	12	3606633	3764819	-	825.439	0.828051	0.0874952	1.3999e-21	1.53168e-20	gene_id ENSG00000130038; gene_version 10; gene_name CRACR2A; gene_source ensembl_havana; gene_biotype protein_coding;
ENSG00000035862	TIMP2	protein_coding	17	78852977	78925387	-	18276.5	-0.523476	0.0550702	1.42486e-21	1.55788e-20	gene_id ENSG00000035862; gene_version 12; gene_name TIMP2; gene_source ensembl_havana; gene_biotype protein_coding;
ENSG00000196449	YRDC	protein_coding	1	37802945	37808208	-	2667.82	0.665492	0.0702439	1.6353e-21	1.7867e-20	gene_id ENSG00000196449; gene_version 4; gene_name YRDC; gene_source ensembl_havana; gene_biotype protein_coding;
ENSG00000124209	RAB22A	protein_coding	20	58309715	58367507	+	5972.47	-0.629266	0.0664016	1.65557e-21	1.80758e-20	gene_id ENSG00000124209; gene_version 4; gene_name RAB22A; gene_source ensembl_havana; gene_biotype protein_coding;
ENSG00000158555	GDPD5	protein_coding	11	75434640	75525941	-	462.386	1.05418	0.112088	1.74959e-21	1.90888e-20	gene_id ENSG00000158555; gene_version 15; gene_name GDPD5; gene_source ensembl_havana; gene_biotype protein_coding;
ENSG00000188153	COL4A5	protein_coding	X	108439844	108697545	+	483.257	11.0204	1.30291	1.78244e-21	1.94335e-20	gene_id ENSG00000188153; gene_version 13; gene_name COL4A5; gene_source ensembl_havana; gene_biotype protein_coding;
ENSG00000168765	GSTM4	protein_coding	1	109656099	109674836	+	596.926	1.08971	0.115992	1.80003e-21	1.96115e-20	gene_id ENSG00000168765; gene_version 17; gene_name GSTM4; gene_source ensembl_havana; gene_biotype protein_coding;
ENSG00000157823	AP3S2	protein_coding	15	89830599	89894638	-	1210.75	-0.727482	0.077007	1.89972e-21	2.0683e-20	gene_id ENSG00000157823; gene_version 17; gene_name AP3S2; gene_source ensembl_havana; gene_biotype protein_coding;
ENSG00000135439	AGAP2	protein_coding	12	57723761	57742157	-	3335.63	-0.582382	0.061521	1.93583e-21	2.10614e-20	gene_id ENSG00000135439; gene_version 11; gene_name AGAP2; gene_source ensembl_havana; gene_biotype protein_coding;
ENSG00000144724	PTPRG	protein_coding	3	61561569	62297609	+	2294.12	-0.67641	0.0716148	2.05083e-21	2.22968e-20	gene_id ENSG00000144724; gene_version 20; gene_name PTPRG; gene_source havana; gene_biotype protein_coding;
ENSG00000172828	CES3	protein_coding	16	66961245	66975149	+	123.478	2.29802	0.248149	2.18281e-21	2.37151e-20	gene_id ENSG00000172828; gene_version 13; gene_name CES3; gene_source ensembl_havana; gene_biotype protein_coding;
ENSG00000179750	APOBEC3B	protein_coding	22	38982347	38992804	+	653.986	-0.932193	0.0992182	2.24224e-21	2.43436e-20	gene_id ENSG00000179750; gene_version 16; gene_name APOBEC3B; gene_source ensembl_havana; gene_biotype protein_coding;
ENSG00000144802	NFKBIZ	protein_coding	3	101827991	101861022	+	465.752	-1.27674	0.1366	2.25367e-21	2.44506e-20	gene_id ENSG00000144802; gene_version 11; gene_name NFKBIZ; gene_source ensembl_havana; gene_biotype protein_coding;
ENSG00000143499	SMYD2	protein_coding	1	214281102	214337131	+	4840.87	0.506304	0.0535122	2.35252e-21	2.55052e-20	gene_id ENSG00000143499; gene_version 14; gene_name SMYD2; gene_source ensembl_havana; gene_biotype protein_coding;
ENSG00000164236	ANKRD33B	protein_coding	5	10564070	10657816	+	5763.48	0.625032	0.0662015	2.36832e-21	2.56584e-20	gene_id ENSG00000164236; gene_version 12; gene_name ANKRD33B; gene_source ensembl_havana; gene_biotype protein_coding;
ENSG00000100097	LGALS1	protein_coding	22	37675636	37679802	+	9022.59	-0.871036	0.0927076	2.45477e-21	2.65764e-20	gene_id ENSG00000100097; gene_version 12; gene_name LGALS1; gene_source ensembl_havana; gene_biotype protein_coding;
ENSG00000156298	TSPAN7	protein_coding	X	38561370	38688920	+	300.047	1.38647	0.148788	2.75259e-21	2.97799e-20	gene_id ENSG00000156298; gene_version 12; gene_name TSPAN7; gene_source ensembl_havana; gene_biotype protein_coding;
ENSG00000267296	CEBPA-DT	lncRNA	19	33302857	33305054	+	181.761	1.95218	0.210735	2.91927e-21	3.15611e-20	gene_id ENSG00000267296; gene_version 2; gene_name CEBPA-DT; gene_source havana; gene_biotype lncRNA;
ENSG00000165886	UBTD1	protein_coding	10	97498924	97571206	+	254.179	1.47666	0.158941	2.93249e-21	3.1682e-20	gene_id ENSG00000165886; gene_version 5; gene_name UBTD1; gene_source ensembl_havana; gene_biotype protein_coding;
ENSG00000147324	MFHAS1	protein_coding	8	8783354	8893630	-	5681.96	0.914709	0.0974168	3.17412e-21	3.42446e-20	gene_id ENSG00000147324; gene_version 11; gene_name MFHAS1; gene_source ensembl_havana; gene_biotype protein_coding;
ENSG00000112144	ICK	protein_coding	6	53001279	53061802	-	7946.8	0.617645	0.0656303	3.17328e-21	3.42446e-20	gene_id ENSG00000112144; gene_version 15; gene_name ICK; gene_source ensembl_havana; gene_biotype protein_coding;
ENSG00000115756	HPCAL1	protein_coding	2	10302889	10427617	+	2224.33	0.660268	0.0702954	3.55366e-21	3.83127e-20	gene_id ENSG00000115756; gene_version 13; gene_name HPCAL1; gene_source ensembl_havana; gene_biotype protein_coding;
ENSG00000106327	TFR2	protein_coding	7	100620416	100642779	-	429.563	1.14517	0.122976	3.69879e-21	3.98496e-20	gene_id ENSG00000106327; gene_version 13; gene_name TFR2; gene_source ensembl_havana; gene_biotype protein_coding;
ENSG00000073670	ADAM11	protein_coding	17	44758988	44781846	+	658.601	1.05764	0.113359	3.72211e-21	4.00729e-20	gene_id ENSG00000073670; gene_version 14; gene_name ADAM11; gene_source ensembl_havana; gene_biotype protein_coding;
ENSG00000140284	SLC27A2	protein_coding	15	50182196	50236385	+	74.083	5.9099	0.627458	4.26662e-21	4.59033e-20	gene_id ENSG00000140284; gene_version 11; gene_name SLC27A2; gene_source ensembl_havana; gene_biotype protein_coding;
ENSG00000205755	CRLF2	protein_coding	X	1187549	1212723	-	196.32	-1.48769	0.160706	4.30218e-21	4.62537e-20	gene_id ENSG00000205755; gene_version 12; gene_name CRLF2; gene_source ensembl_havana; gene_biotype protein_coding;
ENSG00000162434	JAK1	protein_coding	1	64833229	65067754	-	15314.2	-0.520849	0.055467	4.34982e-21	4.67333e-20	gene_id ENSG00000162434; gene_version 13; gene_name JAK1; gene_source ensembl_havana; gene_biotype protein_coding;
ENSG00000157557	ETS2	protein_coding	21	38805183	38824955	+	1759.3	0.767267	0.0820217	4.45279e-21	4.78065e-20	gene_id ENSG00000157557; gene_version 13; gene_name ETS2; gene_source ensembl_havana; gene_biotype protein_coding;
ENSG00000159784	FAM131B	protein_coding	7	143353400	143362770	-	104.838	6.99275	0.732091	4.61591e-21	4.95234e-20	gene_id ENSG00000159784; gene_version 17; gene_name FAM131B; gene_source ensembl_havana; gene_biotype protein_coding;
ENSG00000159840	ZYX	protein_coding	7	143381295	143391111	+	8241.06	0.777459	0.083201	4.75395e-21	5.09691e-20	gene_id ENSG00000159840; gene_version 16; gene_name ZYX; gene_source ensembl_havana; gene_biotype protein_coding;
ENSG00000023318	ERP44	protein_coding	9	99979185	100099000	-	4611.25	0.531023	0.0566041	4.75962e-21	5.09946e-20	gene_id ENSG00000023318; gene_version 8; gene_name ERP44; gene_source ensembl_havana; gene_biotype protein_coding;
ENSG00000184613	NELL2	protein_coding	12	44508275	44921848	-	98.388	6.90278	0.723894	4.89775e-21	5.24382e-20	gene_id ENSG00000184613; gene_version 10; gene_name NELL2; gene_source ensembl_havana; gene_biotype protein_coding;
ENSG00000138593	SECISBP2L	protein_coding	15	48988476	49046447	-	4079.01	-0.592652	0.063265	4.99859e-21	5.34807e-20	gene_id ENSG00000138593; gene_version 9; gene_name SECISBP2L; gene_source ensembl_havana; gene_biotype protein_coding;
ENSG00000178538	CA8	protein_coding	8	60185412	60281400	-	2668.15	0.600003	0.0640549	5.04372e-21	5.39264e-20	gene_id ENSG00000178538; gene_version 10; gene_name CA8; gene_source ensembl_havana; gene_biotype protein_coding;
ENSG00000278709	NKILA	lncRNA	20	57710156	57712780	+	71.0834	2.86442	0.311929	5.07045e-21	5.41747e-20	gene_id ENSG00000278709; gene_version 2; gene_name NKILA; gene_source havana; gene_biotype lncRNA;
ENSG00000164733	CTSB	protein_coding	8	11842524	11869448	-	12896.3	-0.557903	0.0595562	5.11321e-21	5.45939e-20	gene_id ENSG00000164733; gene_version 21; gene_name CTSB; gene_source ensembl_havana; gene_biotype protein_coding;
ENSG00000237149	ZNF503-AS2	lncRNA	10	75401519	75408982	+	179.129	1.57691	0.170847	5.20236e-21	5.55074e-20	gene_id ENSG00000237149; gene_version 5; gene_name ZNF503-AS2; gene_source havana; gene_biotype lncRNA;
ENSG00000178965	ERICH3	protein_coding	1	74568117	74673792	-	408.767	-1.07071	0.115269	5.24663e-21	5.59411e-20	gene_id ENSG00000178965; gene_version 14; gene_name ERICH3; gene_source ensembl_havana; gene_biotype protein_coding;
ENSG00000075188	NUP37	protein_coding	12	102073103	102120120	-	1598.12	0.701723	0.0750932	5.30555e-21	5.65304e-20	gene_id ENSG00000075188; gene_version 9; gene_name NUP37; gene_source ensembl_havana; gene_biotype protein_coding;
ENSG00000139793	MBNL2	protein_coding	13	97221434	97394120	+	112.113	2.37117	0.25817	5.3159e-21	5.66017e-20	gene_id ENSG00000139793; gene_version 18; gene_name MBNL2; gene_source ensembl_havana; gene_biotype protein_coding;
ENSG00000158470	B4GALT5	protein_coding	20	49632945	49713878	-	3818.52	0.899531	0.0965879	5.38503e-21	5.72984e-20	gene_id ENSG00000158470; gene_version 5; gene_name B4GALT5; gene_source ensembl_havana; gene_biotype protein_coding;
ENSG00000175309	PHYKPL	protein_coding	5	178208471	178232802	-	1628.47	-0.70746	0.0757546	5.42034e-21	5.76344e-20	gene_id ENSG00000175309; gene_version 15; gene_name PHYKPL; gene_source ensembl_havana; gene_biotype protein_coding;
ENSG00000165795	NDRG2	protein_coding	14	21016763	21070872	-	354.114	1.1754	0.126889	5.67334e-21	6.02832e-20	gene_id ENSG00000165795; gene_version 23; gene_name NDRG2; gene_source ensembl_havana; gene_biotype protein_coding;
ENSG00000269954	AC022239.1	lncRNA	8	11552488	11564694	-	668.613	-1.54779	0.168474	5.73119e-21	6.0856e-20	gene_id ENSG00000269954; gene_version 2; gene_name AC022239.1; gene_source havana; gene_biotype lncRNA;
ENSG00000235280	MCF2L-AS1	lncRNA	13	112967484	112968824	-	125.687	2.05828	0.224572	6.14587e-21	6.52145e-20	gene_id ENSG00000235280; gene_version 2; gene_name MCF2L-AS1; gene_source havana; gene_biotype lncRNA;
ENSG00000059758	CDK17	protein_coding	12	96278261	96400480	-	2292.97	0.635488	0.0680793	6.45648e-21	6.84635e-20	gene_id ENSG00000059758; gene_version 8; gene_name CDK17; gene_source ensembl_havana; gene_biotype protein_coding;
ENSG00000133943	DGLUCY	protein_coding	14	91060333	91225632	+	3247.64	-0.545036	0.0584065	7.27115e-21	7.70493e-20	gene_id ENSG00000133943; gene_version 20; gene_name DGLUCY; gene_source ensembl_havana; gene_biotype protein_coding;
ENSG00000162437	RAVER2	protein_coding	1	64745095	64833232	+	4408.97	0.985524	0.106437	7.78034e-21	8.23885e-20	gene_id ENSG00000162437; gene_version 14; gene_name RAVER2; gene_source ensembl_havana; gene_biotype protein_coding;
ENSG00000145990	GFOD1	protein_coding	6	13357830	13487662	-	1617.47	0.776976	0.0836032	7.80498e-21	8.25929e-20	gene_id ENSG00000145990; gene_version 11; gene_name GFOD1; gene_source ensembl_havana; gene_biotype protein_coding;
ENSG00000122483	CCDC18	protein_coding	1	93179919	93278730	+	910.664	-0.794461	0.0855611	8.14424e-21	8.61241e-20	gene_id ENSG00000122483; gene_version 17; gene_name CCDC18; gene_source ensembl_havana; gene_biotype protein_coding;
ENSG00000126351	THRA	protein_coding	17	40058290	40093867	+	4270.5	0.532029	0.057056	8.18321e-21	8.64771e-20	gene_id ENSG00000126351; gene_version 12; gene_name THRA; gene_source ensembl_havana; gene_biotype protein_coding;
ENSG00000135547	HEY2	protein_coding	6	125747664	125761269	+	57.3691	3.86924	0.421568	8.23534e-21	8.69686e-20	gene_id ENSG00000135547; gene_version 9; gene_name HEY2; gene_source ensembl_havana; gene_biotype protein_coding;
ENSG00000072954	TMEM38A	protein_coding	19	16661139	16690023	+	577.261	1.1478	0.124414	8.63098e-21	9.10845e-20	gene_id ENSG00000072954; gene_version 7; gene_name TMEM38A; gene_source ensembl_havana; gene_biotype protein_coding;
ENSG00000167920	TMEM99	lncRNA	17	40819106	40836270	+	386.303	1.18818	0.128962	8.77623e-21	9.25542e-20	gene_id ENSG00000167920; gene_version 10; gene_name TMEM99; gene_source ensembl_havana; gene_biotype lncRNA;
ENSG00000102384	CENPI	protein_coding	X	101098218	101163681	+	2032.51	-0.593109	0.0637371	8.89568e-21	9.375e-20	gene_id ENSG00000102384; gene_version 13; gene_name CENPI; gene_source ensembl_havana; gene_biotype protein_coding;
ENSG00000185033	SEMA4B	protein_coding	15	90160604	90229679	+	5224.57	-0.546547	0.0587092	8.98805e-21	9.46591e-20	gene_id ENSG00000185033; gene_version 14; gene_name SEMA4B; gene_source ensembl_havana; gene_biotype protein_coding;
ENSG00000185633	NDUFA4L2	protein_coding	12	57234903	57240715	-	305.856	-1.30922	0.142465	9.01652e-21	9.48943e-20	gene_id ENSG00000185633; gene_version 10; gene_name NDUFA4L2; gene_source ensembl_havana; gene_biotype protein_coding;
ENSG00000227619	AL391056.1	lncRNA	9	129575117	129584556	+	222.069	-1.67862	0.183435	9.34443e-21	9.82785e-20	gene_id ENSG00000227619; gene_version 3; gene_name AL391056.1; gene_source havana; gene_biotype lncRNA;
ENSG00000085662	AKR1B1	protein_coding	7	134442356	134459284	-	13526.7	0.471294	0.0505992	1.01295e-20	1.06463e-19	gene_id ENSG00000085662; gene_version 14; gene_name AKR1B1; gene_source ensembl_havana; gene_biotype protein_coding;
ENSG00000249509	AC023886.1	lncRNA	4	112515385	112546881	+	79.7343	2.78303	0.306075	1.05722e-20	1.1104e-19	gene_id ENSG00000249509; gene_version 1; gene_name AC023886.1; gene_source havana; gene_biotype lncRNA;
ENSG00000186310	NAP1L3	protein_coding	X	93670930	93673578	-	202.453	2.78683	0.307913	1.09791e-20	1.15236e-19	gene_id ENSG00000186310; gene_version 10; gene_name NAP1L3; gene_source ensembl_havana; gene_biotype protein_coding;
ENSG00000176155	CCDC57	protein_coding	17	82101460	82212830	-	3048.25	-0.862281	0.0936359	1.43885e-20	1.50919e-19	gene_id ENSG00000176155; gene_version 19; gene_name CCDC57; gene_source ensembl_havana; gene_biotype protein_coding;
ENSG00000141556	TBCD	protein_coding	17	82752065	82945914	+	11728.1	-0.491521	0.053049	1.46023e-20	1.53057e-19	gene_id ENSG00000141556; gene_version 21; gene_name TBCD; gene_source ensembl_havana; gene_biotype protein_coding;
ENSG00000198133	TMEM229B	protein_coding	14	67447084	67533739	-	392.371	1.05827	0.115287	1.47103e-20	1.54085e-19	gene_id ENSG00000198133; gene_version 8; gene_name TMEM229B; gene_source ensembl_havana; gene_biotype protein_coding;
ENSG00000172238	ATOH1	protein_coding	4	93828753	93830966	+	75.4919	6.19642	0.663822	1.54644e-20	1.61874e-19	gene_id ENSG00000172238; gene_version 5; gene_name ATOH1; gene_source ensembl_havana; gene_biotype protein_coding;
ENSG00000267432	DNAH17-AS1	lncRNA	17	78484882	78503056	+	618.654	-0.854826	0.0930234	1.70555e-20	1.78408e-19	gene_id ENSG00000267432; gene_version 6; gene_name DNAH17-AS1; gene_source havana; gene_biotype lncRNA;
ENSG00000198814	GK	protein_coding	X	30653359	30731456	+	1766.91	-0.687647	0.0745713	1.74905e-20	1.82835e-19	gene_id ENSG00000198814; gene_version 12; gene_name GK; gene_source ensembl_havana; gene_biotype protein_coding;
ENSG00000183624	HMCES	protein_coding	3	129278828	129306186	+	2275.25	-0.564326	0.0611609	1.88167e-20	1.96566e-19	gene_id ENSG00000183624; gene_version 14; gene_name HMCES; gene_source ensembl_havana; gene_biotype protein_coding;
ENSG00000287265	AL365272.1	lncRNA	6	285443	292013	-	987.351	-0.730548	0.0793662	1.89381e-20	1.977e-19	gene_id ENSG00000287265; gene_version 1; gene_name AL365272.1; gene_source havana_tagene; gene_biotype lncRNA;
ENSG00000101695	RNF125	protein_coding	18	32018825	32073219	+	733.861	0.859211	0.0935595	1.9005e-20	1.98265e-19	gene_id ENSG00000101695; gene_version 9; gene_name RNF125; gene_source ensembl_havana; gene_biotype protein_coding;
ENSG00000116685	KIAA2013	protein_coding	1	11919591	11926428	-	9223.64	0.511991	0.0554296	1.90311e-20	1.98403e-19	gene_id ENSG00000116685; gene_version 16; gene_name KIAA2013; gene_source ensembl_havana; gene_biotype protein_coding;
ENSG00000134317	GRHL1	protein_coding	2	9951693	10002277	+	168.555	1.66438	0.183524	2.00999e-20	2.09405e-19	gene_id ENSG00000134317; gene_version 18; gene_name GRHL1; gene_source ensembl_havana; gene_biotype protein_coding;
ENSG00000154856	APCDD1	protein_coding	18	10454635	10489949	+	205.976	12.1446	3.05427	2.08548e-20	2.17123e-19	gene_id ENSG00000154856; gene_version 13; gene_name APCDD1; gene_source ensembl_havana; gene_biotype protein_coding;
ENSG00000128284	APOL3	protein_coding	22	36140330	36166177	-	539.094	-0.942393	0.103068	2.32977e-20	2.42394e-19	gene_id ENSG00000128284; gene_version 19; gene_name APOL3; gene_source ensembl_havana; gene_biotype protein_coding;
ENSG00000141582	CBX4	protein_coding	17	79833156	79839440	-	11935.6	-0.686236	0.0749179	2.78062e-20	2.89106e-19	gene_id ENSG00000141582; gene_version 15; gene_name CBX4; gene_source ensembl_havana; gene_biotype protein_coding;
ENSG00000169564	PCBP1	protein_coding	2	70087477	70089203	+	41488.9	0.538287	0.0585715	2.92746e-20	3.04168e-19	gene_id ENSG00000169564; gene_version 7; gene_name PCBP1; gene_source ensembl_havana; gene_biotype protein_coding;
ENSG00000266962	AC067852.2	lncRNA	17	42552436	42554748	-	312.358	-1.14989	0.12655	3.02934e-20	3.14544e-19	gene_id ENSG00000266962; gene_version 2; gene_name AC067852.2; gene_source havana; gene_biotype lncRNA;
ENSG00000135318	NT5E	protein_coding	6	85449584	85495791	+	300.623	-1.26373	0.139489	3.21325e-20	3.33415e-19	gene_id ENSG00000135318; gene_version 12; gene_name NT5E; gene_source ensembl_havana; gene_biotype protein_coding;
ENSG00000120658	ENOX1	protein_coding	13	43213518	43786908	-	735.043	1.02515	0.112651	3.22487e-20	3.34397e-19	gene_id ENSG00000120658; gene_version 13; gene_name ENOX1; gene_source ensembl_havana; gene_biotype protein_coding;
ENSG00000198933	TBKBP1	protein_coding	17	47694081	47712050	+	963.077	0.763557	0.0835378	3.30017e-20	3.41975e-19	gene_id ENSG00000198933; gene_version 9; gene_name TBKBP1; gene_source ensembl_havana; gene_biotype protein_coding;
ENSG00000136732	GYPC	protein_coding	2	126656133	126696667	+	260.231	9.25245	0.967804	3.53411e-20	3.65972e-19	gene_id ENSG00000136732; gene_version 16; gene_name GYPC; gene_source ensembl_havana; gene_biotype protein_coding;
ENSG00000204634	TBC1D8	protein_coding	2	101007617	101252866	-	150.834	1.71543	0.190629	3.92597e-20	4.06279e-19	gene_id ENSG00000204634; gene_version 12; gene_name TBC1D8; gene_source ensembl_havana; gene_biotype protein_coding;
ENSG00000168758	SEMA4C	protein_coding	2	96859718	96870757	-	2255.43	0.603927	0.0660208	4.01534e-20	4.1525e-19	gene_id ENSG00000168758; gene_version 11; gene_name SEMA4C; gene_source ensembl_havana; gene_biotype protein_coding;
ENSG00000181045	SLC26A11	protein_coding	17	80219699	80253500	+	1374.08	-0.961644	0.105941	4.16901e-20	4.30854e-19	gene_id ENSG00000181045; gene_version 15; gene_name SLC26A11; gene_source ensembl_havana; gene_biotype protein_coding;
ENSG00000064687	ABCA7	protein_coding	19	1040101	1065572	+	1699.62	-0.972249	0.107151	4.20907e-20	4.34703e-19	gene_id ENSG00000064687; gene_version 12; gene_name ABCA7; gene_source ensembl_havana; gene_biotype protein_coding;
ENSG00000197841	ZNF181	protein_coding	19	34734155	34745378	+	116.815	2.27533	0.25429	4.30858e-20	4.44683e-19	gene_id ENSG00000197841; gene_version 15; gene_name ZNF181; gene_source ensembl_havana; gene_biotype protein_coding;
ENSG00000146938	NLGN4X	protein_coding	X	5840637	6228867	-	366.974	10.611	1.29998	4.56734e-20	4.71075e-19	gene_id ENSG00000146938; gene_version 16; gene_name NLGN4X; gene_source ensembl_havana; gene_biotype protein_coding;
ENSG00000147065	MSN	protein_coding	X	65588377	65741931	+	71183.7	-0.533015	0.0583768	4.74483e-20	4.89055e-19	gene_id ENSG00000147065; gene_version 17; gene_name MSN; gene_source ensembl_havana; gene_biotype protein_coding;
ENSG00000109099	PMP22	protein_coding	17	15229777	15265326	-	63.4448	5.68747	0.620207	4.75036e-20	4.89299e-19	gene_id ENSG00000109099; gene_version 15; gene_name PMP22; gene_source ensembl_havana; gene_biotype protein_coding;
ENSG00000113448	PDE4D	protein_coding	5	58969038	60522120	-	6517.35	0.863932	0.0954355	4.78712e-20	4.92758e-19	gene_id ENSG00000113448; gene_version 19; gene_name PDE4D; gene_source ensembl_havana; gene_biotype protein_coding;
ENSG00000135457	TFCP2	protein_coding	12	51093656	51173135	-	2400.53	-0.588799	0.0645179	4.81253e-20	4.95044e-19	gene_id ENSG00000135457; gene_version 10; gene_name TFCP2; gene_source ensembl_havana; gene_biotype protein_coding;
ENSG00000130589	HELZ2	protein_coding	20	63558086	63574239	-	2902.79	-0.899513	0.0991631	4.82601e-20	4.96101e-19	gene_id ENSG00000130589; gene_version 16; gene_name HELZ2; gene_source ensembl_havana; gene_biotype protein_coding;
ENSG00000069493	CLEC2D	protein_coding	12	9664969	9699553	+	257.79	-1.49787	0.166538	4.87906e-20	5.01221e-19	gene_id ENSG00000069493; gene_version 15; gene_name CLEC2D; gene_source ensembl_havana; gene_biotype protein_coding;
ENSG00000145945	FAM50B	protein_coding	6	3849373	3851320	+	510.629	0.965496	0.106579	4.99964e-20	5.13268e-19	gene_id ENSG00000145945; gene_version 7; gene_name FAM50B; gene_source ensembl_havana; gene_biotype protein_coding;
ENSG00000165801	ARHGEF40	protein_coding	14	21070273	21090248	+	706.705	0.943314	0.104075	5.0251e-20	5.15539e-19	gene_id ENSG00000165801; gene_version 10; gene_name ARHGEF40; gene_source ensembl_havana; gene_biotype protein_coding;
ENSG00000106479	ZNF862	protein_coding	7	149838375	149867479	+	1986.8	0.677287	0.0743994	5.27614e-20	5.40936e-19	gene_id ENSG00000106479; gene_version 11; gene_name ZNF862; gene_source ensembl_havana; gene_biotype protein_coding;
ENSG00000165209	STRBP	protein_coding	9	123109500	123268586	-	8166.45	0.559822	0.0613668	5.28489e-20	5.41474e-19	gene_id ENSG00000165209; gene_version 19; gene_name STRBP; gene_source ensembl_havana; gene_biotype protein_coding;
ENSG00000076351	SLC46A1	protein_coding	17	28394642	28407197	-	975.893	0.744613	0.081906	5.30348e-20	5.43019e-19	gene_id ENSG00000076351; gene_version 13; gene_name SLC46A1; gene_source ensembl_havana; gene_biotype protein_coding;
ENSG00000071537	SEL1L	protein_coding	14	81471547	81533853	-	14650.2	-0.614064	0.0674104	5.35357e-20	5.47785e-19	gene_id ENSG00000071537; gene_version 14; gene_name SEL1L; gene_source ensembl_havana; gene_biotype protein_coding;
ENSG00000076826	CAMSAP3	protein_coding	19	7595902	7618304	+	1665.2	0.771032	0.0848736	5.52954e-20	5.65416e-19	gene_id ENSG00000076826; gene_version 9; gene_name CAMSAP3; gene_source ensembl_havana; gene_biotype protein_coding;
ENSG00000174607	UGT8	protein_coding	4	114598770	114678225	+	1032.54	0.770228	0.084835	5.80265e-20	5.92951e-19	gene_id ENSG00000174607; gene_version 11; gene_name UGT8; gene_source ensembl_havana; gene_biotype protein_coding;
ENSG00000130755	GMFG	protein_coding	19	39328353	39342372	-	4838.61	-0.786651	0.0867402	5.96014e-20	6.08643e-19	gene_id ENSG00000130755; gene_version 13; gene_name GMFG; gene_source ensembl_havana; gene_biotype protein_coding;
ENSG00000004777	ARHGAP33	protein_coding	19	35774532	35788822	+	2334	-1.04067	0.11536	6.02886e-20	6.15254e-19	gene_id ENSG00000004777; gene_version 18; gene_name ARHGAP33; gene_source ensembl_havana; gene_biotype protein_coding;
ENSG00000279551	AC025263.3	TEC	12	69660034	69661429	-	48.1644	-4.58276	0.51139	6.34087e-20	6.46669e-19	gene_id ENSG00000279551; gene_version 1; gene_name AC025263.3; gene_source havana; gene_biotype TEC;
ENSG00000261578	AP003119.3	lncRNA	11	76800364	76804555	+	88.8605	2.79412	0.31423	6.65924e-20	6.7869e-19	gene_id ENSG00000261578; gene_version 1; gene_name AP003119.3; gene_source havana; gene_biotype lncRNA;
ENSG00000188070	C11orf95	protein_coding	11	63759892	63768775	-	4262.22	1.09853	0.121831	6.82741e-20	6.95371e-19	gene_id ENSG00000188070; gene_version 9; gene_name C11orf95; gene_source ensembl_havana; gene_biotype protein_coding;
ENSG00000226562	CYP4F26P	lncRNA	9	33580695	33607874	+	121.461	7.59941	0.813996	7.22773e-20	7.3566e-19	gene_id ENSG00000226562; gene_version 4; gene_name CYP4F26P; gene_source havana; gene_biotype lncRNA;
ENSG00000145016	RUBCN	protein_coding	3	197668867	197749727	-	7549.47	-0.544881	0.0600197	7.60985e-20	7.74043e-19	gene_id ENSG00000145016; gene_version 16; gene_name RUBCN; gene_source ensembl_havana; gene_biotype protein_coding;
ENSG00000089916	GPATCH2L	protein_coding	14	76151916	76254342	+	4608.75	-0.530014	0.0584009	7.8626e-20	7.99227e-19	gene_id ENSG00000089916; gene_version 18; gene_name GPATCH2L; gene_source ensembl_havana; gene_biotype protein_coding;
ENSG00000163909	HEYL	protein_coding	1	39623435	39639643	-	217.15	1.61353	0.18079	7.93021e-20	8.0557e-19	gene_id ENSG00000163909; gene_version 8; gene_name HEYL; gene_source ensembl_havana; gene_biotype protein_coding;
ENSG00000275832	ARHGAP23	protein_coding	17	38419280	38512385	+	2669.52	-0.606296	0.0669215	8.54178e-20	8.67125e-19	gene_id ENSG00000275832; gene_version 5; gene_name ARHGAP23; gene_source ensembl_havana; gene_biotype protein_coding;
ENSG00000145779	TNFAIP8	protein_coding	5	119268692	119399688	+	1065.42	-0.833671	0.0924359	9.03649e-20	9.16745e-19	gene_id ENSG00000145779; gene_version 8; gene_name TNFAIP8; gene_source ensembl_havana; gene_biotype protein_coding;
ENSG00000180815	MAP3K15	protein_coding	X	19360056	19515261	-	240.806	1.32328	0.147941	9.22443e-20	9.35125e-19	gene_id ENSG00000180815; gene_version 14; gene_name MAP3K15; gene_source ensembl_havana; gene_biotype protein_coding;
ENSG00000047346	FAM214A	protein_coding	15	52581317	52709817	-	4712.84	-0.72667	0.0803196	9.22976e-20	9.35125e-19	gene_id ENSG00000047346; gene_version 12; gene_name FAM214A; gene_source ensembl_havana; gene_biotype protein_coding;
ENSG00000178209	PLEC	protein_coding	8	143915147	143976734	-	49452.9	-0.561233	0.0619972	9.40634e-20	9.52392e-19	gene_id ENSG00000178209; gene_version 15; gene_name PLEC; gene_source ensembl_havana; gene_biotype protein_coding;
ENSG00000115507	OTX1	protein_coding	2	63050057	63057836	+	579.702	0.981729	0.109218	9.58689e-20	9.69437e-19	gene_id ENSG00000115507; gene_version 10; gene_name OTX1; gene_source ensembl_havana; gene_biotype protein_coding;
ENSG00000281103	TRG-AS1	lncRNA	7	38341577	38378804	+	970.838	-0.74966	0.0830587	9.58722e-20	9.69437e-19	gene_id ENSG00000281103; gene_version 2; gene_name TRG-AS1; gene_source havana; gene_biotype lncRNA;
ENSG00000267034	AC010980.1	lncRNA	2	222317242	222318653	-	443.396	1.68614	0.189568	9.83839e-20	9.94185e-19	gene_id ENSG00000267034; gene_version 1; gene_name AC010980.1; gene_source havana; gene_biotype lncRNA;
ENSG00000136631	VPS45	protein_coding	1	150067279	150145329	+	4716.77	-0.641712	0.071015	1.01796e-19	1.02799e-18	gene_id ENSG00000136631; gene_version 15; gene_name VPS45; gene_source ensembl_havana; gene_biotype protein_coding;
ENSG00000118507	AKAP7	protein_coding	6	131135467	131283535	+	80.4983	2.75052	0.310653	1.01889e-19	1.02826e-18	gene_id ENSG00000118507; gene_version 17; gene_name AKAP7; gene_source ensembl_havana; gene_biotype protein_coding;
ENSG00000271856	LINC01215	lncRNA	3	108125821	108138610	+	208.899	-1.66494	0.187393	1.03918e-19	1.04806e-18	gene_id ENSG00000271856; gene_version 1; gene_name LINC01215; gene_source havana; gene_biotype lncRNA;
ENSG00000172594	SMPDL3A	protein_coding	6	122789049	122809720	+	191.917	1.68429	0.189412	1.04687e-19	1.05512e-18	gene_id ENSG00000172594; gene_version 13; gene_name SMPDL3A; gene_source ensembl_havana; gene_biotype protein_coding;
ENSG00000165359	INTS6L	protein_coding	X	135520643	135582510	+	3293.62	-0.556464	0.0615321	1.07189e-19	1.07964e-18	gene_id ENSG00000165359; gene_version 15; gene_name INTS6L; gene_source ensembl_havana; gene_biotype protein_coding;
ENSG00000188859	FAM78B	protein_coding	1	166057426	166166969	-	865.761	0.885879	0.0985257	1.09345e-19	1.10064e-18	gene_id ENSG00000188859; gene_version 6; gene_name FAM78B; gene_source ensembl_havana; gene_biotype protein_coding;
ENSG00000088256	GNA11	protein_coding	19	3094362	3123999	+	300.678	-1.3426	0.150499	1.10782e-19	1.11438e-18	gene_id ENSG00000088256; gene_version 9; gene_name GNA11; gene_source ensembl_havana; gene_biotype protein_coding;
ENSG00000060237	WNK1	protein_coding	12	752579	911452	+	60428.4	0.508296	0.0562867	1.28711e-19	1.29388e-18	gene_id ENSG00000060237; gene_version 17; gene_name WNK1; gene_source ensembl_havana; gene_biotype protein_coding;
ENSG00000198929	NOS1AP	protein_coding	1	162069691	162370475	+	489.334	1.24489	0.139791	1.30656e-19	1.31258e-18	gene_id ENSG00000198929; gene_version 13; gene_name NOS1AP; gene_source ensembl_havana; gene_biotype protein_coding;
ENSG00000127948	POR	protein_coding	7	75899200	75986855	+	6741.78	0.51425	0.0570172	1.41672e-19	1.42233e-18	gene_id ENSG00000127948; gene_version 16; gene_name POR; gene_source ensembl_havana; gene_biotype protein_coding;
ENSG00000153574	RPIA	protein_coding	2	88691673	88750929	+	5569.98	0.695371	0.0773775	1.41981e-19	1.42451e-18	gene_id ENSG00000153574; gene_version 9; gene_name RPIA; gene_source ensembl_havana; gene_biotype protein_coding;
ENSG00000156453	PCDH1	protein_coding	5	141853111	141879246	-	422.326	1.00225	0.112182	1.51465e-19	1.51868e-18	gene_id ENSG00000156453; gene_version 13; gene_name PCDH1; gene_source ensembl_havana; gene_biotype protein_coding;
ENSG00000266338	NBPF15	protein_coding	1	144421386	144461674	-	4463.22	-0.503354	0.0558661	1.52189e-19	1.52495e-18	gene_id ENSG00000266338; gene_version 6; gene_name NBPF15; gene_source ensembl_havana; gene_biotype protein_coding;
ENSG00000139508	SLC46A3	protein_coding	13	28700064	28718970	-	69.3486	2.68388	0.304793	1.56578e-19	1.56791e-18	gene_id ENSG00000139508; gene_version 14; gene_name SLC46A3; gene_source ensembl_havana; gene_biotype protein_coding;
ENSG00000070961	ATP2B1	protein_coding	12	89588049	89709300	-	2523.69	0.869255	0.0970673	1.5788e-19	1.57993e-18	gene_id ENSG00000070961; gene_version 15; gene_name ATP2B1; gene_source ensembl_havana; gene_biotype protein_coding;
ENSG00000183723	CMTM4	protein_coding	16	66614750	66696707	-	1047.89	0.865655	0.0966819	1.64376e-19	1.64386e-18	gene_id ENSG00000183723; gene_version 12; gene_name CMTM4; gene_source ensembl_havana; gene_biotype protein_coding;
ENSG00000008083	JARID2	protein_coding	6	15246069	15522042	+	4222.42	-0.612695	0.068217	1.68388e-19	1.6829e-18	gene_id ENSG00000008083; gene_version 14; gene_name JARID2; gene_source ensembl_havana; gene_biotype protein_coding;
ENSG00000125247	TMTC4	protein_coding	13	100603927	100675093	-	1514.4	0.617259	0.0687082	1.70375e-19	1.70166e-18	gene_id ENSG00000125247; gene_version 15; gene_name TMTC4; gene_source ensembl_havana; gene_biotype protein_coding;
ENSG00000196636	SDHAF3	protein_coding	7	97116590	97181763	+	715.881	0.820249	0.0916965	1.82636e-19	1.82295e-18	gene_id ENSG00000196636; gene_version 7; gene_name SDHAF3; gene_source ensembl_havana; gene_biotype protein_coding;
ENSG00000164687	FABP5	protein_coding	8	81280536	81284777	+	6248.23	0.555692	0.0618228	1.87212e-19	1.86741e-18	gene_id ENSG00000164687; gene_version 11; gene_name FABP5; gene_source ensembl_havana; gene_biotype protein_coding;
ENSG00000167695	TLCD3A	protein_coding	17	732412	742968	+	685.12	0.838906	0.0938691	1.87792e-19	1.872e-18	gene_id ENSG00000167695; gene_version 15; gene_name TLCD3A; gene_source ensembl_havana; gene_biotype protein_coding;
ENSG00000118515	SGK1	protein_coding	6	134169246	134318112	-	1186.53	-0.667199	0.0744678	1.96265e-19	1.95519e-18	gene_id ENSG00000118515; gene_version 11; gene_name SGK1; gene_source ensembl_havana; gene_biotype protein_coding;
ENSG00000174871	CNIH2	protein_coding	11	66278175	66285301	+	174.661	-1.45534	0.164788	2.07065e-19	2.06146e-18	gene_id ENSG00000174871; gene_version 11; gene_name CNIH2; gene_source ensembl_havana; gene_biotype protein_coding;
ENSG00000115956	PLEK	protein_coding	2	68365282	68397453	+	195.049	-1.39962	0.158297	2.08914e-19	2.07853e-18	gene_id ENSG00000115956; gene_version 10; gene_name PLEK; gene_source ensembl_havana; gene_biotype protein_coding;
ENSG00000178952	TUFM	protein_coding	16	28842411	28846348	-	28003.2	0.442173	0.0492936	2.24606e-19	2.23322e-18	gene_id ENSG00000178952; gene_version 11; gene_name TUFM; gene_source ensembl_havana; gene_biotype protein_coding;
ENSG00000162409	PRKAA2	protein_coding	1	56645314	56715335	+	225.334	9.03996	0.966937	2.42837e-19	2.41293e-18	gene_id ENSG00000162409; gene_version 11; gene_name PRKAA2; gene_source ensembl_havana; gene_biotype protein_coding;
ENSG00000158467	AHCYL2	protein_coding	7	129225023	129430211	+	6493.05	-0.498963	0.0557494	2.6448e-19	2.62629e-18	gene_id ENSG00000158467; gene_version 16; gene_name AHCYL2; gene_source ensembl_havana; gene_biotype protein_coding;
ENSG00000108106	UBE2S	protein_coding	19	55399745	55407788	-	31288.3	0.773807	0.0868987	2.80533e-19	2.78391e-18	gene_id ENSG00000108106; gene_version 14; gene_name UBE2S; gene_source ensembl_havana; gene_biotype protein_coding;
ENSG00000106537	TSPAN13	protein_coding	7	16753755	16784536	+	73.6398	2.9818	0.34197	2.87716e-19	2.85337e-18	gene_id ENSG00000106537; gene_version 8; gene_name TSPAN13; gene_source ensembl_havana; gene_biotype protein_coding;
ENSG00000135018	UBQLN1	protein_coding	9	83659968	83707958	-	21935.9	0.571187	0.0641791	2.89167e-19	2.86592e-18	gene_id ENSG00000135018; gene_version 14; gene_name UBQLN1; gene_source ensembl_havana; gene_biotype protein_coding;
ENSG00000196116	TDRD7	protein_coding	9	97412096	97496125	+	948.02	0.901089	0.101625	2.9929e-19	2.96435e-18	gene_id ENSG00000196116; gene_version 8; gene_name TDRD7; gene_source ensembl_havana; gene_biotype protein_coding;
ENSG00000116729	WLS	protein_coding	1	68098473	68233120	-	312.019	10.3702	1.29912	3.08898e-19	3.05756e-18	gene_id ENSG00000116729; gene_version 14; gene_name WLS; gene_source ensembl_havana; gene_biotype protein_coding;
ENSG00000249853	HS3ST5	protein_coding	6	114055586	114343045	-	112.144	7.47853	0.816518	3.19946e-19	3.16488e-18	gene_id ENSG00000249853; gene_version 7; gene_name HS3ST5; gene_source ensembl_havana; gene_biotype protein_coding;
ENSG00000227507	LTB	protein_coding	6	31580525	31582522	-	51.9239	-3.35453	0.386318	3.23535e-19	3.19835e-18	gene_id ENSG00000227507; gene_version 2; gene_name LTB; gene_source ensembl_havana; gene_biotype protein_coding;
ENSG00000106683	LIMK1	protein_coding	7	74082933	74122525	+	6750.07	0.543221	0.0609191	3.37103e-19	3.33034e-18	gene_id ENSG00000106683; gene_version 15; gene_name LIMK1; gene_source ensembl_havana; gene_biotype protein_coding;
ENSG00000172379	ARNT2	protein_coding	15	80404350	80597933	+	163.654	11.7683	3.01913	3.43694e-19	3.39329e-18	gene_id ENSG00000172379; gene_version 21; gene_name ARNT2; gene_source ensembl_havana; gene_biotype protein_coding;
ENSG00000106617	PRKAG2	protein_coding	7	151556124	151877125	-	1358.98	0.651522	0.0732091	3.50267e-19	3.45598e-18	gene_id ENSG00000106617; gene_version 14; gene_name PRKAG2; gene_source ensembl_havana; gene_biotype protein_coding;
ENSG00000147138	GPR174	protein_coding	X	79144663	79175315	+	165.404	-1.58902	0.181508	3.65985e-19	3.60876e-18	gene_id ENSG00000147138; gene_version 2; gene_name GPR174; gene_source ensembl_havana; gene_biotype protein_coding;
ENSG00000196591	HDAC2	protein_coding	6	113933028	114011308	-	7288.9	0.646388	0.0727195	3.80016e-19	3.74473e-18	gene_id ENSG00000196591; gene_version 12; gene_name HDAC2; gene_source ensembl_havana; gene_biotype protein_coding;
ENSG00000152061	RABGAP1L	protein_coding	1	174159410	174995308	+	4818.45	-0.49776	0.0558582	3.8144e-19	3.75637e-18	gene_id ENSG00000152061; gene_version 23; gene_name RABGAP1L; gene_source ensembl_havana; gene_biotype protein_coding;
ENSG00000164379	FOXQ1	protein_coding	6	1312098	1314758	+	51.0271	4.47837	0.510054	3.93523e-19	3.8729e-18	gene_id ENSG00000164379; gene_version 7; gene_name FOXQ1; gene_source ensembl_havana; gene_biotype protein_coding;
ENSG00000107779	BMPR1A	protein_coding	10	86756601	86932838	+	970.474	1.34656	0.153576	4.22902e-19	4.15938e-18	gene_id ENSG00000107779; gene_version 13; gene_name BMPR1A; gene_source ensembl_havana; gene_biotype protein_coding;
ENSG00000116717	GADD45A	protein_coding	1	67685201	67688334	+	1118.58	0.997742	0.113152	4.40433e-19	4.32906e-18	gene_id ENSG00000116717; gene_version 13; gene_name GADD45A; gene_source ensembl_havana; gene_biotype protein_coding;
ENSG00000081177	EXD2	protein_coding	14	69191511	69244020	+	517.346	0.971163	0.110163	4.59944e-19	4.51797e-18	gene_id ENSG00000081177; gene_version 18; gene_name EXD2; gene_source ensembl_havana; gene_biotype protein_coding;
ENSG00000196507	TCEAL3	protein_coding	X	103607451	103629690	+	84.6149	2.41156	0.277677	4.86092e-19	4.77178e-18	gene_id ENSG00000196507; gene_version 11; gene_name TCEAL3; gene_source ensembl_havana; gene_biotype protein_coding;
ENSG00000204624	DISP3	protein_coding	1	11479155	11537551	+	190.858	1.75459	0.201813	4.9606e-19	4.86654e-18	gene_id ENSG00000204624; gene_version 8; gene_name DISP3; gene_source ensembl_havana; gene_biotype protein_coding;
ENSG00000145604	SKP2	protein_coding	5	36151989	36184319	+	5005.31	0.651668	0.0735816	5.17266e-19	5.07137e-18	gene_id ENSG00000145604; gene_version 16; gene_name SKP2; gene_source ensembl_havana; gene_biotype protein_coding;
ENSG00000139173	TMEM117	protein_coding	12	43835967	44389762	+	469.941	1.07322	0.122251	5.34138e-19	5.23347e-18	gene_id ENSG00000139173; gene_version 10; gene_name TMEM117; gene_source ensembl_havana; gene_biotype protein_coding;
ENSG00000170776	AKAP13	protein_coding	15	85380571	85749358	+	8149.47	-0.48822	0.0550734	5.76705e-19	5.64697e-18	gene_id ENSG00000170776; gene_version 21; gene_name AKAP13; gene_source ensembl_havana; gene_biotype protein_coding;
ENSG00000165219	GAPVD1	protein_coding	9	125261794	125367207	+	8574.49	0.555988	0.0627828	5.89755e-19	5.7711e-18	gene_id ENSG00000165219; gene_version 22; gene_name GAPVD1; gene_source ensembl_havana; gene_biotype protein_coding;
ENSG00000139946	PELI2	protein_coding	14	56117814	56301524	+	380.695	1.2733	0.145768	5.95413e-19	5.82278e-18	gene_id ENSG00000139946; gene_version 10; gene_name PELI2; gene_source ensembl_havana; gene_biotype protein_coding;
ENSG00000104093	DMXL2	protein_coding	15	51447711	51622833	-	1392.77	0.791447	0.089812	6.29338e-19	6.15066e-18	gene_id ENSG00000104093; gene_version 13; gene_name DMXL2; gene_source ensembl_havana; gene_biotype protein_coding;
ENSG00000090238	YPEL3	protein_coding	16	30092314	30096915	-	773.612	-1.32103	0.151531	6.31402e-19	6.16693e-18	gene_id ENSG00000090238; gene_version 12; gene_name YPEL3; gene_source ensembl_havana; gene_biotype protein_coding;
ENSG00000128016	ZFP36	protein_coding	19	39406847	39409412	+	3869.7	-0.538108	0.0608394	6.67148e-19	6.51195e-18	gene_id ENSG00000128016; gene_version 7; gene_name ZFP36; gene_source ensembl_havana; gene_biotype protein_coding;
ENSG00000104419	NDRG1	protein_coding	8	133237171	133302022	-	7195.35	-0.541184	0.0612586	7.10401e-19	6.92977e-18	gene_id ENSG00000104419; gene_version 14; gene_name NDRG1; gene_source ensembl_havana; gene_biotype protein_coding;
ENSG00000272588	AC139887.4	lncRNA	4	757022	757740	-	101.341	-2.31855	0.268853	7.21383e-19	7.03246e-18	gene_id ENSG00000272588; gene_version 1; gene_name AC139887.4; gene_source havana; gene_biotype lncRNA;
ENSG00000125484	GTF3C4	protein_coding	9	132670035	132694953	+	10872.3	0.46155	0.052221	7.28053e-19	7.09302e-18	gene_id ENSG00000125484; gene_version 12; gene_name GTF3C4; gene_source ensembl_havana; gene_biotype protein_coding;
ENSG00000151240	DIP2C	protein_coding	10	274190	689668	-	7005.92	-0.54647	0.06188	7.32784e-19	7.13461e-18	gene_id ENSG00000151240; gene_version 17; gene_name DIP2C; gene_source ensembl_havana; gene_biotype protein_coding;
ENSG00000154146	NRGN	protein_coding	11	124739942	124747210	+	627.541	0.959654	0.10951	7.37695e-19	7.17791e-18	gene_id ENSG00000154146; gene_version 13; gene_name NRGN; gene_source ensembl_havana; gene_biotype protein_coding;
ENSG00000151572	ANO4	protein_coding	12	100717526	101128641	+	151.852	11.6424	3.00636	8.76449e-19	8.52265e-18	gene_id ENSG00000151572; gene_version 18; gene_name ANO4; gene_source ensembl_havana; gene_biotype protein_coding;
ENSG00000170545	SMAGP	protein_coding	12	51244558	51270415	-	175.823	1.81368	0.210158	8.91253e-19	8.66116e-18	gene_id ENSG00000170545; gene_version 17; gene_name SMAGP; gene_source ensembl_havana; gene_biotype protein_coding;
ENSG00000106080	FKBP14	protein_coding	7	30010587	30026684	-	422.224	1.0111	0.115771	9.1028e-19	8.84052e-18	gene_id ENSG00000106080; gene_version 10; gene_name FKBP14; gene_source ensembl_havana; gene_biotype protein_coding;
ENSG00000126705	AHDC1	protein_coding	1	27534035	27604431	-	1620.61	1.07862	0.123668	9.15137e-19	8.88211e-18	gene_id ENSG00000126705; gene_version 14; gene_name AHDC1; gene_source ensembl_havana; gene_biotype protein_coding;
ENSG00000255769	GOLGA2P10	transcribed_unprocessed_pseudogene	15	82472993	82513950	-	839.093	0.890966	0.101908	1.00064e-18	9.70588e-18	gene_id ENSG00000255769; gene_version 7; gene_name GOLGA2P10; gene_source havana; gene_biotype transcribed_unprocessed_pseudogene;
ENSG00000162869	PPP1R21	protein_coding	2	48440598	48515391	+	2374.96	-0.566816	0.0644722	1.0142e-18	9.83124e-18	gene_id ENSG00000162869; gene_version 16; gene_name PPP1R21; gene_source ensembl_havana; gene_biotype protein_coding;
ENSG00000095383	TBC1D2	protein_coding	9	98199011	98255649	-	143.69	1.79843	0.208704	1.02892e-18	9.96767e-18	gene_id ENSG00000095383; gene_version 20; gene_name TBC1D2; gene_source ensembl_havana; gene_biotype protein_coding;
ENSG00000120802	TMPO	protein_coding	12	98515512	98550379	+	25683.2	0.481253	0.0544279	1.08648e-18	1.05187e-17	gene_id ENSG00000120802; gene_version 13; gene_name TMPO; gene_source ensembl_havana; gene_biotype protein_coding;
ENSG00000112576	CCND3	protein_coding	6	41934933	42050357	-	3418.85	0.587639	0.0669378	1.12308e-18	1.08663e-17	gene_id ENSG00000112576; gene_version 12; gene_name CCND3; gene_source ensembl_havana; gene_biotype protein_coding;
ENSG00000091157	WDR7	protein_coding	18	56651343	57036606	+	5772.6	-0.511864	0.0583009	1.16699e-18	1.1284e-17	gene_id ENSG00000091157; gene_version 13; gene_name WDR7; gene_source ensembl_havana; gene_biotype protein_coding;
ENSG00000136237	RAPGEF5	protein_coding	7	22118236	22357154	-	2339.19	0.82249	0.0941995	1.21895e-18	1.17791e-17	gene_id ENSG00000136237; gene_version 19; gene_name RAPGEF5; gene_source ensembl_havana; gene_biotype protein_coding;
ENSG00000198663	C6orf89	protein_coding	6	36871870	36928964	+	3171.12	-0.638885	0.0729928	1.28245e-18	1.23773e-17	gene_id ENSG00000198663; gene_version 16; gene_name C6orf89; gene_source ensembl_havana; gene_biotype protein_coding;
ENSG00000148290	SURF1	protein_coding	9	133351758	133356676	-	2838.8	0.559139	0.0637701	1.28225e-18	1.23773e-17	gene_id ENSG00000148290; gene_version 10; gene_name SURF1; gene_source ensembl_havana; gene_biotype protein_coding;
ENSG00000179604	CDC42EP4	protein_coding	17	73283624	73312005	-	500.403	1.0603	0.122172	1.34038e-18	1.29283e-17	gene_id ENSG00000179604; gene_version 10; gene_name CDC42EP4; gene_source ensembl_havana; gene_biotype protein_coding;
ENSG00000154518	ATP5MC3	protein_coding	2	175176258	175184607	-	15857.5	0.465471	0.0530879	1.43752e-18	1.38567e-17	gene_id ENSG00000154518; gene_version 9; gene_name ATP5MC3; gene_source ensembl_havana; gene_biotype protein_coding;
ENSG00000100290	BIK	protein_coding	22	43110750	43129712	+	348.316	1.23403	0.142867	1.47246e-18	1.41846e-17	gene_id ENSG00000100290; gene_version 3; gene_name BIK; gene_source ensembl_havana; gene_biotype protein_coding;
ENSG00000134504	KCTD1	protein_coding	18	26454910	26657401	-	1151.94	0.71994	0.0826025	1.60587e-18	1.54601e-17	gene_id ENSG00000134504; gene_version 14; gene_name KCTD1; gene_source ensembl_havana; gene_biotype protein_coding;
ENSG00000198625	MDM4	protein_coding	1	204516379	204558120	+	6691.24	-0.553825	0.0633686	1.65975e-18	1.59689e-17	gene_id ENSG00000198625; gene_version 13; gene_name MDM4; gene_source ensembl_havana; gene_biotype protein_coding;
ENSG00000036672	USP2	protein_coding	11	119355215	119381711	-	132.37	1.90657	0.222794	1.67989e-18	1.61515e-17	gene_id ENSG00000036672; gene_version 16; gene_name USP2; gene_source ensembl_havana; gene_biotype protein_coding;
ENSG00000181788	SIAH2	protein_coding	3	150741125	150763477	-	7394.1	0.58575	0.0670767	1.68082e-18	1.61515e-17	gene_id ENSG00000181788; gene_version 4; gene_name SIAH2; gene_source ensembl_havana; gene_biotype protein_coding;
ENSG00000135926	TMBIM1	protein_coding	2	218274197	218292586	-	3030.11	0.597899	0.068486	1.68419e-18	1.61739e-17	gene_id ENSG00000135926; gene_version 15; gene_name TMBIM1; gene_source ensembl_havana; gene_biotype protein_coding;
ENSG00000136541	ERMN	protein_coding	2	157318625	157327713	-	118.373	-2.01743	0.236489	1.70889e-18	1.64009e-17	gene_id ENSG00000136541; gene_version 14; gene_name ERMN; gene_source ensembl_havana; gene_biotype protein_coding;
ENSG00000105220	GPI	protein_coding	19	34359480	34402413	+	37583.8	0.53174	0.0607136	1.85097e-18	1.77535e-17	gene_id ENSG00000105220; gene_version 17; gene_name GPI; gene_source ensembl_havana; gene_biotype protein_coding;
ENSG00000196704	AMZ2	protein_coding	17	68247930	68257164	+	2207.42	-0.580743	0.0666354	1.9629e-18	1.88154e-17	gene_id ENSG00000196704; gene_version 12; gene_name AMZ2; gene_source ensembl_havana; gene_biotype protein_coding;
ENSG00000214425	LRRC37A4P	transcribed_unprocessed_pseudogene	17	45506741	45551537	-	3266.26	-0.793188	0.0914448	2.01885e-18	1.93397e-17	gene_id ENSG00000214425; gene_version 8; gene_name LRRC37A4P; gene_source havana; gene_biotype transcribed_unprocessed_pseudogene;
ENSG00000196458	ZNF605	protein_coding	12	132918306	132956306	-	353.096	1.12974	0.131013	2.05162e-18	1.96415e-17	gene_id ENSG00000196458; gene_version 11; gene_name ZNF605; gene_source ensembl_havana; gene_biotype protein_coding;
ENSG00000171132	PRKCE	protein_coding	2	45651345	46187990	+	324.497	1.10031	0.12761	2.07569e-18	1.98596e-17	gene_id ENSG00000171132; gene_version 14; gene_name PRKCE; gene_source ensembl_havana; gene_biotype protein_coding;
ENSG00000104450	SPAG1	protein_coding	8	100157906	100259278	+	1141.96	-0.704938	0.0811615	2.10203e-18	2.00992e-17	gene_id ENSG00000104450; gene_version 12; gene_name SPAG1; gene_source ensembl_havana; gene_biotype protein_coding;
ENSG00000276644	DACH1	protein_coding	13	71437966	71867204	-	273.412	-1.27267	0.148207	2.17002e-18	2.07365e-17	gene_id ENSG00000276644; gene_version 5; gene_name DACH1; gene_source ensembl_havana; gene_biotype protein_coding;
ENSG00000173083	HPSE	protein_coding	4	83292461	83335153	-	168.318	1.49796	0.174937	2.18069e-18	2.08256e-17	gene_id ENSG00000173083; gene_version 15; gene_name HPSE; gene_source ensembl_havana; gene_biotype protein_coding;
ENSG00000156381	ANKRD9	protein_coding	14	102501767	102509799	-	2009.96	0.69544	0.0800875	2.29236e-18	2.18786e-17	gene_id ENSG00000156381; gene_version 9; gene_name ANKRD9; gene_source ensembl_havana; gene_biotype protein_coding;
ENSG00000147044	CASK	protein_coding	X	41514934	41923645	-	3174.26	-0.542304	0.0623214	2.30384e-18	2.19745e-17	gene_id ENSG00000147044; gene_version 21; gene_name CASK; gene_source ensembl_havana; gene_biotype protein_coding;
ENSG00000115282	TTC31	protein_coding	2	74483073	74494886	+	2181.38	-0.657073	0.0757149	2.41197e-18	2.29917e-17	gene_id ENSG00000115282; gene_version 20; gene_name TTC31; gene_source ensembl_havana; gene_biotype protein_coding;
ENSG00000183598	HIST2H3D	protein_coding	1	149813271	149813681	-	24435.1	0.726069	0.0846774	3.09919e-18	2.95243e-17	gene_id ENSG00000183598; gene_version 3; gene_name HIST2H3D; gene_source ensembl_havana; gene_biotype protein_coding;
ENSG00000259330	INAFM2	protein_coding	15	40323692	40326715	+	6327.11	-0.567205	0.0654821	3.19201e-18	3.03899e-17	gene_id ENSG00000259330; gene_version 3; gene_name INAFM2; gene_source havana; gene_biotype protein_coding;
ENSG00000150753	CCT5	protein_coding	5	10249929	10266389	+	37406.5	0.570174	0.0658786	3.27111e-18	3.11238e-17	gene_id ENSG00000150753; gene_version 12; gene_name CCT5; gene_source ensembl_havana; gene_biotype protein_coding;
ENSG00000057704	TMCC3	protein_coding	12	94567122	94650557	-	2994.36	0.530021	0.0612041	3.42286e-18	3.25477e-17	gene_id ENSG00000057704; gene_version 13; gene_name TMCC3; gene_source ensembl_havana; gene_biotype protein_coding;
ENSG00000158457	TSPAN33	protein_coding	7	129144707	129169699	+	9062.19	0.537277	0.0620264	3.43249e-18	3.26192e-17	gene_id ENSG00000158457; gene_version 6; gene_name TSPAN33; gene_source ensembl_havana; gene_biotype protein_coding;
ENSG00000171729	TMEM51	protein_coding	1	15152532	15220478	+	398.617	1.17008	0.136885	3.58818e-18	3.40778e-17	gene_id ENSG00000171729; gene_version 14; gene_name TMEM51; gene_source ensembl_havana; gene_biotype protein_coding;
ENSG00000136950	ARPC5L	protein_coding	9	124862130	124877733	+	2571.23	0.649253	0.075165	3.62277e-18	3.43852e-17	gene_id ENSG00000136950; gene_version 13; gene_name ARPC5L; gene_source ensembl_havana; gene_biotype protein_coding;
ENSG00000185418	TARSL2	protein_coding	15	101653596	101724473	-	1124.02	-0.780255	0.0907304	3.94536e-18	3.74241e-17	gene_id ENSG00000185418; gene_version 16; gene_name TARSL2; gene_source ensembl_havana; gene_biotype protein_coding;
ENSG00000247809	NR2F2-AS1	lncRNA	15	96110040	96327361	-	213.601	-1.42324	0.167579	4.14322e-18	3.92768e-17	gene_id ENSG00000247809; gene_version 9; gene_name NR2F2-AS1; gene_source havana; gene_biotype lncRNA;
ENSG00000163545	NUAK2	protein_coding	1	205302063	205321760	-	473.051	0.954381	0.111581	4.73757e-18	4.48836e-17	gene_id ENSG00000163545; gene_version 10; gene_name NUAK2; gene_source ensembl_havana; gene_biotype protein_coding;
ENSG00000108799	EZH1	protein_coding	17	42700275	42745049	-	3210.82	-0.677618	0.0788124	4.76273e-18	4.50943e-17	gene_id ENSG00000108799; gene_version 13; gene_name EZH1; gene_source ensembl_havana; gene_biotype protein_coding;
ENSG00000119335	SET	protein_coding	9	128683424	128696400	+	68960.1	0.630459	0.073246	4.78767e-18	4.53028e-17	gene_id ENSG00000119335; gene_version 16; gene_name SET; gene_source ensembl_havana; gene_biotype protein_coding;
ENSG00000119318	RAD23B	protein_coding	9	107283137	107332192	+	18798.8	0.680891	0.0792121	4.94874e-18	4.67982e-17	gene_id ENSG00000119318; gene_version 13; gene_name RAD23B; gene_source ensembl_havana; gene_biotype protein_coding;
ENSG00000129562	DAD1	protein_coding	14	22564907	22589224	-	3995.59	-0.455514	0.0528491	5.30715e-18	5.01569e-17	gene_id ENSG00000129562; gene_version 11; gene_name DAD1; gene_source ensembl_havana; gene_biotype protein_coding;
ENSG00000095261	PSMD5	protein_coding	9	120815496	120842951	-	2852.42	0.489289	0.0568038	5.45749e-18	5.15463e-17	gene_id ENSG00000095261; gene_version 14; gene_name PSMD5; gene_source ensembl_havana; gene_biotype protein_coding;
ENSG00000262580	AC087741.1	lncRNA	17	80200673	80205949	-	634.738	-1.3954	0.166061	5.55978e-18	5.24804e-17	gene_id ENSG00000262580; gene_version 5; gene_name AC087741.1; gene_source havana; gene_biotype lncRNA;
ENSG00000166226	CCT2	protein_coding	12	69585426	69601570	+	27297	0.418299	0.0485254	5.60038e-18	5.28313e-17	gene_id ENSG00000166226; gene_version 13; gene_name CCT2; gene_source ensembl_havana; gene_biotype protein_coding;
ENSG00000100304	TTLL12	protein_coding	22	43166622	43187134	-	23798.6	0.383652	0.044491	5.63196e-18	5.30969e-17	gene_id ENSG00000100304; gene_version 13; gene_name TTLL12; gene_source ensembl_havana; gene_biotype protein_coding;
ENSG00000144560	VGLL4	protein_coding	3	11556069	11771350	-	1987.62	0.63514	0.0739787	5.80496e-18	5.46946e-17	gene_id ENSG00000144560; gene_version 15; gene_name VGLL4; gene_source ensembl_havana; gene_biotype protein_coding;
ENSG00000128487	SPECC1	protein_coding	17	20009344	20319026	+	1143.81	0.980861	0.115252	6.33549e-18	5.96206e-17	gene_id ENSG00000128487; gene_version 16; gene_name SPECC1; gene_source ensembl_havana; gene_biotype protein_coding;
ENSG00000141293	SKAP1	protein_coding	17	48133442	48430275	-	1102.79	-0.670021	0.0782159	6.33209e-18	5.96206e-17	gene_id ENSG00000141293; gene_version 16; gene_name SKAP1; gene_source ensembl_havana; gene_biotype protein_coding;
ENSG00000066117	SMARCD1	protein_coding	12	50085200	50100707	+	12584.3	0.551786	0.0642776	6.47281e-18	6.08759e-17	gene_id ENSG00000066117; gene_version 15; gene_name SMARCD1; gene_source ensembl_havana; gene_biotype protein_coding;
ENSG00000204681	GABBR1	protein_coding	6	29555629	29633976	-	296.62	1.42544	0.168914	6.59215e-18	6.19606e-17	gene_id ENSG00000204681; gene_version 11; gene_name GABBR1; gene_source ensembl_havana; gene_biotype protein_coding;
ENSG00000180198	RCC1	protein_coding	1	28505943	28539300	+	10922.2	0.405795	0.0472364	6.60068e-18	6.20031e-17	gene_id ENSG00000180198; gene_version 16; gene_name RCC1; gene_source ensembl_havana; gene_biotype protein_coding;
ENSG00000167280	ENGASE	protein_coding	17	79074939	79088599	+	2266.03	-0.647876	0.0756678	6.89142e-18	6.46949e-17	gene_id ENSG00000167280; gene_version 16; gene_name ENGASE; gene_source ensembl_havana; gene_biotype protein_coding;
ENSG00000120875	DUSP4	protein_coding	8	29333064	29350684	-	1626.83	0.679149	0.0793693	6.95318e-18	6.52351e-17	gene_id ENSG00000120875; gene_version 9; gene_name DUSP4; gene_source ensembl_havana; gene_biotype protein_coding;
ENSG00000159403	C1R	protein_coding	12	7080214	7092540	-	368.659	1.08452	0.127821	7.09272e-18	6.6504e-17	gene_id ENSG00000159403; gene_version 18; gene_name C1R; gene_source ensembl_havana; gene_biotype protein_coding;
ENSG00000111206	FOXM1	protein_coding	12	2857681	2877155	-	11221.2	0.611535	0.0714428	7.24175e-18	6.78602e-17	gene_id ENSG00000111206; gene_version 12; gene_name FOXM1; gene_source ensembl_havana; gene_biotype protein_coding;
ENSG00000100220	RTCB	protein_coding	22	32387582	32412248	-	11116.3	-0.584345	0.0682399	7.33921e-18	6.87318e-17	gene_id ENSG00000100220; gene_version 12; gene_name RTCB; gene_source ensembl_havana; gene_biotype protein_coding;
ENSG00000141002	TCF25	protein_coding	16	89873570	89913627	+	10112.6	-0.589403	0.0688595	7.50846e-18	7.02743e-17	gene_id ENSG00000141002; gene_version 20; gene_name TCF25; gene_source ensembl_havana; gene_biotype protein_coding;
ENSG00000146858	ZC3HAV1L	protein_coding	7	139025706	139036042	-	281.421	1.14312	0.135037	7.84115e-18	7.33436e-17	gene_id ENSG00000146858; gene_version 8; gene_name ZC3HAV1L; gene_source ensembl_havana; gene_biotype protein_coding;
ENSG00000257497	AC121761.1	lncRNA	12	75483454	75489820	-	157.343	1.66693	0.198737	7.90897e-18	7.39333e-17	gene_id ENSG00000257497; gene_version 2; gene_name AC121761.1; gene_source havana; gene_biotype lncRNA;
ENSG00000253522	MIR3142HG	lncRNA	5	160438594	160487426	+	175.327	-1.75304	0.209181	8.15803e-18	7.62155e-17	gene_id ENSG00000253522; gene_version 6; gene_name MIR3142HG; gene_source havana; gene_biotype lncRNA;
ENSG00000139998	RAB15	protein_coding	14	64945814	64973226	-	5537.36	0.475979	0.0556185	9.10873e-18	8.5046e-17	gene_id ENSG00000139998; gene_version 15; gene_name RAB15; gene_source ensembl_havana; gene_biotype protein_coding;
ENSG00000130714	POMT1	protein_coding	9	131502902	131523806	+	3814.86	0.595804	0.0698691	9.82552e-18	9.16832e-17	gene_id ENSG00000130714; gene_version 16; gene_name POMT1; gene_source ensembl_havana; gene_biotype protein_coding;
ENSG00000120509	PDZD11	protein_coding	X	70286595	70290514	-	2384.47	-0.613107	0.071954	1.01828e-17	9.49598e-17	gene_id ENSG00000120509; gene_version 10; gene_name PDZD11; gene_source ensembl_havana; gene_biotype protein_coding;
ENSG00000141968	VAV1	protein_coding	19	6772708	6857366	+	7132.94	-0.471579	0.0552407	1.01914e-17	9.49825e-17	gene_id ENSG00000141968; gene_version 8; gene_name VAV1; gene_source ensembl_havana; gene_biotype protein_coding;
ENSG00000148331	ASB6	protein_coding	9	129634604	129642169	-	3834.78	0.592747	0.0695657	1.03445e-17	9.63511e-17	gene_id ENSG00000148331; gene_version 12; gene_name ASB6; gene_source ensembl_havana; gene_biotype protein_coding;
ENSG00000175602	CCDC85B	protein_coding	11	65890673	65891635	+	5808.05	0.638526	0.0749785	1.05423e-17	9.81349e-17	gene_id ENSG00000175602; gene_version 4; gene_name CCDC85B; gene_source ensembl_havana; gene_biotype protein_coding;
ENSG00000162836	ACP6	protein_coding	1	147629652	147670524	-	3098.7	0.603623	0.0708825	1.07103e-17	9.9639e-17	gene_id ENSG00000162836; gene_version 12; gene_name ACP6; gene_source ensembl_havana; gene_biotype protein_coding;
ENSG00000158301	GPRASP2	protein_coding	X	102712176	102717733	+	667.963	1.02804	0.12182	1.17557e-17	1.09299e-16	gene_id ENSG00000158301; gene_version 18; gene_name GPRASP2; gene_source ensembl_havana; gene_biotype protein_coding;
ENSG00000148219	ASTN2	protein_coding	9	116425225	117415070	-	435.173	1.12017	0.1331	1.19596e-17	1.11127e-16	gene_id ENSG00000148219; gene_version 16; gene_name ASTN2; gene_source ensembl_havana; gene_biotype protein_coding;
ENSG00000135597	REPS1	protein_coding	6	138903493	138988261	-	4389.33	0.478982	0.056222	1.2456e-17	1.1567e-16	gene_id ENSG00000135597; gene_version 18; gene_name REPS1; gene_source ensembl_havana; gene_biotype protein_coding;
ENSG00000056277	ZNF280C	protein_coding	X	130202707	130268899	-	2913.15	-0.513952	0.060382	1.24905e-17	1.15921e-16	gene_id ENSG00000056277; gene_version 16; gene_name ZNF280C; gene_source ensembl_havana; gene_biotype protein_coding;
ENSG00000165115	KIF27	protein_coding	9	83834099	83921465	-	327.381	1.15306	0.137212	1.31459e-17	1.21931e-16	gene_id ENSG00000165115; gene_version 15; gene_name KIF27; gene_source ensembl_havana; gene_biotype protein_coding;
ENSG00000234602	MCIDAS	protein_coding	5	55219580	55227315	-	684.096	0.795962	0.0940758	1.33134e-17	1.23411e-16	gene_id ENSG00000234602; gene_version 8; gene_name MCIDAS; gene_source ensembl_havana; gene_biotype protein_coding;
ENSG00000132639	SNAP25	protein_coding	20	10218830	10307418	+	90.0583	7.15311	0.822335	1.46487e-17	1.35707e-16	gene_id ENSG00000132639; gene_version 12; gene_name SNAP25; gene_source ensembl_havana; gene_biotype protein_coding;
ENSG00000198182	ZNF607	protein_coding	19	37696371	37719761	-	271.768	1.32947	0.158939	1.46615e-17	1.35744e-16	gene_id ENSG00000198182; gene_version 13; gene_name ZNF607; gene_source ensembl_havana; gene_biotype protein_coding;
ENSG00000144741	SLC25A26	protein_coding	3	66133610	66388116	+	770.104	-0.791389	0.0937459	1.52332e-17	1.40953e-16	gene_id ENSG00000144741; gene_version 17; gene_name SLC25A26; gene_source ensembl_havana; gene_biotype protein_coding;
ENSG00000115604	IL18R1	protein_coding	2	102311529	102398775	+	65.9971	6.30128	0.732787	1.53252e-17	1.41719e-16	gene_id ENSG00000115604; gene_version 10; gene_name IL18R1; gene_source ensembl_havana; gene_biotype protein_coding;
ENSG00000198961	PJA2	protein_coding	5	109334713	109409974	-	6289.53	-0.577133	0.0680588	1.5444e-17	1.42732e-16	gene_id ENSG00000198961; gene_version 10; gene_name PJA2; gene_source ensembl_havana; gene_biotype protein_coding;
ENSG00000166582	CENPV	protein_coding	17	16342534	16353656	-	221.677	9.85679	1.29769	1.59718e-17	1.47522e-16	gene_id ENSG00000166582; gene_version 10; gene_name CENPV; gene_source ensembl_havana; gene_biotype protein_coding;
ENSG00000069702	TGFBR3	protein_coding	1	91680343	91906335	-	469.601	1.11065	0.13265	1.73032e-17	1.59724e-16	gene_id ENSG00000069702; gene_version 11; gene_name TGFBR3; gene_source ensembl_havana; gene_biotype protein_coding;
ENSG00000106789	CORO2A	protein_coding	9	98120975	98192637	-	119.315	1.97369	0.238696	1.73309e-17	1.59884e-16	gene_id ENSG00000106789; gene_version 13; gene_name CORO2A; gene_source ensembl_havana; gene_biotype protein_coding;
ENSG00000163389	POGLUT1	protein_coding	3	119468963	119494708	+	2050.23	-0.573601	0.0677733	1.78502e-17	1.64577e-16	gene_id ENSG00000163389; gene_version 12; gene_name POGLUT1; gene_source ensembl_havana; gene_biotype protein_coding;
ENSG00000171723	GPHN	protein_coding	14	66507407	67181803	+	1845.65	0.709603	0.0841262	1.80129e-17	1.65978e-16	gene_id ENSG00000171723; gene_version 15; gene_name GPHN; gene_source ensembl_havana; gene_biotype protein_coding;
ENSG00000105397	TYK2	protein_coding	19	10350529	10380572	-	10763.6	-0.781017	0.0927888	1.84878e-17	1.70252e-16	gene_id ENSG00000105397; gene_version 14; gene_name TYK2; gene_source ensembl_havana; gene_biotype protein_coding;
ENSG00000188677	PARVB	protein_coding	22	43999211	44172949	+	2268.42	0.727837	0.0863345	1.88686e-17	1.73656e-16	gene_id ENSG00000188677; gene_version 14; gene_name PARVB; gene_source ensembl_havana; gene_biotype protein_coding;
ENSG00000071246	VASH1	protein_coding	14	76761468	76783015	+	241.09	1.26879	0.152164	1.98261e-17	1.8236e-16	gene_id ENSG00000071246; gene_version 11; gene_name VASH1; gene_source ensembl_havana; gene_biotype protein_coding;
ENSG00000090339	ICAM1	protein_coding	19	10271093	10286615	+	4545.12	-1.08788	0.130233	2.01595e-17	1.85317e-16	gene_id ENSG00000090339; gene_version 9; gene_name ICAM1; gene_source ensembl_havana; gene_biotype protein_coding;
ENSG00000230537	AL158071.3	lncRNA	9	91104327	91213046	-	382.94	-1.04153	0.1247	2.20699e-17	2.02757e-16	gene_id ENSG00000230537; gene_version 2; gene_name AL158071.3; gene_source havana; gene_biotype lncRNA;
ENSG00000149428	HYOU1	protein_coding	11	119044188	119057227	-	24425.9	-0.462417	0.0547339	2.28549e-17	2.09845e-16	gene_id ENSG00000149428; gene_version 19; gene_name HYOU1; gene_source ensembl_havana; gene_biotype protein_coding;
ENSG00000135045	C9orf40	protein_coding	9	74946583	74952912	-	1650.94	1.04413	0.124756	2.31956e-17	2.12846e-16	gene_id ENSG00000135045; gene_version 7; gene_name C9orf40; gene_source ensembl_havana; gene_biotype protein_coding;
ENSG00000160190	SLC37A1	protein_coding	21	42496008	42581440	+	1155.05	1.08202	0.129792	2.4043e-17	2.20491e-16	gene_id ENSG00000160190; gene_version 14; gene_name SLC37A1; gene_source ensembl_havana; gene_biotype protein_coding;
ENSG00000164695	CHMP4C	protein_coding	8	81732448	81759515	+	120.96	1.75265	0.212266	2.4298e-17	2.22698e-16	gene_id ENSG00000164695; gene_version 5; gene_name CHMP4C; gene_source ensembl_havana; gene_biotype protein_coding;
ENSG00000107338	SHB	protein_coding	9	37915898	38069227	-	293.961	1.29321	0.155668	2.43156e-17	2.22728e-16	gene_id ENSG00000107338; gene_version 10; gene_name SHB; gene_source ensembl_havana; gene_biotype protein_coding;
ENSG00000133134	BEX2	protein_coding	X	103309346	103311046	-	351.467	1.10314	0.132271	2.44941e-17	2.2423e-16	gene_id ENSG00000133134; gene_version 11; gene_name BEX2; gene_source ensembl_havana; gene_biotype protein_coding;
ENSG00000105851	PIK3CG	protein_coding	7	106865278	106908980	+	2064.65	-0.67698	0.0805355	2.46961e-17	2.25945e-16	gene_id ENSG00000105851; gene_version 11; gene_name PIK3CG; gene_source ensembl_havana; gene_biotype protein_coding;
ENSG00000148143	ZNF462	protein_coding	9	106863166	107013634	+	7045.45	0.644941	0.0766741	2.4961e-17	2.28234e-16	gene_id ENSG00000148143; gene_version 13; gene_name ZNF462; gene_source ensembl_havana; gene_biotype protein_coding;
ENSG00000151892	GFRA1	protein_coding	10	116056925	116273467	-	870.813	3.65836	0.449221	2.52657e-17	2.30883e-16	gene_id ENSG00000151892; gene_version 14; gene_name GFRA1; gene_source ensembl_havana; gene_biotype protein_coding;
ENSG00000135002	RFK	protein_coding	9	76385526	76394517	-	3055.28	1.17548	0.141301	2.52979e-17	2.31041e-16	gene_id ENSG00000135002; gene_version 12; gene_name RFK; gene_source ensembl_havana; gene_biotype protein_coding;
ENSG00000134333	LDHA	protein_coding	11	18394560	18408425	+	66384.8	0.437288	0.0509589	2.53326e-17	2.31222e-16	gene_id ENSG00000134333; gene_version 14; gene_name LDHA; gene_source ensembl_havana; gene_biotype protein_coding;
ENSG00000127080	IPPK	protein_coding	9	92613183	92670131	-	1330.1	0.610975	0.0725893	2.5441e-17	2.32074e-16	gene_id ENSG00000127080; gene_version 10; gene_name IPPK; gene_source ensembl_havana; gene_biotype protein_coding;
ENSG00000131389	SLC6A6	protein_coding	3	14402576	14489349	+	3977.99	0.504392	0.0598439	2.59772e-17	2.36826e-16	gene_id ENSG00000131389; gene_version 17; gene_name SLC6A6; gene_source ensembl_havana; gene_biotype protein_coding;
ENSG00000187650	VMAC	protein_coding	19	5904872	5910853	+	298.906	-1.5254	0.185018	2.76281e-17	2.51728e-16	gene_id ENSG00000187650; gene_version 4; gene_name VMAC; gene_source ensembl_havana; gene_biotype protein_coding;
ENSG00000133612	AGAP3	protein_coding	7	151085831	151144436	+	13767.4	0.561703	0.0666991	2.78439e-17	2.53545e-16	gene_id ENSG00000133612; gene_version 19; gene_name AGAP3; gene_source ensembl_havana; gene_biotype protein_coding;
ENSG00000261786	AC006058.1	lncRNA	3	44117299	44122365	+	442.322	-1.56011	0.189365	2.85647e-17	2.59956e-16	gene_id ENSG00000261786; gene_version 1; gene_name AC006058.1; gene_source havana; gene_biotype lncRNA;
ENSG00000213918	DNASE1	protein_coding	16	3611728	3680143	+	1340.85	-0.864218	0.103505	2.96646e-17	2.69807e-16	gene_id ENSG00000213918; gene_version 10; gene_name DNASE1; gene_source ensembl_havana; gene_biotype protein_coding;
ENSG00000099622	CIRBP	protein_coding	19	1259384	1274880	+	8187.4	-0.831728	0.0996698	3.09506e-17	2.81338e-16	gene_id ENSG00000099622; gene_version 14; gene_name CIRBP; gene_source ensembl_havana; gene_biotype protein_coding;
ENSG00000079819	EPB41L2	protein_coding	6	130839347	131063322	-	6900.47	0.455942	0.0540698	3.1054e-17	2.82112e-16	gene_id ENSG00000079819; gene_version 19; gene_name EPB41L2; gene_source ensembl_havana; gene_biotype protein_coding;
ENSG00000108654	DDX5	protein_coding	17	64498254	64508199	-	41401.8	-0.416789	0.0495117	3.18562e-17	2.8923e-16	gene_id ENSG00000108654; gene_version 15; gene_name DDX5; gene_source ensembl_havana; gene_biotype protein_coding;
ENSG00000154845	PPP4R1	protein_coding	18	9546791	9615240	-	4520	0.441655	0.0525142	3.29403e-17	2.98897e-16	gene_id ENSG00000154845; gene_version 15; gene_name PPP4R1; gene_source ensembl_havana; gene_biotype protein_coding;
ENSG00000110047	EHD1	protein_coding	11	64851642	64888296	-	7727.1	-0.56418	0.0672433	3.32393e-17	3.01433e-16	gene_id ENSG00000110047; gene_version 18; gene_name EHD1; gene_source ensembl_havana; gene_biotype protein_coding;
ENSG00000276023	DUSP14	protein_coding	17	37489891	37513501	+	1219.62	0.636609	0.0760211	3.48679e-17	3.16017e-16	gene_id ENSG00000276023; gene_version 5; gene_name DUSP14; gene_source ensembl_havana; gene_biotype protein_coding;
ENSG00000136044	APPL2	protein_coding	12	105173297	105236203	-	1605.34	-0.820341	0.0983749	3.51811e-17	3.18669e-16	gene_id ENSG00000136044; gene_version 12; gene_name APPL2; gene_source ensembl_havana; gene_biotype protein_coding;
ENSG00000170265	ZNF282	protein_coding	7	149195546	149226238	+	7924.66	0.456804	0.0543764	3.52877e-17	3.19447e-16	gene_id ENSG00000170265; gene_version 12; gene_name ZNF282; gene_source ensembl_havana; gene_biotype protein_coding;
ENSG00000101160	CTSZ	protein_coding	20	58995185	59007254	-	252.895	1.25898	0.152264	3.60104e-17	3.25799e-16	gene_id ENSG00000101160; gene_version 14; gene_name CTSZ; gene_source ensembl_havana; gene_biotype protein_coding;
ENSG00000165810	BTNL9	protein_coding	5	181040225	181061521	+	98.6854	2.31419	0.283846	3.65792e-17	3.30752e-16	gene_id ENSG00000165810; gene_version 17; gene_name BTNL9; gene_source ensembl_havana; gene_biotype protein_coding;
ENSG00000125166	GOT2	protein_coding	16	58707131	58734342	-	14314	0.478928	0.0573486	3.83106e-17	3.46205e-16	gene_id ENSG00000125166; gene_version 13; gene_name GOT2; gene_source ensembl_havana; gene_biotype protein_coding;
ENSG00000139438	FAM222A	protein_coding	12	109714228	109770507	+	691.466	0.745725	0.0894057	4.02064e-17	3.63125e-16	gene_id ENSG00000139438; gene_version 5; gene_name FAM222A; gene_source ensembl_havana; gene_biotype protein_coding;
ENSG00000105376	ICAM5	protein_coding	19	10289952	10296778	+	677.188	-0.883905	0.106406	4.20157e-17	3.79245e-16	gene_id ENSG00000105376; gene_version 5; gene_name ICAM5; gene_source ensembl_havana; gene_biotype protein_coding;
ENSG00000104154	SLC30A4	protein_coding	15	45479606	45522755	-	628.636	0.926331	0.111559	4.25846e-17	3.84155e-16	gene_id ENSG00000104154; gene_version 7; gene_name SLC30A4; gene_source ensembl_havana; gene_biotype protein_coding;
ENSG00000230707	AL589987.1	processed_pseudogene	X	140091743	140092561	+	47.0791	4.35256	0.529818	4.26684e-17	3.84687e-16	gene_id ENSG00000230707; gene_version 1; gene_name AL589987.1; gene_source havana; gene_biotype processed_pseudogene;
ENSG00000177311	ZBTB38	protein_coding	3	141324213	141449792	+	60696.3	0.540477	0.0646397	4.49495e-17	4.05017e-16	gene_id ENSG00000177311; gene_version 11; gene_name ZBTB38; gene_source ensembl_havana; gene_biotype protein_coding;
ENSG00000270629	NBPF14	protein_coding	1	148531385	148679742	-	2732.83	-0.925868	0.111707	4.50688e-17	4.05856e-16	gene_id ENSG00000270629; gene_version 6; gene_name NBPF14; gene_source ensembl_havana; gene_biotype protein_coding;
ENSG00000250102	LINC02377	lncRNA	4	131379717	131591825	+	214.318	-1.33405	0.162433	4.6853e-17	4.21677e-16	gene_id ENSG00000250102; gene_version 6; gene_name LINC02377; gene_source havana; gene_biotype lncRNA;
ENSG00000174370	C11orf45	protein_coding	11	128899565	128906069	-	197.21	1.47676	0.180131	4.72942e-17	4.254e-16	gene_id ENSG00000174370; gene_version 10; gene_name C11orf45; gene_source ensembl_havana; gene_biotype protein_coding;
ENSG00000140968	IRF8	protein_coding	16	85899162	85922606	+	1603.95	-0.655348	0.0786805	4.92899e-17	4.43094e-16	gene_id ENSG00000140968; gene_version 11; gene_name IRF8; gene_source ensembl_havana; gene_biotype protein_coding;
ENSG00000124613	ZNF391	protein_coding	6	27374615	27403904	+	364.705	1.06681	0.12921	5.06327e-17	4.549e-16	gene_id ENSG00000124613; gene_version 8; gene_name ZNF391; gene_source ensembl_havana; gene_biotype protein_coding;
ENSG00000167491	GATAD2A	protein_coding	19	19385826	19508931	+	22934.3	0.48672	0.0587237	5.10203e-17	4.58117e-16	gene_id ENSG00000167491; gene_version 17; gene_name GATAD2A; gene_source ensembl_havana; gene_biotype protein_coding;
ENSG00000004139	SARM1	protein_coding	17	28364356	28404049	+	2489.27	0.523413	0.0626934	5.1165e-17	4.5915e-16	gene_id ENSG00000004139; gene_version 14; gene_name SARM1; gene_source ensembl_havana; gene_biotype protein_coding;
ENSG00000099940	SNAP29	protein_coding	22	20859007	20891214	+	2729.99	-0.483371	0.0578813	5.15621e-17	4.62445e-16	gene_id ENSG00000099940; gene_version 12; gene_name SNAP29; gene_source ensembl_havana; gene_biotype protein_coding;
ENSG00000021762	OSBPL5	protein_coding	11	3087107	3166739	-	439.312	1.53156	0.187384	5.25386e-17	4.7093e-16	gene_id ENSG00000021762; gene_version 20; gene_name OSBPL5; gene_source ensembl_havana; gene_biotype protein_coding;
ENSG00000167291	TBC1D16	protein_coding	17	79932343	80035872	-	1818.15	0.687551	0.082668	5.32868e-17	4.7736e-16	gene_id ENSG00000167291; gene_version 16; gene_name TBC1D16; gene_source ensembl_havana; gene_biotype protein_coding;
ENSG00000124120	TTPAL	protein_coding	20	44475874	44494603	+	4870.61	-0.46098	0.055209	5.35834e-17	4.79739e-16	gene_id ENSG00000124120; gene_version 11; gene_name TTPAL; gene_source ensembl_havana; gene_biotype protein_coding;
ENSG00000133069	TMCC2	protein_coding	1	205227946	205285632	+	1292.9	0.790377	0.0953917	5.43694e-17	4.86495e-16	gene_id ENSG00000133069; gene_version 17; gene_name TMCC2; gene_source ensembl_havana; gene_biotype protein_coding;
ENSG00000123395	ATG101	protein_coding	12	52069246	52077494	+	2483.42	0.685994	0.0824908	5.44481e-17	4.86917e-16	gene_id ENSG00000123395; gene_version 14; gene_name ATG101; gene_source ensembl_havana; gene_biotype protein_coding;
ENSG00000143390	RFX5	protein_coding	1	151340640	151347357	-	23643.3	-0.389577	0.0466475	5.50135e-17	4.91689e-16	gene_id ENSG00000143390; gene_version 17; gene_name RFX5; gene_source ensembl_havana; gene_biotype protein_coding;
ENSG00000149091	DGKZ	protein_coding	11	46332905	46380554	+	11420.1	0.436382	0.0523248	5.64188e-17	5.03958e-16	gene_id ENSG00000149091; gene_version 15; gene_name DGKZ; gene_source ensembl_havana; gene_biotype protein_coding;
ENSG00000100302	RASD2	protein_coding	22	35540831	35553999	+	61.9365	2.93996	0.36282	5.94698e-17	5.30905e-16	gene_id ENSG00000100302; gene_version 7; gene_name RASD2; gene_source ensembl_havana; gene_biotype protein_coding;
ENSG00000136875	PRPF4	protein_coding	9	113275343	113292905	+	7626.01	0.48085	0.057696	6.03354e-17	5.38321e-16	gene_id ENSG00000136875; gene_version 12; gene_name PRPF4; gene_source ensembl_havana; gene_biotype protein_coding;
ENSG00000267265	AC011476.3	lncRNA	19	55006193	55048086	+	67.3869	-2.94779	0.365562	6.0595e-17	5.40326e-16	gene_id ENSG00000267265; gene_version 5; gene_name AC011476.3; gene_source havana; gene_biotype lncRNA;
ENSG00000213347	MXD3	protein_coding	5	177301461	177312757	-	560.83	-1.22666	0.149575	6.08727e-17	5.42489e-16	gene_id ENSG00000213347; gene_version 10; gene_name MXD3; gene_source ensembl_havana; gene_biotype protein_coding;
ENSG00000224078	SNHG14	lncRNA	15	24978583	25420336	+	4450.62	0.871789	0.105907	6.24554e-17	5.56274e-16	gene_id ENSG00000224078; gene_version 15; gene_name SNHG14; gene_source havana; gene_biotype lncRNA;
ENSG00000094975	SUCO	protein_coding	1	172532349	172611833	+	4282.39	-0.476242	0.0572121	6.55178e-17	5.83214e-16	gene_id ENSG00000094975; gene_version 14; gene_name SUCO; gene_source ensembl_havana; gene_biotype protein_coding;
ENSG00000213626	LBH	protein_coding	2	30231534	30323730	+	6815.55	-0.695679	0.0840424	7.05807e-17	6.27921e-16	gene_id ENSG00000213626; gene_version 13; gene_name LBH; gene_source ensembl_havana; gene_biotype protein_coding;
ENSG00000008256	CYTH3	protein_coding	7	6161776	6272644	-	1179.31	0.671001	0.0809911	7.11379e-17	6.32514e-16	gene_id ENSG00000008256; gene_version 16; gene_name CYTH3; gene_source ensembl_havana; gene_biotype protein_coding;
ENSG00000198821	CD247	protein_coding	1	167430640	167518610	-	241.081	1.42601	0.174754	7.1728e-17	6.37394e-16	gene_id ENSG00000198821; gene_version 10; gene_name CD247; gene_source ensembl_havana; gene_biotype protein_coding;
ENSG00000065357	DGKA	protein_coding	12	55927319	55954027	+	2278.92	-0.919689	0.111768	7.31897e-17	6.5001e-16	gene_id ENSG00000065357; gene_version 20; gene_name DGKA; gene_source ensembl_havana; gene_biotype protein_coding;
ENSG00000140961	OSGIN1	protein_coding	16	83931311	83966332	+	800.001	-1.1482	0.140179	7.5079e-17	6.66407e-16	gene_id ENSG00000140961; gene_version 14; gene_name OSGIN1; gene_source ensembl_havana; gene_biotype protein_coding;
ENSG00000170365	SMAD1	protein_coding	4	145481194	145559176	+	4926.72	-0.446735	0.053763	7.59775e-17	6.73996e-16	gene_id ENSG00000170365; gene_version 10; gene_name SMAD1; gene_source ensembl_havana; gene_biotype protein_coding;
ENSG00000095794	CREM	protein_coding	10	35126791	35212958	+	680.922	0.873728	0.105984	7.64922e-17	6.78173e-16	gene_id ENSG00000095794; gene_version 19; gene_name CREM; gene_source ensembl_havana; gene_biotype protein_coding;
ENSG00000169607	CKAP2L	protein_coding	2	112736349	112764664	-	1632.97	-0.577249	0.069772	8.74259e-17	7.74666e-16	gene_id ENSG00000169607; gene_version 13; gene_name CKAP2L; gene_source ensembl_havana; gene_biotype protein_coding;
ENSG00000114126	TFDP2	protein_coding	3	141944428	142149544	-	6818.57	-0.426123	0.0513724	8.77784e-17	7.77344e-16	gene_id ENSG00000114126; gene_version 17; gene_name TFDP2; gene_source ensembl_havana; gene_biotype protein_coding;
ENSG00000180712	LINC02363	lncRNA	4	184334292	184353977	-	1033.21	-0.751866	0.0913244	9.48681e-17	8.39168e-16	gene_id ENSG00000180712; gene_version 4; gene_name LINC02363; gene_source havana; gene_biotype lncRNA;
ENSG00000089041	P2RX7	protein_coding	12	121132819	121188032	+	982.478	-0.669505	0.0811536	9.48609e-17	8.39168e-16	gene_id ENSG00000089041; gene_version 17; gene_name P2RX7; gene_source ensembl_havana; gene_biotype protein_coding;
ENSG00000168268	NT5DC2	protein_coding	3	52524385	52535054	-	4627.84	0.571178	0.0691202	9.60912e-17	8.49501e-16	gene_id ENSG00000168268; gene_version 11; gene_name NT5DC2; gene_source ensembl_havana; gene_biotype protein_coding;
ENSG00000147010	SH3KBP1	protein_coding	X	19533977	19887600	-	10544.6	-0.431926	0.0521279	9.84999e-17	8.70298e-16	gene_id ENSG00000147010; gene_version 18; gene_name SH3KBP1; gene_source ensembl_havana; gene_biotype protein_coding;
ENSG00000185624	P4HB	protein_coding	17	81843161	81860624	-	54318.7	-0.637302	0.077155	9.94234e-17	8.77956e-16	gene_id ENSG00000185624; gene_version 15; gene_name P4HB; gene_source ensembl_havana; gene_biotype protein_coding;
ENSG00000129315	CCNT1	protein_coding	12	48688458	48716998	-	8350.52	0.654084	0.0792921	1.00097e-16	8.83403e-16	gene_id ENSG00000129315; gene_version 11; gene_name CCNT1; gene_source ensembl_havana; gene_biotype protein_coding;
ENSG00000101230	ISM1	protein_coding	20	13221274	13300651	+	59.3468	2.70329	0.336199	1.01123e-16	8.91944e-16	gene_id ENSG00000101230; gene_version 6; gene_name ISM1; gene_source ensembl_havana; gene_biotype protein_coding;
ENSG00000196914	ARHGEF12	protein_coding	11	120336413	120489937	+	18250	-0.416111	0.0502625	1.01878e-16	8.98096e-16	gene_id ENSG00000196914; gene_version 9; gene_name ARHGEF12; gene_source ensembl_havana; gene_biotype protein_coding;
[truncated: 4,794 more rows]
