# Supplementary material for: NSD2-epigenomic reprogramming and maintenance of plasma cell phenotype in t(4;14) myeloma
Source: Oncotarget. 2025 Mar 21;16:220–9. doi: 10.18632/oncotarget.28706 (PMC11927793; doi:10.18632/oncotarget.28706)
Supplement: Supplementary file 3 [file oncotarget-16-28706-s003.xlsx]

## Sheet: MultiHiCcompare Exact Test
chr1	start1	end1	chr2	start2	end2	D	logFC	logCPM	p.value	p.adj
chrX	12710000	12719999	chrX	12870000	12879999	16	4.9191	7.8805	1.47e-100	8.34e-96
chr10	47040000	47049999	chr10	47310000	47319999	27	-2.9347	7.3415	1.86e-71	1.34e-66
chr6	39160000	39169999	chr6	39300000	39309999	14	-2.0606	7.8632	1.15e-65	8.28e-61
chr7	31740000	31749999	chr7	32200000	32209999	46	-2.6945	7.7935	9.96e-61	8.28e-56
chr9	135080000	135089999	chr9	135410000	135419999	33	2.481	7.9234	5.46e-60	3.37e-55
chr20	50920000	50929999	chr20	51020000	51029999	10	-3.3685	6.708	8.44e-58	2.39e-53
chr10	47020000	47029999	chr10	47310000	47319999	29	-2.3447	7.9867	3.46e-56	2.49e-51
chr18	59630000	59639999	chr18	59820000	59829999	19	-2.9545	7.0643	1.11e-51	4.46e-47
chr9	135080000	135089999	chr9	135340000	135349999	26	2.0927	7.8035	2.78e-47	1.72e-42
chr3	187610000	187619999	chr3	187670000	187679999	6	-2.0449	6.307	9.8e-43	7.1e-38
chr1	2820000	2829999	chr1	3420000	3429999	60	2.1811	7.1956	1.87e-41	1.75e-36
chr10	47030000	47039999	chr10	47310000	47319999	28	-2.5679	6.9234	1.36e-40	4.89e-36
chr22	33010000	33019999	chr22	33200000	33209999	19	-3.03	7.3636	2.85e-40	5.15e-36
chr3	134790000	134799999	chr3	135500000	135509999	71	-3.1584	7.9064	3.05e-40	1.25e-35
chr10	47040000	47049999	chr10	47300000	47309999	26	-2.3278	6.7617	2.26e-39	8.11e-35
chr4	140860000	140869999	chr4	141130000	141139999	27	-2.2991	7.1114	1.31e-39	1.18e-34
chr10	127710000	127719999	chr10	127850000	127859999	14	-2.5792	6.0497	9.2e-39	5.55e-34
chr7	141970000	141979999	chr7	142180000	142189999	21	-2.1282	6.6894	1.51e-38	1.35e-33
chr21	39860000	39869999	chr21	40120000	40129999	26	-2.3161	8.481	1.32e-36	2.47e-32
chr20	50910000	50919999	chr20	51020000	51029999	11	-2.9086	6.1953	7.12e-35	1.01e-30
chr1	245150000	245159999	chr1	246000000	246009999	85	-2.1885	8.0742	2.74e-35	1.63e-30
chr12	100670000	100679999	chr12	100730000	100739999	6	-2.1233	6.2122	1.56e-34	3.94e-30
chr18	13820000	13829999	chr18	14080000	14089999	26	-2.0884	7.4037	1.28e-34	5.47e-30
chrX	68820000	68829999	chrX	69210000	69219999	39	-2.0228	8.617	1.46e-33	5.26e-29
chr10	47050000	47059999	chr10	47310000	47319999	26	-2.487	6.2668	2.73e-33	6.53e-29
chr5	170740000	170749999	chr5	170790000	170799999	5	-2.0266	5.5732	1.72e-33	8.87e-29
chr2	99550000	99559999	chr2	100240000	100249999	69	-2.4934	7.451	6.37e-33	3.89e-28
chr12	100660000	100669999	chr12	100730000	100739999	7	-2.5776	5.5465	1.29e-29	2.16e-25
chr12	64880000	64889999	chr12	65110000	65119999	23	-2.1123	6.6611	2.04e-29	3.44e-25
chr3	134600000	134609999	chr3	135500000	135509999	90	-2.8609	7.9058	2.15e-29	6.14e-25
chr22	33020000	33029999	chr22	33200000	33209999	18	-2.566	7.1617	1.42e-28	1.28e-24
chr10	47020000	47029999	chr10	47320000	47329999	30	-2.1211	6.7951	1.08e-28	1.95e-24
chr12	69900000	69909999	chr12	70240000	70249999	34	-2.4409	6.5388	2.97e-28	1.93e-23
chr4	21510000	21519999	chr4	21760000	21769999	25	-2.4514	6.202	7.37e-28	3.32e-23
chr2	118880000	118889999	chr2	119170000	119179999	29	-2.0741	5.9984	9.63e-28	5.85e-23
chr10	28670000	28679999	chr10	28980000	28989999	31	-2.1686	6.6075	5.66e-27	8.15e-23
chr7	135810000	135819999	chr7	135970000	135979999	16	-2.3173	5.5442	2.19e-27	8.97e-23
chr10	47050000	47059999	chr10	47300000	47309999	25	-2.279	6.1236	5.93e-27	1.06e-22
chr8	12860000	12869999	chr8	13030000	13039999	17	-2.0777	6.324	1.04e-26	3.84e-22
chr18	13810000	13819999	chr18	14080000	14089999	27	-2.1068	6.8803	3.62e-26	7.75e-22
chr4	140870000	140879999	chr4	141130000	141139999	26	-2.3285	6.2256	5e-26	1.5e-21
chr12	62400000	62409999	chr12	62740000	62749999	34	-3.1823	5.8632	5.02e-26	1.63e-21
chrX	12700000	12709999	chrX	12870000	12879999	17	3.3744	6.024	9.03e-26	2.57e-21
chr6	29370000	29379999	chr6	29620000	29629999	25	-3.1422	5.5197	4.97e-25	3.63e-20
chr9	117070000	117079999	chr9	117410000	117419999	34	-2.8732	5.8475	2.25e-24	4.63e-20
chrX	12710000	12719999	chrX	12880000	12889999	17	2.9484	6.1647	3.56e-24	6.75e-20
chr9	116150000	116159999	chr9	116570000	116579999	42	-3.2059	5.969	2.36e-24	1.36e-19
chr10	47040000	47049999	chr10	47320000	47329999	28	-2.1602	6.3448	1.93e-23	1.74e-19
chr1	245150000	245159999	chr1	245990000	245999999	84	-2.3844	6.9604	7.51e-24	2.24e-19
chrX	151500000	151509999	chrX	151680000	151689999	18	-2.5354	6.4566	1.99e-23	2.84e-19
chr9	115590000	115599999	chr9	116570000	116579999	98	-2.7124	8.8266	2.38e-23	3.76e-19
chr3	134800000	134809999	chr3	135500000	135509999	70	-3.9517	6.541	2.32e-23	4.74e-19
chr9	83330000	83339999	chr9	83590000	83599999	26	-2.4316	5.8937	2.28e-23	7.07e-19
chr10	17840000	17849999	chr10	18210000	18219999	37	-2.6076	6.0137	5.69e-23	1.29e-18
chr4	14870000	14879999	chr4	15000000	15009999	13	-3.5989	4.6479	6.8e-23	5.65e-18
chr14	38720000	38729999	chr14	38860000	38869999	14	-2.0657	6.5965	2.64e-22	9.88e-18
chr5	170630000	170639999	chr5	170790000	170799999	16	-2.4231	5.3412	1.8e-22	1.6e-17
chr10	47010000	47019999	chr10	47320000	47329999	31	-2.3586	5.9422	2.41e-21	1.92e-17
chr6	29370000	29379999	chr6	29580000	29589999	21	-2.1864	6.0859	1.01e-21	2.59e-17
chr6	29370000	29379999	chr6	29590000	29599999	22	-2.4695	5.8094	1.07e-21	2.59e-17
chr4	140880000	140889999	chr4	141130000	141139999	25	-2.2652	5.8411	8.68e-21	1.96e-16
chr10	77390000	77399999	chr10	77640000	77649999	25	-2.1094	5.8367	2.67e-20	3.19e-16
chrX	140050000	140059999	chrX	140660000	140669999	61	-2.7471	8.0733	2.13e-20	4.3e-16
chrX	151500000	151509999	chrX	151670000	151679999	17	-2.062	6.6997	4e-20	4.55e-16
chr9	113730000	113739999	chr9	114070000	114079999	34	-2.0755	6.3092	2.96e-20	4.57e-16
chr12	69890000	69899999	chr12	70240000	70249999	35	-2.1569	6.2955	2.15e-20	4.66e-16
chr7	31740000	31749999	chr7	32160000	32169999	42	-2.552	5.4684	5.49e-21	4.93e-16
chr7	31750000	31759999	chr7	32200000	32209999	45	-2.1873	6.0559	4.48e-20	1.24e-15
chr10	47060000	47069999	chr10	47300000	47309999	24	-2.2738	5.5613	1.69e-19	1.74e-15
chr8	32220000	32229999	chr8	32540000	32549999	32	-2.3365	5.8472	2.93e-20	2.27e-15
chr12	104550000	104559999	chr12	113470000	113479999	892	-4.4158	11.741	3.95e-18	2.64e-15
chr6	152740000	152749999	chr6	152940000	152949999	20	-2.1494	5.7049	1.58e-19	3.92e-15
chr5	168980000	168989999	chr5	169300000	169309999	32	-2.393	5.6144	4.97e-20	4.37e-15
chr10	47010000	47019999	chr10	47330000	47339999	32	-2.5866	5.4745	9.58e-19	4.6e-15
chr10	23990000	23999999	chr10	24510000	24519999	52	-2.532	6.1881	7.95e-20	4.8e-15
chr10	47050000	47059999	chr10	47290000	47299999	24	-2.1322	5.6914	7.51e-19	6.74e-15
chr7	33420000	33429999	chr7	33740000	33749999	32	-2.7464	4.9521	1.47e-19	6.75e-15
chr20	41730000	41739999	chr20	42010000	42019999	28	-2.292	6.3554	8.98e-19	3.14e-14
chr2	99560000	99569999	chr2	100240000	100249999	68	-2.0028	6.9745	1.07e-18	3.28e-14
chr18	59630000	59639999	chr18	59810000	59819999	18	-2.0799	6.1897	4.61e-18	4.64e-14
chr19	54200000	54209999	chr19	54320000	54329999	12	2.6208	5.5894	4.52e-18	5.03e-14
chr4	55540000	55549999	chr4	55730000	55739999	19	-2.139	5.5564	6.59e-19	5.9e-14
chr19	54200000	54209999	chr19	54330000	54339999	13	2.1778	5.8938	8.31e-18	6.17e-14
chr10	23990000	23999999	chr10	24500000	24509999	51	-2.1994	6.3617	2.49e-18	7.53e-14
chr4	140890000	140899999	chr4	141130000	141139999	24	-2.2654	5.5985	5.66e-18	1.02e-13
chr2	99550000	99559999	chr2	100230000	100239999	68	-2.4965	6.3324	5.37e-18	1.09e-13
chr3	37450000	37459999	chr3	37780000	37789999	33	-2.1755	5.6696	2.6e-18	1.15e-13
chr4	14880000	14889999	chr4	15000000	15009999	12	-3.7113	4.2357	6.6e-18	1.37e-13
chr19	54330000	54339999	chr19	54440000	54449999	11	2.4132	5.6743	2.86e-17	1.59e-13
chr18	59990000	59999999	chr18	60410000	60419999	42	-2.1842	6.6327	8.12e-18	1.72e-13
chr2	65640000	65649999	chr2	66420000	66429999	78	-2.1326	7.1423	6.23e-18	2.74e-13
chr1	240880000	240889999	chr1	241500000	241509999	62	-3.1387	4.8945	9.07e-18	2.82e-13
chr2	99560000	99569999	chr2	100230000	100239999	67	-2.7993	6.0409	2.21e-17	3.37e-13
chr11	13970000	13979999	chr11	14250000	14259999	28	-2.1778	6.0249	1.61e-17	4.8e-13
chr22	33000000	33009999	chr22	33200000	33209999	20	-2.4042	6.4627	1.18e-16	7.1e-13
chr7	31740000	31749999	chr7	32190000	32199999	45	-2.2376	5.7004	3.94e-17	8.18e-13
chr10	21270000	21279999	chr10	21490000	21499999	22	-2.1632	5.4381	1.78e-16	1.06e-12
chr3	152270000	152279999	chr3	152440000	152449999	17	2.5383	4.7988	1.2e-17	1.1e-12
chr7	155480000	155489999	chr7	155640000	155649999	16	2.2624	4.7993	7.63e-17	1.25e-12
chr13	26700000	26709999	chr13	26930000	26939999	23	-2.0505	7.5923	4.58e-17	1.27e-12
chr22	33050000	33059999	chr22	33200000	33209999	15	-2.044	6.773	3.46e-16	1.56e-12
chr19	54330000	54339999	chr19	54450000	54459999	12	2.2543	5.7092	3.63e-16	1.61e-12
chr6	29380000	29389999	chr6	29580000	29589999	20	-2.0897	5.5171	9.42e-17	1.76e-12
chr12	132140000	132149999	chr12	132180000	132189999	4	2.0309	4.6696	9.9e-17	1.9e-12
chr7	28390000	28399999	chr7	28620000	28629999	23	-2.0648	5.0922	2.39e-16	2.13e-12
chr5	9540000	9549999	chr5	9890000	9899999	35	-2.4106	5.3081	8.85e-17	2.6e-12
chr6	29370000	29379999	chr6	29600000	29609999	23	-2.6624	5.2027	1.96e-16	3.57e-12
chr1	240880000	240889999	chr1	241490000	241499999	61	-2.4449	5.2194	3.03e-16	7.06e-12
chr16	19160000	19169999	chr16	19500000	19509999	34	-2.1094	6.0287	5.07e-16	1.08e-11
chr21	39860000	39869999	chr21	40110000	40119999	25	-2.068	7.2296	1.21e-15	1.13e-11
chr2	99550000	99559999	chr2	100250000	100259999	70	-2.0294	6.5896	1.26e-15	1.54e-11
chrX	151710000	151719999	chrX	152630000	152639999	92	-2.1202	10.2818	3.73e-15	1.95e-11
chr16	50800000	50809999	chr16	51980000	51989999	118	-3.0305	8.0956	1.91e-15	2.46e-11
chr19	54200000	54209999	chr19	54350000	54359999	15	2.4574	5.698	1.03e-15	2.69e-11
chr12	70000000	70009999	chr12	70240000	70249999	24	-2.539	5.1348	5.05e-15	2.85e-11
chr12	104550000	104559999	chr12	113460000	113469999	891	-4.5665	11.3803	1.21e-13	4.06e-11
chr11	19070000	19079999	chr11	20120000	20129999	105	3.136	9.0823	6.42e-15	5.26e-11
chr22	33010000	33019999	chr22	33210000	33219999	20	-2.1022	6.5303	1.53e-14	5.55e-11
chr5	9540000	9549999	chr5	10140000	10149999	60	-2.0986	6.6102	2.04e-15	5.67e-11
chr22	34410000	34419999	chr22	35020000	35029999	61	-2.1587	8.1367	8.25e-15	6.56e-11
chr7	155400000	155409999	chr7	155730000	155739999	33	2.197	5.0264	3.31e-15	7.6e-11
chr3	152070000	152079999	chr3	152470000	152479999	40	2.5103	5.3217	9.68e-16	7.71e-11
chr10	23990000	23999999	chr10	24520000	24529999	53	-2.2735	5.9571	4.83e-15	9.71e-11
chr7	33450000	33459999	chr7	33740000	33749999	29	-2.7239	4.5503	5.46e-15	1e-10
chr19	54320000	54329999	chr19	54440000	54449999	12	2.5225	5.2793	2.71e-14	1.01e-10
chr20	19200000	19209999	chr20	19580000	19589999	38	-2.1747	6.3739	2.99e-15	1.02e-10
chr5	9540000	9549999	chr5	10030000	10039999	49	-2.3686	5.8332	1.58e-15	1.04e-10
chr6	123800000	123809999	chr6	124790000	124799999	99	-2.8761	8.0137	8.25e-15	1.05e-10
chr1	68120000	68129999	chr1	68330000	68339999	21	-2.073	4.1656	9.99e-15	1.08e-10
chr8	32230000	32239999	chr8	32540000	32549999	31	-2.539	5.1389	4.22e-15	1.09e-10
chr3	134590000	134599999	chr3	135500000	135509999	91	-2.8231	7.4589	6.48e-15	1.21e-10
chr3	189960000	189969999	chr3	190120000	190129999	16	-2.0524	5.0124	3.67e-15	1.68e-10
chr2	99540000	99549999	chr2	100240000	100249999	70	-2.637	5.8492	1.65e-14	1.68e-10
chrX	12700000	12709999	chrX	12880000	12889999	18	2.3933	5.7592	2.38e-14	1.93e-10
chr19	54350000	54359999	chr19	54440000	54449999	9	2.1183	5.4154	5.64e-14	2.03e-10
chr5	9540000	9549999	chr5	10070000	10079999	53	-2.2963	5.8646	1.01e-14	2.32e-10
chr10	35640000	35649999	chr10	36720000	36729999	108	-2.4763	8.0917	1.63e-14	2.59e-10
chr5	170640000	170649999	chr5	170790000	170799999	15	-2.0656	4.9682	1.5e-14	3.34e-10
chr19	54190000	54199999	chr19	54350000	54359999	16	2.4605	5.5569	2.61e-14	3.39e-10
chr4	140870000	140879999	chr4	141140000	141149999	27	-2.1093	5.3368	2.35e-14	3.53e-10
chr1	245150000	245159999	chr1	245960000	245969999	81	-2.3547	6.0635	1.89e-14	3.75e-10
chr5	168100000	168109999	chr5	168200000	168209999	10	-2.3673	4.539	4.85e-15	3.92e-10
chr7	155380000	155389999	chr7	155740000	155749999	36	2.1228	5.2684	1.71e-14	4.53e-10
chr7	31370000	31379999	chr7	31630000	31639999	26	-2.3902	4.4899	6.26e-14	4.66e-10
chr19	54350000	54359999	chr19	54450000	54459999	10	2.2323	5.4669	2.12e-13	4.73e-10
chr19	54320000	54329999	chr19	54450000	54459999	13	2.1912	5.4935	2.05e-13	4.73e-10
chr10	24190000	24199999	chr10	24510000	24519999	32	-2.5152	5.0397	1.35e-13	5.11e-10
chr3	37450000	37459999	chr3	37790000	37799999	34	-2.1494	5.2415	3.88e-14	5.71e-10
chr9	116160000	116169999	chr9	116570000	116579999	41	-2.496	5.5981	2.61e-14	7.52e-10
chr19	54180000	54189999	chr19	54340000	54349999	16	2.673	5.2859	9.72e-14	8.44e-10
chr3	37450000	37459999	chr3	37810000	37819999	36	-2.3106	5.3843	2.5e-14	9.97e-10
chr19	54190000	54199999	chr19	54390000	54399999	20	2.4575	5.4782	1.66e-13	1.08e-09
chr10	35630000	35639999	chr10	36770000	36779999	114	-2.2071	8.2427	1.39e-13	1.1e-09
chr4	180660000	180669999	chr4	180940000	180949999	28	2.1372	5.5573	6.56e-14	1.12e-09
chr9	116140000	116149999	chr9	116570000	116579999	43	-2.7995	5.3256	6.01e-14	1.16e-09
chr8	13040000	13049999	chr8	13650000	13659999	61	-2.4737	6.0731	2.29e-14	1.23e-09
chr10	35640000	35649999	chr10	36060000	36069999	42	-2.0426	5.7354	1.24e-13	1.4e-09
chr8	32240000	32249999	chr8	32540000	32549999	30	-2.6126	4.8995	9.19e-14	1.42e-09
chr5	168110000	168119999	chr5	168220000	168229999	11	-2.0319	4.7998	3.66e-14	1.48e-09
chr2	69020000	69029999	chr2	69360000	69369999	34	-2.7135	4.2467	8.9e-14	1.54e-09
chr10	47070000	47079999	chr10	47310000	47319999	24	-2.0476	5.1903	3.5e-13	1.92e-09
chr19	8440000	8449999	chr19	8550000	8559999	11	2.2279	5.3332	1.09e-12	2.21e-09
chr2	136420000	136429999	chr2	136760000	136769999	34	-2.1958	4.6363	1.77e-13	2.69e-09
chr7	1710000	1719999	chr7	2240000	2249999	53	2.0945	5.4498	2.35e-13	2.79e-09
chr22	33000000	33009999	chr22	33210000	33219999	21	-2.4068	6.3251	1.59e-13	3.17e-09
chr3	154950000	154959999	chr3	155320000	155329999	37	-2.1684	5.4421	1.35e-13	3.6e-09
chr6	165860000	165869999	chr6	166100000	166109999	24	-2.3667	5.1083	3.03e-13	3.68e-09
chr10	17850000	17859999	chr10	18210000	18219999	36	-2.008	5.709	4.24e-13	4.12e-09
chr9	117080000	117089999	chr9	117410000	117419999	33	-2.0982	5.4878	7.64e-13	4.29e-09
chr2	149020000	149029999	chr2	149310000	149319999	29	-2.4641	4.3375	4.2e-13	5.66e-09
chr22	32990000	32999999	chr22	33200000	33209999	21	-2.1839	6.4338	5.79e-13	5.77e-09
chr18	6910000	6919999	chr18	7170000	7179999	26	-2.0656	5.7618	8.58e-13	6.12e-09
chr5	168040000	168049999	chr5	168220000	168229999	18	-2.0682	4.7767	6.44e-13	7.15e-09
chr10	17830000	17839999	chr10	18210000	18219999	38	-2.4398	5.2278	9.08e-13	7.72e-09
chr4	54660000	54669999	chr4	54950000	54959999	29	-2.3914	5.0837	7.74e-13	9.34e-09
chr19	54190000	54199999	chr19	54340000	54349999	15	2.9107	4.9906	3.97e-12	1.15e-08
chr8	19370000	19379999	chr8	19750000	19759999	38	-2.2197	5.4841	1.6e-13	1.17e-08
chr18	28320000	28329999	chr18	28960000	28969999	64	3.4494	5.8218	7.39e-13	1.27e-08
chr2	104040000	104049999	chr2	104850000	104859999	81	-2.4086	6.3454	6.36e-13	1.4e-08
chr9	134390000	134399999	chr9	135210000	135219999	82	6.8977	6.0199	6.53e-13	1.56e-08
chr19	54200000	54209999	chr19	54340000	54349999	14	2.3486	5.1331	9.1e-12	1.56e-08
chr3	134600000	134609999	chr3	135490000	135499999	89	-2.2453	7.0741	1.11e-12	1.58e-08
chr2	65630000	65639999	chr2	66420000	66429999	79	-2.0919	6.6393	1.29e-12	1.62e-08
chr2	104030000	104039999	chr2	104850000	104859999	82	-3.2425	5.7144	1.48e-12	1.62e-08
chr14	70080000	70089999	chr14	70310000	70319999	23	-2.3916	5.8984	8.28e-13	1.73e-08
chr10	17750000	17759999	chr10	18210000	18219999	46	-2.9653	5.1639	1.22e-12	1.84e-08
chr1	240880000	240889999	chr1	241510000	241519999	63	-2.9341	4.4399	1.42e-12	1.9e-08
chr10	28650000	28659999	chr10	29000000	29009999	35	-2.3905	4.9435	5.58e-12	1.91e-08
chr4	140870000	140879999	chr4	141120000	141129999	25	-2.05	5.1828	1.95e-12	1.96e-08
chr7	155490000	155499999	chr7	155660000	155669999	17	2.3456	4.1206	3.99e-12	2.05e-08
chr21	45190000	45199999	chr21	45430000	45439999	24	2.0311	6.8173	5.75e-12	2.15e-08
chr1	240890000	240899999	chr1	241480000	241489999	59	-3.3002	4.2393	1.92e-12	2.24e-08
chr14	61890000	61899999	chr14	62120000	62129999	23	-2.1992	6.0324	2.08e-12	2.61e-08
chr12	104540000	104549999	chr12	113470000	113479999	893	-7.1169	10.7668	1.18e-10	2.63e-08
chr4	110630000	110639999	chr4	110960000	110969999	33	-2.2756	5.1182	3.15e-12	2.69e-08
chr4	106370000	106379999	chr4	106800000	106809999	43	-2.5847	5.259	3.67e-13	2.79e-08
chr1	6780000	6789999	chr1	7400000	7409999	62	2.2222	4.9597	2.71e-12	2.8e-08
chr7	31740000	31749999	chr7	32170000	32179999	43	-2.0096	5.1049	2.7e-12	3.04e-08
chr3	152180000	152189999	chr3	152460000	152469999	28	2.6393	4.5465	2.89e-12	3.19e-08
chr9	83980000	83989999	chr9	84180000	84189999	20	-2.1453	4.9524	1.64e-12	3.2e-08
chrX	106030000	106039999	chrX	106390000	106399999	36	-2.6804	6.2431	4.85e-12	3.38e-08
chr20	50910000	50919999	chr20	51030000	51039999	12	-2.1891	5.1073	4.88e-12	3.46e-08
chr18	28310000	28319999	chr18	28960000	28969999	65	2.9683	5.9728	3.15e-12	3.6e-08
chr1	245150000	245159999	chr1	245950000	245959999	80	-2.2798	5.8988	2.56e-12	3.82e-08
chr9	34370000	34379999	chr9	35680000	35689999	131	5.9367	7.9882	6.09e-12	3.91e-08
chr9	117780000	117789999	chr9	119360000	119369999	158	-2.8565	10.4243	1.55e-11	3.94e-08
chr8	67820000	67829999	chr8	68490000	68499999	67	-2.7063	6.1106	3e-12	4.15e-08
chr19	54150000	54159999	chr19	54330000	54339999	18	2.4084	5.2698	2.61e-11	4.25e-08
chr19	54140000	54149999	chr19	54330000	54339999	19	2.1916	5.4163	2.57e-11	4.25e-08
chr10	133150000	133159999	chr10	133290000	133299999	14	2.2616	4.4027	1.28e-11	4.28e-08
chr10	47060000	47069999	chr10	47260000	47269999	20	-2.2236	4.7009	4.14e-12	5.27e-08
chr10	24000000	24009999	chr10	24510000	24519999	51	-2.365	5.5227	4.45e-12	5.37e-08
chr10	17730000	17739999	chr10	18210000	18219999	48	-2.0162	5.8823	5.41e-12	5.45e-08
chr6	39370000	39379999	chr6	39890000	39899999	52	-2.109	6.1363	7.73e-12	5.53e-08
chr6	166410000	166419999	chr6	166950000	166959999	54	-2.8522	5.4974	6.95e-12	5.53e-08
chr8	122070000	122079999	chr8	122630000	122639999	56	-2.3369	5.94	3.11e-12	5.57e-08
chr5	73650000	73659999	chr5	76110000	76119999	246	5.8518	10.5347	4.18e-11	5.7e-08
chr18	47310000	47319999	chr18	47530000	47539999	22	-2.1722	5.4776	1.09e-11	5.85e-08
chr3	134600000	134609999	chr3	135530000	135539999	93	-2.4853	7.319	6.62e-12	6.19e-08
chr5	58470000	58479999	chr5	58810000	58819999	34	-2.1992	4.9408	4.79e-12	7.03e-08
chr11	82240000	82249999	chr11	82690000	82699999	45	-2.447	5.7821	6.13e-12	7.03e-08
chr10	17850000	17859999	chr10	18220000	18229999	37	-2.2611	5.2439	1.15e-11	7.81e-08
chr3	35960000	35969999	chr3	36700000	36709999	74	-2.0033	6.7729	8.99e-12	9.19e-08
chr2	99570000	99579999	chr2	100260000	100269999	69	-2.0902	5.9762	1.55e-11	1.19e-07
chr3	134600000	134609999	chr3	135730000	135739999	113	-2.6694	7.9486	1.07e-11	1.27e-07
chrX	151150000	151159999	chrX	151480000	151489999	33	-2.1365	6.3473	3.04e-12	1.35e-07
chr12	100560000	100569999	chr12	100730000	100739999	17	-2.288	4.6053	2.94e-11	1.39e-07
chr10	19810000	19819999	chr10	20760000	20769999	95	-2.5583	7.1341	6.45e-12	1.46e-07
chr19	54190000	54199999	chr19	54320000	54329999	13	2.3	5.0169	1.27e-10	1.5e-07
chr10	17850000	17859999	chr10	18200000	18209999	35	-2.2938	4.8876	5.5e-11	1.52e-07
chr4	140900000	140909999	chr4	141120000	141129999	22	-2.1988	4.8371	2.05e-11	1.54e-07
chr1	231860000	231869999	chr1	232620000	232629999	76	-2.1589	5.4989	4.24e-12	1.62e-07
chr5	76150000	76159999	chr5	77130000	77139999	98	7.1184	5.9974	7.33e-12	1.68e-07
chr9	115880000	115889999	chr9	116570000	116579999	69	-2.3624	6.5866	1.19e-11	1.72e-07
chr9	118590000	118599999	chr9	119360000	119369999	77	-2.795	6.2872	1.55e-11	1.72e-07
chr2	99540000	99549999	chr2	100220000	100229999	68	-3.1351	5.0782	3.12e-11	1.73e-07
chr19	54330000	54339999	chr19	54460000	54469999	13	2.0365	5.2482	1.58e-10	1.75e-07
chr2	99520000	99529999	chr2	100260000	100269999	74	-2.7915	5.2785	3.52e-11	1.79e-07
chr5	11260000	11269999	chr5	11490000	11499999	23	-2.0252	4.8957	1.4e-11	1.83e-07
chr3	134780000	134789999	chr3	135490000	135499999	71	-3.6299	5.5466	2.25e-11	1.84e-07
chr6	131190000	131199999	chr6	131530000	131539999	34	-2.1486	5.4041	5.68e-12	1.94e-07
chr7	31760000	31769999	chr7	32170000	32179999	41	-2.2691	4.7084	2.47e-11	1.99e-07
chr7	148330000	148339999	chr7	148690000	148699999	36	-2.1461	4.7742	2.94e-11	2.03e-07
chr3	134610000	134619999	chr3	135490000	135499999	88	-2.4022	6.7879	2.43e-11	2.32e-07
chr4	107090000	107099999	chr4	107510000	107519999	42	-2.5318	5.1132	9.22e-12	2.33e-07
chr19	54340000	54349999	chr19	54440000	54449999	10	2.0521	5.2611	2.64e-10	2.67e-07
chr3	152290000	152299999	chr3	152410000	152419999	12	2.1834	4.1963	2.55e-11	2.71e-07
chr10	24200000	24209999	chr10	24490000	24499999	29	-2.0799	5.0569	1.15e-10	2.85e-07
chr1	240890000	240899999	chr1	241490000	241499999	60	-2.8687	4.2619	3.87e-11	3.01e-07
chr22	32990000	32999999	chr22	33210000	33219999	22	-2.1752	6.2218	4.58e-11	3.04e-07
chr19	54250000	54259999	chr19	54370000	54379999	12	-2.3166	4.9733	3.3e-10	3.19e-07
chr10	110770000	110779999	chr10	111290000	111299999	52	5.5502	4.331	3.94e-11	3.4e-07
chr10	23980000	23989999	chr10	24500000	24509999	52	-2.4279	5.3132	4.89e-11	3.69e-07
chr5	9540000	9549999	chr5	10080000	10089999	54	-2.4687	5.1872	3.32e-11	3.79e-07
chr2	99540000	99549999	chr2	100250000	100259999	71	-2.3969	5.5719	8.17e-11	3.84e-07
chr9	116150000	116159999	chr9	116560000	116569999	41	-2.376	5.331	3.49e-11	4.02e-07
chr3	134590000	134599999	chr3	135490000	135499999	90	-2.7788	6.4544	5.86e-11	4.19e-07
chr13	19950000	19959999	chr13	20130000	20139999	18	2.8622	5.8406	5.42e-11	4.43e-07
chr9	116160000	116169999	chr9	116560000	116569999	40	-2.8897	4.8533	5.12e-11	4.92e-07
chr3	134610000	134619999	chr3	135500000	135509999	89	-2.3841	6.7096	8.72e-11	4.98e-07
chr8	107810000	107819999	chr8	108070000	108079999	26	-2.0702	4.8435	3.67e-11	5.24e-07
chr3	134750000	134759999	chr3	135450000	135459999	70	-2.4825	6.0904	9.97e-11	5.82e-07
chr3	134780000	134789999	chr3	135500000	135509999	72	-2.7633	5.8754	9.07e-11	5.82e-07
chrX	104560000	104569999	chrX	104920000	104929999	36	-2.1997	6.4335	1.32e-10	5.96e-07
chr8	67340000	67349999	chr8	67730000	67739999	39	-2.4516	5.0107	2.49e-11	6.07e-07
chr8	67830000	67839999	chr8	68480000	68489999	65	-3.4791	5.0193	4.69e-11	6.3e-07
chr12	90970000	90979999	chr12	91110000	91119999	14	-2.1682	4.4251	1.7e-10	6.42e-07
chr12	67270000	67279999	chr12	81040000	81049999	1377	5.1888	10.9414	4.45e-09	7.31e-07
chr12	104530000	104539999	chr12	113470000	113479999	894	-3.8446	10.8942	5.47e-09	7.31e-07
chr7	33410000	33419999	chr7	33740000	33749999	33	-2.1192	4.5646	8.03e-11	7.37e-07
chr4	107180000	107189999	chr4	107510000	107519999	33	-2.0387	5.1361	1.09e-10	7.68e-07
chr18	6930000	6939999	chr18	7170000	7179999	24	-2.1842	5.2738	2.74e-10	7.83e-07
chr3	152190000	152199999	chr3	152430000	152439999	24	2.5339	4.2176	1.04e-10	8.01e-07
chr10	110780000	110789999	chr10	111110000	111119999	33	2.1035	4.9773	4.03e-10	8.29e-07
chr5	170650000	170659999	chr5	170730000	170739999	8	-2.0424	4.027	1.66e-10	8.62e-07
chr12	100830000	100839999	chr12	100980000	100989999	15	-2.3602	4.3996	2.11e-10	8.76e-07
chr5	168990000	168999999	chr5	169290000	169299999	30	-2.0553	4.9015	6.97e-11	8.77e-07
chr22	32810000	32819999	chr22	33200000	33209999	39	-2.6012	6.3092	5.41e-11	9.09e-07
chr3	132030000	132039999	chr3	132230000	132239999	20	-2.1059	4.3992	7.83e-11	1.02e-06
chr7	151680000	151689999	chr7	153010000	153019999	133	7.1834	6.5971	7.13e-11	1.08e-06
chr10	1110000	1119999	chr10	1730000	1739999	62	-3.1421	5.2833	4.3e-11	1.09e-06
chr6	44560000	44569999	chr6	45750000	45759999	119	2.1153	8.7809	1.4e-10	1.15e-06
chr19	54120000	54129999	chr19	54330000	54339999	21	2.1607	5.6941	5.42e-11	1.16e-06
chr1	246010000	246019999	chr1	246440000	246449999	43	-2.0272	4.2385	1.36e-10	1.23e-06
chr13	77000000	77009999	chr13	77280000	77289999	28	7.1677	5.707	5.43e-11	1.24e-06
chr5	168940000	168949999	chr5	169300000	169309999	36	-2.1859	5.127	7.87e-11	1.26e-06
chr3	134920000	134929999	chr3	135120000	135129999	20	-2.2513	4.2238	1.44e-10	1.3e-06
chr8	19400000	19409999	chr8	19760000	19769999	36	-2.5173	4.8792	7.2e-11	1.32e-06
chr19	54190000	54199999	chr19	54370000	54379999	18	2.4096	4.9788	1.29e-09	1.35e-06
chr10	23990000	23999999	chr10	24530000	24539999	54	-2.33	5.3136	2.28e-10	1.38e-06
chr8	122070000	122079999	chr8	122560000	122569999	49	-2.2767	5.3943	1.08e-10	1.39e-06
chr5	9530000	9539999	chr5	9890000	9899999	36	-2.5632	4.7608	1.07e-10	1.43e-06
chr9	34550000	34559999	chr9	35710000	35719999	116	4.9751	7.146	2.77e-10	1.45e-06
chr12	125330000	125339999	chr12	126200000	126209999	87	5.3456	6.1991	1.44e-10	1.51e-06
chr12	42480000	42489999	chr12	43280000	43289999	80	-2.0509	7.7458	1.16e-10	1.51e-06
chr10	112560000	112569999	chr10	113380000	113389999	82	-2.6563	6.3937	5.2e-11	1.59e-06
chr19	8440000	8449999	chr19	8560000	8569999	12	2.0407	5.0585	2.28e-09	1.6e-06
chr4	167020000	167029999	chr4	167280000	167289999	26	-2.2779	4.5906	2.86e-10	1.61e-06
chr2	101410000	101419999	chr2	101820000	101829999	41	-2.2125	4.4819	1.21e-10	1.7e-06
chr3	134760000	134769999	chr3	135490000	135499999	73	-2.3255	6.1492	3.42e-10	1.75e-06
chr3	180800000	180809999	chr3	180910000	180919999	11	-2.0586	4.1644	2.32e-10	1.79e-06
chrX	73580000	73589999	chrX	73970000	73979999	39	6.3183	5.102	4.59e-10	1.84e-06
chr3	152060000	152069999	chr3	152470000	152479999	41	2.2198	4.953	1.49e-10	1.98e-06
chr3	152190000	152199999	chr3	152470000	152479999	28	2.5279	4.3461	3.48e-10	2.2e-06
chr5	28780000	28789999	chr5	28890000	28899999	11	2.262	4.0507	1.91e-10	2.2e-06
chr2	99570000	99579999	chr2	100220000	100229999	65	-2.6988	4.8624	8.42e-11	2.28e-06
chr12	64470000	64479999	chr12	65190000	65199999	72	5.7743	5.6393	8.23e-11	2.4e-06
chr12	90990000	90999999	chr12	91100000	91109999	11	-2.3867	4.1625	9.64e-10	2.53e-06
chr3	156150000	156159999	chr3	157190000	157199999	104	2.1219	7.3845	4.14e-10	2.56e-06
chr3	134560000	134569999	chr3	135500000	135509999	94	-4.9537	6.1403	5.49e-10	2.56e-06
chr9	21440000	21449999	chr9	22440000	22449999	100	5.0465	6.525	3.26e-10	2.57e-06
chr4	14880000	14889999	chr4	14990000	14999999	11	-2.1151	4.3333	3.41e-10	2.58e-06
chr1	6960000	6969999	chr1	7530000	7539999	57	2.3205	4.6143	4.15e-10	2.66e-06
chr8	19510000	19519999	chr8	19750000	19759999	24	-2.1442	4.6424	2.75e-10	2.67e-06
chr3	152530000	152539999	chr3	152960000	152969999	43	-2.6223	4.5918	2.36e-10	2.69e-06
chr3	152070000	152079999	chr3	152520000	152529999	45	2.0141	5.5469	2.4e-10	2.72e-06
chr8	132480000	132489999	chr8	132770000	132779999	29	-2.2822	4.7233	2.56e-10	2.83e-06
chr18	37340000	37349999	chr18	41900000	41909999	456	-2.2538	12.1453	4.19e-09	2.97e-06
chr12	107290000	107299999	chr12	108180000	108189999	89	5.7482	5.9889	4.6e-10	3.21e-06
chr2	149030000	149039999	chr2	149310000	149319999	28	-2.0816	4.3042	3.28e-10	3.31e-06
chr12	5180000	5189999	chr12	5440000	5449999	26	-2.0964	4.7691	1.13e-09	3.33e-06
chr5	16660000	16669999	chr5	17180000	17189999	52	-2.3723	5.2118	3.45e-10	3.38e-06
chr6	165860000	165869999	chr6	165980000	165989999	12	-2.0714	4.426	8.49e-10	3.4e-06
chr13	37100000	37109999	chr13	37600000	37609999	50	-2.6445	7.5909	2.55e-10	3.45e-06
chr3	134870000	134879999	chr3	135230000	135239999	36	-2.5916	4.5596	3.74e-10	3.72e-06
chr20	51650000	51659999	chr20	52080000	52089999	43	-2.1157	5.7509	3.53e-10	4.01e-06
chr5	9520000	9529999	chr5	10120000	10129999	60	-2.7579	5.3109	2.94e-10	4.09e-06
chr4	54560000	54569999	chr4	54900000	54909999	34	-2.0813	4.9676	7.78e-10	4.15e-06
chr2	99590000	99599999	chr2	100230000	100239999	64	-2.4755	4.9238	3.25e-10	4.21e-06
chr2	101880000	101889999	chr2	102440000	102449999	56	-2.9391	4.6159	2.84e-10	4.21e-06
chr8	74290000	74299999	chr8	74670000	74679999	38	-3.6063	4.1146	4.68e-10	4.27e-06
chr1	221740000	221749999	chr1	222330000	222339999	59	-2.5279	4.3863	7.48e-10	4.31e-06
chr1	240900000	240909999	chr1	241480000	241489999	58	-2.9798	4.015	7.86e-10	4.31e-06
chr12	131910000	131919999	chr12	132270000	132279999	36	4.9316	4.1757	2.98e-10	4.38e-06
chr2	99540000	99549999	chr2	100260000	100269999	72	-2.0677	5.6996	1.15e-09	4.38e-06
chr2	136420000	136429999	chr2	136730000	136739999	31	-2.2258	4.1177	6.56e-10	4.42e-06
chr3	134770000	134779999	chr3	135470000	135479999	70	-3.06	5.5513	9.9e-10	4.49e-06
chr9	118520000	118529999	chr9	119360000	119369999	84	-2.9888	6.5043	3.82e-10	4.58e-06
chr5	41270000	41279999	chr5	41520000	41529999	25	-2.0793	4.5467	6.58e-10	4.61e-06
chr9	117070000	117079999	chr9	117400000	117409999	33	-2.0107	5.0776	1.9e-09	4.64e-06
chr5	9530000	9539999	chr5	10070000	10079999	54	-2.2937	5.2524	5.55e-10	4.76e-06
chr8	54760000	54769999	chr8	54940000	54949999	18	-2.3407	4.2649	1.16e-09	4.76e-06
chr5	9610000	9619999	chr5	10040000	10049999	43	-2.1342	5.035	6.23e-10	4.98e-06
chr6	165850000	165859999	chr6	166090000	166099999	24	-2.0651	4.9028	8.97e-10	5.03e-06
chr3	134910000	134919999	chr3	135220000	135229999	31	-2.4765	4.3118	9.41e-10	5.2e-06
chr9	115600000	115609999	chr9	116570000	116579999	97	-2.4335	7.4217	9.93e-10	5.22e-06
chr3	154970000	154979999	chr3	155320000	155329999	35	-2.2096	4.5879	1.05e-09	5.46e-06
chr12	122980000	122989999	chr12	123550000	123559999	57	6.0837	4.9523	1.96e-10	5.59e-06
chr12	65500000	65509999	chr12	66100000	66109999	60	-2.3421	6.151	2.91e-10	5.59e-06
chr2	29310000	29319999	chr2	30020000	30029999	71	-2.0509	5.6565	1.66e-09	5.63e-06
chr2	99580000	99589999	chr2	100250000	100259999	67	-2.0685	5.6512	1.66e-09	5.63e-06
chr9	134410000	134419999	chr9	134830000	134839999	42	3.2934	4.5135	8.98e-10	5.76e-06
chr8	138720000	138729999	chr8	140630000	140639999	191	2.635	11.3261	6.38e-09	6.05e-06
chr1	231870000	231879999	chr1	232630000	232639999	76	-2.0372	5.3618	3.98e-10	6.06e-06
chr7	31780000	31789999	chr7	32170000	32179999	39	-2.0591	4.625	1.32e-09	6.23e-06
chr13	37110000	37119999	chr13	37600000	37609999	49	-3.3657	7.0233	9.25e-10	6.25e-06
chr16	87050000	87059999	chr16	87330000	87339999	28	2.1038	5.1702	1.93e-09	6.89e-06
chr3	134750000	134759999	chr3	135500000	135509999	75	-2.1748	6.2323	1.7e-09	6.93e-06
chr2	56180000	56189999	chr2	56980000	56989999	80	-2.0689	6.201	9.77e-10	7.15e-06
chr8	33800000	33809999	chr8	34880000	34889999	108	-2.0743	8.1181	1.47e-09	7.99e-06
chr15	35070000	35079999	chr15	35430000	35439999	36	-2.0338	5.8508	2.63e-09	8.03e-06
chr4	95160000	95169999	chr4	96340000	96349999	118	-2.1168	8.6158	8.62e-10	8.08e-06
chr3	152170000	152179999	chr3	152470000	152479999	30	2.3861	4.3394	1.76e-09	8.21e-06
chr12	56460000	56469999	chr12	57600000	57609999	114	5.7168	7.4361	9.93e-10	8.24e-06
chr2	113970000	113979999	chr2	114550000	114559999	58	-2.1483	5.1254	8.89e-10	8.37e-06
chr7	33470000	33479999	chr7	33720000	33729999	25	-2.0081	4.2073	2.67e-09	8.52e-06
chr12	131620000	131629999	chr12	132100000	132109999	48	5.6539	4.6447	3.51e-10	8.53e-06
chr3	134600000	134609999	chr3	135620000	135629999	102	-2.2736	7.1416	2.3e-09	8.59e-06
chr2	204870000	204879999	chr2	205670000	205679999	80	-2.1738	6.091	1.43e-09	8.94e-06
chr6	29370000	29379999	chr6	29570000	29579999	20	-2.0032	4.6527	1.95e-09	9.1e-06
chrX	151710000	151719999	chrX	152650000	152659999	94	-2.1476	9.3649	3.59e-09	9.36e-06
chr3	134810000	134819999	chr3	135120000	135129999	31	-2.3396	4.4278	2.16e-09	9.52e-06
chr12	5220000	5229999	chr12	5440000	5449999	22	-2.0272	4.8105	4.37e-09	9.86e-06
chr11	96460000	96469999	chr11	100570000	100579999	411	3.6601	11.8185	1.97e-08	1e-05
chr3	152190000	152199999	chr3	152460000	152469999	27	2.4336	4.0455	2.42e-09	1.01e-05
chr5	75230000	75239999	chr5	76250000	76259999	102	2.1089	7.1847	9.89e-10	1.07e-05
chr10	17810000	17819999	chr10	18230000	18239999	42	-2.1734	4.9474	3.46e-09	1.07e-05
chr18	74420000	74429999	chr18	76560000	76569999	214	-4.6707	10.9732	3.01e-08	1.07e-05
chr18	4450000	4459999	chr18	5050000	5059999	60	-2.3581	6.0975	1.89e-09	1.08e-05
chr2	241060000	241069999	chr2	241490000	241499999	43	2.0528	4.4963	1.18e-09	1.16e-05
chr4	85470000	85479999	chr4	85600000	85609999	13	-2.0256	4.2736	1.67e-09	1.16e-05
chr7	31780000	31789999	chr7	32190000	32199999	41	-2.0611	4.5604	3.03e-09	1.16e-05
chr10	24180000	24189999	chr10	24510000	24519999	33	-2.3407	4.5353	6.63e-09	1.16e-05
chr18	71820000	71829999	chr18	71950000	71959999	13	2.0398	4.9516	4.05e-09	1.19e-05
chrX	13530000	13539999	chrX	13660000	13669999	13	-2.3728	4.8899	1.03e-09	1.2e-05
chr4	180650000	180659999	chr4	180950000	180959999	30	2.0052	4.9668	2.85e-09	1.22e-05
chr9	1380000	1389999	chr9	2240000	2249999	86	5.1598	5.7991	1.56e-09	1.25e-05
chr14	100150000	100159999	chr14	100720000	100729999	57	3.8477	6.1709	6.29e-10	1.25e-05
chr14	100140000	100149999	chr14	100720000	100729999	58	3.4822	6.2274	1.88e-09	1.25e-05
chr14	100140000	100149999	chr14	100710000	100719999	57	2.6607	6.7032	1.81e-09	1.25e-05
chr9	12710000	12719999	chr9	12890000	12899999	18	2.256	4.3342	4.28e-09	1.26e-05
chr10	17850000	17859999	chr10	18170000	18179999	32	-2.1796	4.6409	7.42e-09	1.27e-05
chr3	134760000	134769999	chr3	135630000	135639999	87	-2.5901	6.2771	2.66e-09	1.27e-05
chr19	54120000	54129999	chr19	54300000	54309999	18	2.5731	4.7114	1.8e-08	1.3e-05
chrX	72130000	72139999	chrX	72720000	72729999	59	4.6869	6.0472	2.62e-09	1.32e-05
chr12	104500000	104509999	chr12	113470000	113479999	897	-6.6996	10.4351	1.2e-07	1.33e-05
chr10	15700000	15709999	chr10	15840000	15849999	14	2.1163	4.081	9.48e-09	1.4e-05
chr5	100470000	100479999	chr5	101380000	101389999	91	2.0228	7.2315	2.44e-09	1.4e-05
chr13	45960000	45969999	chr13	46310000	46319999	35	5.1673	5.6965	1.87e-09	1.42e-05
chr1	236100000	236109999	chr1	237380000	237389999	128	3.1152	6.6539	1.43e-09	1.42e-05
chr1	2420000	2429999	chr1	3630000	3639999	121	-3.4763	6.4966	9.8e-10	1.42e-05
chr10	17780000	17789999	chr10	18210000	18219999	43	-2.7663	4.4627	4.92e-09	1.45e-05
chr1	63710000	63719999	chr1	64220000	64229999	51	-2.1169	4.2806	1.12e-09	1.5e-05
chr3	152070000	152079999	chr3	152510000	152519999	44	2.1491	4.817	1.89e-09	1.51e-05
chr4	174830000	174839999	chr4	175250000	175259999	42	2.1139	5.1518	1.41e-09	1.53e-05
chr3	134770000	134779999	chr3	135500000	135509999	73	-2.1117	6.2388	4.13e-09	1.53e-05
chr7	69600000	69609999	chr7	69810000	69819999	21	-2.1401	4.0057	5.86e-09	1.54e-05
chr22	32530000	32539999	chr22	33210000	33219999	68	-2.126	7.762	2.28e-09	1.56e-05
chr9	83970000	83979999	chr9	84180000	84189999	21	-2.7432	4.1624	4.6e-09	1.58e-05
chr9	20400000	20409999	chr9	20570000	20579999	17	2.1832	4.3625	6.22e-09	1.59e-05
chr15	23650000	23659999	chr15	23860000	23869999	21	-2.3246	5.1388	2.6e-09	1.6e-05
chr19	54340000	54349999	chr19	54460000	54469999	12	2.1076	4.7826	3.55e-08	1.63e-05
chr8	123240000	123249999	chr8	123380000	123389999	14	2.1744	4.0081	6.57e-09	1.68e-05
chr10	24000000	24009999	chr10	24500000	24509999	50	-2.2973	5.1779	3.38e-09	1.7e-05
chr16	53940000	53949999	chr16	55460000	55469999	152	-2.8466	8.6557	3.1e-09	1.71e-05
chr2	65640000	65649999	chr2	66410000	66419999	77	-2.0744	5.5752	5.63e-09	1.72e-05
chr13	64460000	64469999	chr13	65140000	65149999	68	5.8055	7.7467	2.88e-09	1.75e-05
chr3	152270000	152279999	chr3	152430000	152439999	16	2.0061	4.2604	3.63e-09	1.75e-05
chr21	39870000	39879999	chr21	40110000	40119999	24	-2.2082	6.1914	9.45e-09	1.77e-05
chr19	54150000	54159999	chr19	54360000	54369999	21	3.379	4.5945	3.78e-09	1.82e-05
chr6	165860000	165869999	chr6	166080000	166089999	22	-2.1534	4.6781	4.49e-09	1.82e-05
chr3	152200000	152209999	chr3	152460000	152469999	26	2.3562	4.0869	4.55e-09	1.83e-05
chr9	115590000	115599999	chr9	116560000	116569999	97	-2.1018	7.6652	4.66e-09	1.84e-05
chr14	100120000	100129999	chr14	100690000	100699999	57	2.7997	6.5326	4.55e-09	1.85e-05
chr14	100130000	100139999	chr14	100680000	100689999	55	2.5902	6.6533	4.65e-09	1.85e-05
chr3	134760000	134769999	chr3	135480000	135489999	72	-2.5246	5.7839	5.47e-09	1.86e-05
chr6	44500000	44509999	chr6	45820000	45829999	132	2.1966	8.8738	1.43e-08	1.91e-05
chr2	158040000	158049999	chr2	158570000	158579999	53	-2.1566	4.6636	2.34e-09	1.94e-05
chr12	65590000	65599999	chr12	66030000	66039999	44	-2.0129	5.3356	2.93e-09	1.96e-05
chr12	69900000	69909999	chr12	70260000	70269999	36	-2.0309	5.3749	3e-09	1.96e-05
chr12	42580000	42589999	chr12	43330000	43339999	75	-2.0403	6.9131	2.02e-09	1.96e-05
chr3	148930000	148939999	chr3	149570000	149579999	64	6.9751	4.3024	2.33e-09	1.98e-05
chr3	134750000	134759999	chr3	135330000	135339999	58	-4.0338	4.6172	2.55e-09	1.98e-05
chr3	37430000	37439999	chr3	37770000	37779999	34	-2.2109	4.4101	5.43e-09	2e-05
chr3	134900000	134909999	chr3	135500000	135509999	60	-2.3607	5.4538	3.09e-09	2.1e-05
chr7	135670000	135679999	chr7	137590000	137599999	192	-2.4992	9.5475	6.26e-09	2.11e-05
chr12	100570000	100579999	chr12	100720000	100729999	15	-2.0276	4.492	1.07e-08	2.16e-05
chr4	55490000	55499999	chr4	55800000	55809999	31	-2.514	4.4641	5.76e-09	2.24e-05
chr14	100050000	100059999	chr14	100560000	100569999	51	5.2155	5.4472	9.02e-10	2.25e-05
chr14	100120000	100129999	chr14	100700000	100709999	58	3.0312	6.3413	6.85e-09	2.27e-05
chr7	141760000	141769999	chr7	142180000	142189999	42	-2.169	4.4045	6.61e-09	2.29e-05
chr6	165830000	165839999	chr6	166100000	166109999	27	-2.5734	4.3409	6.14e-09	2.35e-05
chr3	134790000	134799999	chr3	135480000	135489999	69	-2.1537	6.0991	7.82e-09	2.46e-05
chr10	24000000	24009999	chr10	24520000	24529999	52	-2.18	5.2125	5.71e-09	2.46e-05
chr15	71470000	71479999	chr15	71770000	71779999	30	-2.3242	5.3564	2.35e-09	2.51e-05
chr1	240900000	240909999	chr1	241470000	241479999	57	-2.7485	4.0122	5.38e-09	2.51e-05
chr9	116140000	116149999	chr9	116560000	116569999	42	-2.7164	4.6829	4.37e-09	2.52e-05
chr1	6700000	6709999	chr1	7440000	7449999	74	2.7574	4.6541	2.48e-09	2.71e-05
chr4	55490000	55499999	chr4	55750000	55759999	26	-2.3027	4.3261	9.81e-09	2.76e-05
chr9	27730000	27739999	chr9	28070000	28079999	34	-2.1135	4.8133	1.55e-08	2.9e-05
chr11	19020000	19029999	chr11	20180000	20189999	116	7.0283	7.3749	7.16e-09	2.94e-05
chr15	61190000	61199999	chr15	61610000	61619999	42	-2.3785	5.4603	1.34e-08	2.96e-05
chr4	148070000	148079999	chr4	149930000	149939999	186	-4.2481	10.4929	5.83e-08	2.96e-05
chr4	95160000	95169999	chr4	96980000	96989999	182	-4.6642	10.5499	4.06e-08	2.96e-05
chr18	10500000	10509999	chr18	10660000	10669999	16	2.1309	4.9411	1.42e-08	3e-05
chr3	134660000	134669999	chr3	135830000	135839999	117	-2.6386	7.4734	5.09e-09	3.02e-05
chr14	100210000	100219999	chr14	100640000	100649999	43	2.0479	6.3241	3.06e-09	3.03e-05
chr14	94690000	94699999	chr14	95090000	95099999	40	-2.0732	6.3103	3.05e-09	3.03e-05
chr10	133130000	133139999	chr10	133350000	133359999	22	2.2959	4.2857	1.98e-08	3.08e-05
chr7	31810000	31819999	chr7	32160000	32169999	35	-2.1615	4.191	7.61e-09	3.08e-05
chr4	23260000	23269999	chr4	24400000	24409999	114	5.6983	7.1083	9.97e-09	3.12e-05
chr17	66940000	66949999	chr17	68590000	68599999	165	4.696	9.1002	1.32e-08	3.13e-05
chr2	226150000	226159999	chr2	226790000	226799999	64	-2.1073	5.0374	4.69e-09	3.17e-05
chr3	172370000	172379999	chr3	172650000	172659999	28	-2.1194	4.5143	9.71e-09	3.18e-05
chr3	134600000	134609999	chr3	135630000	135639999	103	-2.1311	7.1847	1.02e-08	3.19e-05
chr3	134590000	134599999	chr3	135910000	135919999	132	-2.5645	8.3783	4.97e-09	3.27e-05
chr2	65620000	65629999	chr2	66430000	66439999	81	-2.0785	6.0377	8.51e-09	3.4e-05
chr11	11030000	11039999	chr11	11300000	11309999	27	-2.0545	4.7625	3.93e-09	3.5e-05
chr10	110780000	110789999	chr10	111180000	111189999	40	3.4477	4.0828	1.56e-08	3.65e-05
chr3	152110000	152119999	chr3	152470000	152479999	36	3.1887	4.0722	5.96e-09	3.65e-05
chr5	76080000	76089999	chr5	76400000	76409999	32	-2.0443	4.676	3.35e-09	3.68e-05
chr3	134900000	134909999	chr3	135100000	135109999	20	-2.0198	4.1667	1.3e-08	3.71e-05
chr9	117070000	117079999	chr9	117430000	117439999	36	-2.6493	4.6661	7.46e-09	3.91e-05
chr16	76270000	76279999	chr16	76650000	76659999	38	-2.4682	5.0269	1.53e-08	4.06e-05
chr3	134610000	134619999	chr3	135510000	135519999	90	-2.4623	6.3343	1e-08	4.08e-05
chr15	61850000	61859999	chr15	62080000	62089999	23	2.2031	5.0924	1.06e-08	4.15e-05
chr3	134800000	134809999	chr3	135240000	135249999	44	-2.1214	4.8179	7.8e-09	4.15e-05
chr3	134680000	134689999	chr3	135490000	135499999	81	-2.7281	6.0711	1.19e-08	4.25e-05
chr19	8410000	8419999	chr19	8540000	8549999	13	2.5527	4.2938	1.15e-07	4.42e-05
chr5	168970000	168979999	chr5	169300000	169309999	33	-2.1695	4.4936	4.89e-09	4.53e-05
chr12	62200000	62209999	chr12	62690000	62699999	49	5.2091	4.4834	3.53e-09	4.64e-05
chr11	83280000	83289999	chr11	83760000	83769999	48	-2.1364	5.5092	1.06e-08	4.64e-05
chr12	100820000	100829999	chr12	101320000	101329999	50	-2.9985	5.0235	3.81e-09	4.64e-05
chr12	122990000	122999999	chr12	123670000	123679999	68	4.416	5.4475	6.39e-09	4.65e-05
chr9	117070000	117079999	chr9	117480000	117489999	41	-2.0999	5.1569	9.71e-09	4.67e-05
chr3	134600000	134609999	chr3	135470000	135479999	87	-2.0969	6.6252	1.48e-08	4.69e-05
chr3	139420000	139429999	chr3	140950000	140959999	153	-4.8574	9.4086	2.01e-08	4.84e-05
chr3	134790000	134799999	chr3	135530000	135539999	74	-2.0835	6.1054	1.93e-08	4.93e-05
chr3	134770000	134779999	chr3	135490000	135499999	72	-2.1389	6.0528	1.83e-08	4.93e-05
chr3	134740000	134749999	chr3	135450000	135459999	71	-2.3002	5.8584	1.92e-08	4.93e-05
chr18	71780000	71789999	chr18	71900000	71909999	12	2.2904	4.526	3.4e-08	5.23e-05
chrX	82200000	82209999	chrX	82380000	82389999	18	4.5638	4.0306	1.48e-08	5.24e-05
chrX	140050000	140059999	chrX	140650000	140659999	60	-2.2115	7.0649	1.31e-08	5.32e-05
chr3	152200000	152209999	chr3	152450000	152459999	25	2.1053	4.247	1.64e-08	5.4e-05
chr18	5870000	5879999	chr18	6210000	6219999	34	-2.8517	4.7344	1.37e-08	5.4e-05
chr3	134790000	134799999	chr3	135270000	135279999	48	-2.0438	5.2887	6.84e-09	5.43e-05
chr11	110890000	110899999	chr11	111490000	111499999	60	-2.8209	5.5752	5.97e-09	5.5e-05
chr8	122080000	122089999	chr8	122460000	122469999	38	-2.2449	4.7623	8.62e-09	5.72e-05
chr8	70830000	70839999	chr8	71210000	71219999	38	-2.272	4.7213	7.86e-09	5.72e-05
chr9	89950000	89959999	chr9	91640000	91649999	169	4.4144	9.1747	4.53e-08	5.77e-05
chr12	90970000	90979999	chr12	91120000	91129999	15	-2.0674	4.373	3.64e-08	5.89e-05
chr6	165660000	165669999	chr6	166080000	166089999	42	-2.3933	5.0493	6.47e-09	5.94e-05
chr5	9560000	9569999	chr5	10150000	10159999	59	-2.2713	5.44	6.48e-09	6.02e-05
chr22	32880000	32889999	chr22	33200000	33209999	32	-2.8846	5.431	1.21e-08	6.06e-05
chr12	42570000	42579999	chr12	43280000	43289999	71	-2.4928	6.2821	1.04e-08	6.07e-05
chr10	17850000	17859999	chr10	18180000	18189999	33	-2.1664	4.5175	4.32e-08	6.09e-05
chr10	60210000	60219999	chr10	60420000	60429999	21	2.4215	4.1392	4.41e-08	6.1e-05
chr8	67340000	67349999	chr8	67770000	67779999	43	-2.3447	4.6437	1.13e-08	6.42e-05
chr21	39870000	39879999	chr21	40100000	40109999	23	-2.092	6.1295	4.81e-08	6.43e-05
chr5	61040000	61049999	chr5	61930000	61939999	89	-2.9529	6.046	2.06e-09	6.5e-05
chr3	134810000	134819999	chr3	135360000	135369999	55	-2.5165	5.1859	1.33e-08	6.56e-05
chr15	100090000	100099999	chr15	100320000	100329999	23	-2.0463	5.2194	1.83e-08	6.58e-05
chr10	21720000	21729999	chr10	21970000	21979999	25	2.1844	4.3	5.19e-08	6.7e-05
chrX	9840000	9849999	chrX	10230000	10239999	39	4.655	5.0601	2.04e-08	6.71e-05
chr14	100130000	100139999	chr14	100710000	100719999	58	2.3525	6.7158	2.71e-08	6.74e-05
chr14	24800000	24809999	chr14	25400000	25409999	60	-2.1726	6.8828	2.51e-08	6.74e-05
chr9	117070000	117079999	chr9	117420000	117429999	35	-2.2177	4.6176	4.85e-08	6.81e-05
chr3	134680000	134689999	chr3	135450000	135459999	77	-2.2891	5.8395	3.01e-08	6.84e-05
chr14	100140000	100149999	chr14	100670000	100679999	53	2.281	6.4227	5.5e-09	6.85e-05
chr1	245170000	245179999	chr1	245990000	245999999	82	-2.072	5.503	9.25e-09	6.89e-05
chr12	61910000	61919999	chr12	62700000	62709999	79	4.2864	6.0053	1.36e-08	7.14e-05
chr4	55420000	55429999	chr4	55720000	55729999	30	-2.1436	4.6314	2.88e-08	7.42e-05
chr12	69930000	69939999	chr12	70240000	70249999	31	-2.0539	4.9616	1.4e-08	7.58e-05
chr8	67280000	67289999	chr8	67730000	67739999	45	-3.4254	4.2877	1.65e-08	7.6e-05
chr2	99530000	99539999	chr2	100230000	100239999	70	-2.1488	5.3709	2.74e-08	7.62e-05
chr22	36860000	36869999	chr22	37300000	37309999	44	-2.2318	6.3419	1.49e-08	7.69e-05
chr3	134610000	134619999	chr3	135520000	135529999	91	-2.6765	6.6136	2.93e-08	7.83e-05
chr10	114510000	114519999	chr10	114690000	114699999	18	-2.0374	4.2477	3.12e-08	7.84e-05
chr3	134850000	134859999	chr3	135520000	135529999	67	-3.2035	5.1979	3.89e-08	7.94e-05
chr3	35970000	35979999	chr3	36710000	36719999	74	-3.224	5.1979	3.89e-08	7.94e-05
chr21	18280000	18289999	chr21	18400000	18409999	12	2.4781	5.3304	7.24e-08	7.95e-05
chr9	118590000	118599999	chr9	119280000	119289999	69	-3.1783	5.6151	9.96e-09	8.25e-05
chr3	134600000	134609999	chr3	135510000	135519999	91	-2.0452	7.1398	3.96e-08	8.27e-05
chr3	134590000	134599999	chr3	135540000	135549999	95	-2.8092	6.5242	3.98e-08	8.27e-05
chr1	231860000	231869999	chr1	232610000	232619999	75	-2.1226	5.0005	9e-09	8.58e-05
chr6	29360000	29369999	chr6	29570000	29579999	21	-2.2017	4.5208	2.48e-08	8.6e-05
chr5	109690000	109699999	chr5	109990000	109999999	30	2.3532	4.2798	1.67e-08	8.66e-05
chr19	54350000	54359999	chr19	54520000	54529999	17	-2.808	4.3682	1.66e-07	8.72e-05
chr6	39990000	39999999	chr6	40300000	40309999	31	-2.1123	4.9513	7.74e-09	8.8e-05
chr12	66690000	66699999	chr12	67260000	67269999	57	-2.3968	5.851	7.11e-09	9.08e-05
chr3	152170000	152179999	chr3	152450000	152459999	28	2.0496	4.4378	3.58e-08	9.09e-05
chr3	134860000	134869999	chr3	135150000	135159999	29	-2.0814	4.4307	3.6e-08	9.09e-05
chr7	19970000	19979999	chr7	20310000	20319999	34	2.0492	4.1955	2.89e-08	9.14e-05
chr10	77270000	77279999	chr10	77570000	77579999	30	-2.0443	4.6155	7e-08	9.15e-05
chr9	73130000	73139999	chr9	74950000	74959999	182	4.6875	9.9496	5.86e-08	9.27e-05
chr3	134820000	134829999	chr3	135240000	135249999	42	-2.3952	4.4182	1.99e-08	9.3e-05
chr19	32630000	32639999	chr19	32860000	32869999	23	-2.5712	4.9156	2.61e-08	9.43e-05
chrX	81420000	81429999	chrX	81850000	81859999	43	4.5752	4.9632	3.22e-08	9.68e-05
chr3	134590000	134599999	chr3	135510000	135519999	92	-2.3799	6.8656	5.18e-08	9.68e-05
chrX	137420000	137429999	chrX	138030000	138039999	61	-2.3544	6.9105	3.95e-08	0.0001
chr5	158160000	158169999	chr5	158680000	158689999	52	-2.1678	5.0629	1.99e-08	0.000105
chr8	67860000	67869999	chr8	68470000	68479999	61	-2.5892	5.1745	1.19e-08	0.000106
chr10	115790000	115799999	chr10	116280000	116289999	49	-2.0793	5.198	3.55e-08	0.000107
chr12	122080000	122089999	chr12	122720000	122729999	64	4.5595	4.9159	1.14e-08	0.000109
chr9	134420000	134429999	chr9	134770000	134779999	35	2.6583	4.2479	9.24e-08	0.00011
chr3	134810000	134819999	chr3	135240000	135249999	43	-2.1273	4.6295	2.79e-08	0.000111
chr4	71740000	71749999	chr4	72280000	72289999	54	-2.006	5.5071	5.45e-09	0.000114
chr12	56040000	56049999	chr12	57520000	57529999	148	5.2512	9.0376	4.26e-08	0.000116
chr7	151950000	151959999	chr7	154700000	154709999	275	4.9208	10.2067	9.34e-08	0.000116
chr14	100100000	100109999	chr14	100680000	100689999	58	3.0787	6.1677	5.31e-08	0.000117
chr5	9670000	9679999	chr5	10110000	10119999	44	-2.3625	4.51	2.64e-08	0.000117
chr6	148200000	148209999	chr6	148530000	148539999	33	-2.0674	4.9405	1.2e-08	0.000118
chr3	134760000	134769999	chr3	135570000	135579999	81	-2.8277	5.9214	4.13e-08	0.000118
chr3	152050000	152059999	chr3	152530000	152539999	48	2.259	4.9242	1.93e-08	0.000119
chr14	24710000	24719999	chr14	25400000	25409999	69	-2.1439	7.4472	7.96e-09	0.000121
chr13	28310000	28319999	chr13	28740000	28749999	43	-3.0158	6.532	1.35e-08	0.000121
chrX	82010000	82019999	chrX	82420000	82429999	41	4.65	4.9626	4.5e-08	0.000122
chr8	72320000	72329999	chr8	72850000	72859999	53	-2.1546	5.1233	2.83e-08	0.000122
chr2	158450000	158459999	chr2	159280000	159289999	83	4.4264	4.7683	3.75e-08	0.000126
chr10	110770000	110779999	chr10	111090000	111099999	32	2.104	4.5328	1.09e-07	0.000129
chr8	67500000	67509999	chr8	67770000	67779999	27	-2.0413	4.3571	2.85e-08	0.00013
chr3	134760000	134769999	chr3	135210000	135219999	45	-2.7255	4.5961	2.29e-08	0.00013
chr6	112770000	112779999	chr6	113880000	113889999	111	-2.853	7.8481	4.76e-08	0.00013
chr8	68490000	68499999	chr8	69620000	69629999	113	-3.1779	6.9117	4.66e-08	0.00013
chr8	142010000	142019999	chr8	143170000	143179999	116	-3.8021	6.6691	4.35e-08	0.00013
chr10	24590000	24599999	chr10	25080000	25089999	49	-2.2154	5.0347	5.14e-08	0.000131
chr8	19400000	19409999	chr8	20130000	20139999	73	-2.2188	5.8504	2.52e-08	0.000131
chr10	48910000	48919999	chr10	49360000	49369999	45	-2.2281	5.0324	5.14e-08	0.000131
chr18	60810000	60819999	chr18	61500000	61509999	69	-2.1047	6.4498	1.26e-08	0.000132
chr3	134610000	134619999	chr3	135620000	135629999	101	-2.4182	6.7696	7.76e-08	0.000132
chr13	28820000	28829999	chr13	29350000	29359999	53	-2.1333	7.5761	3.92e-08	0.000133
chr7	135660000	135669999	chr7	137590000	137599999	193	-2.8676	9.1186	7.99e-08	0.000135
chr15	61220000	61229999	chr15	61640000	61649999	42	-2.1329	5.4617	9.43e-08	0.000138
chr14	100140000	100149999	chr14	100730000	100739999	59	2.7559	6.3323	7.66e-08	0.00014
chr14	100130000	100139999	chr14	100690000	100699999	56	2.7406	6.3162	7.76e-08	0.00014
chr7	155000000	155009999	chr7	155450000	155459999	45	2.4669	4.211	4.41e-08	0.000141
chr4	55510000	55519999	chr4	55740000	55749999	23	-2.0887	4.3669	6.55e-08	0.000144
chr3	134750000	134759999	chr3	135750000	135759999	100	-2.4694	6.6358	1e-07	0.000147
chr18	44100000	44109999	chr18	44680000	44689999	58	-2.6084	5.7018	3.04e-08	0.000149
chr3	134660000	134669999	chr3	135520000	135529999	86	-2.9524	5.8226	5.73e-08	0.000149
chr2	19860000	19869999	chr2	20580000	20589999	72	5.2992	4.1404	5.69e-08	0.000151
chr4	156790000	156799999	chr4	157120000	157129999	33	2.5833	4.078	7.62e-08	0.000151
chr9	21840000	21849999	chr9	22020000	22029999	18	2.0114	4.3683	8.99e-08	0.000151
chrX	137430000	137439999	chrX	138020000	138029999	59	-2.2486	6.9466	6.76e-08	0.000152
chr2	56180000	56189999	chr2	56960000	56969999	78	-2.0994	5.8902	4.87e-08	0.000153
chr12	120250000	120259999	chr12	120410000	120419999	16	2.0401	4.2372	1.26e-07	0.000155
chr3	134750000	134759999	chr3	135360000	135369999	61	-2.1564	5.4721	3.48e-08	0.000157
chr3	134640000	134649999	chr3	135500000	135509999	86	-2.1471	6.4328	8.06e-08	0.000159
chr1	176940000	176949999	chr1	177930000	177939999	99	-2.1505	5.9749	1.46e-08	0.000159
chr3	134650000	134659999	chr3	135490000	135499999	84	-2.2658	6.3204	7.34e-08	0.000159
chr1	176910000	176919999	chr1	177870000	177879999	96	-3.0923	5.2676	1.3e-08	0.000159
chr3	134590000	134599999	chr3	135480000	135489999	89	-3.4569	5.6058	8.21e-08	0.000159
chr3	134760000	134769999	chr3	135610000	135619999	85	-3.8256	5.469	8.34e-08	0.000159
chr12	108420000	108429999	chr12	109120000	109129999	70	4.5501	5.335	3.86e-08	0.00016
chr6	17390000	17399999	chr6	17600000	17609999	21	-2.7963	4.0295	4.84e-08	0.00016
chr3	134690000	134699999	chr3	135470000	135479999	78	-2.6027	5.9629	9.13e-08	0.000163
chr3	134790000	134799999	chr3	135460000	135469999	67	-2.1295	5.94	9.34e-08	0.000166
chr3	71040000	71049999	chr3	71420000	71429999	38	2.0715	4.6756	4.6e-08	0.000167
chr10	110780000	110789999	chr10	111100000	111109999	32	2.1658	4.4217	1.47e-07	0.000168
chr4	20770000	20779999	chr4	21130000	21139999	36	-2.7062	4.4866	2.66e-08	0.000168
chr14	99970000	99979999	chr14	100640000	100649999	67	2.5643	6.9384	2.27e-08	0.000172
chr15	79610000	79619999	chr15	79820000	79829999	21	-2.2155	4.9644	6.44e-08	0.000176
chr4	183440000	183449999	chr4	186190000	186199999	275	4.0912	12.0245	5e-07	0.000177
chr12	42560000	42569999	chr12	43280000	43289999	72	-2.3234	6.2889	4.86e-08	0.000177
chr14	100100000	100109999	chr14	100670000	100679999	57	2.4896	6.4519	1.07e-07	0.000178
chr1	240900000	240909999	chr1	241450000	241459999	55	-2.4711	4.0463	6.22e-08	0.000181
chrX	1250000	1259999	chrX	2620000	2629999	137	2.969	10.5065	1.42e-07	0.000183
chr1	245170000	245179999	chr1	246000000	246009999	83	-2.0285	5.4923	3.39e-08	0.000183
chr8	67810000	67819999	chr8	68480000	68489999	67	-2.5645	5.5776	3.97e-08	0.000183
chr1	176940000	176949999	chr1	177790000	177799999	85	-2.6857	4.8804	3.21e-08	0.000183
chr3	134900000	134909999	chr3	135110000	135119999	21	-2.2167	4.0204	7.96e-08	0.000184
chr7	121530000	121539999	chr7	122400000	122409999	87	5.4544	4.6457	4.3e-09	0.000188
chr9	37650000	37659999	chr9	38060000	38069999	41	2.0883	5.019	4.92e-08	0.000189
chr9	116150000	116159999	chr9	116550000	116559999	40	-2.1212	5.002	4.92e-08	0.000189
chr3	134840000	134849999	chr3	135070000	135079999	23	-2.1554	4.0663	8.44e-08	0.000189
chr5	168940000	168949999	chr5	169290000	169299999	35	-2.2511	4.2597	4.29e-08	0.000189
chr5	100490000	100499999	chr5	101090000	101099999	60	4.5603	4.3058	3.42e-08	0.00019
chr16	65210000	65219999	chr16	66260000	66269999	105	-2.9541	7.1049	2.99e-08	0.000192
chr6	165860000	165869999	chr6	166090000	166099999	23	-2.1057	4.5333	6.38e-08	0.000194
chr21	45980000	45989999	chr21	46250000	46259999	27	2.6652	5.5297	2.24e-07	0.000196
chr2	65640000	65649999	chr2	66350000	66359999	71	-2.3205	5.1028	8.02e-08	0.000196
chr2	69270000	69279999	chr2	70340000	70349999	107	5.1064	6.0224	3.96e-08	0.000197
chr15	48860000	48869999	chr15	49570000	49579999	71	5.3557	5.7135	1.98e-08	0.000198
chr10	101580000	101589999	chr10	102650000	102659999	107	4.5323	6.3082	7.6e-08	0.000201
chr10	23970000	23979999	chr10	24550000	24559999	58	-2.1656	5.4876	1.98e-08	0.000201
chr10	35620000	35629999	chr10	36790000	36799999	117	-3.3263	6.5957	6.72e-08	0.000201
chr8	13040000	13049999	chr8	13370000	13379999	33	-2.1291	4.4362	4.44e-08	0.000202
chr21	39590000	39599999	chr21	39820000	39829999	23	-2.4154	5.6309	2.61e-07	0.000203
chr14	100110000	100119999	chr14	100710000	100719999	60	2.7069	6.2902	1.33e-07	0.000204
chr3	66220000	66229999	chr3	66810000	66819999	59	2.0493	5.469	5.41e-08	0.000209
chr3	62660000	62669999	chr3	63220000	63229999	56	-2.5423	5.0651	5.33e-08	0.000209
chr16	88550000	88559999	chr16	88910000	88919999	36	-2.0023	5.2448	1.14e-07	0.00021
chr6	29400000	29409999	chr6	29590000	29599999	19	-2.2467	4.1524	6.19e-08	0.00021
chr3	134590000	134599999	chr3	135780000	135789999	119	-2.3746	7.5639	6.32e-08	0.000214
chr10	35630000	35639999	chr10	36710000	36719999	108	-2.0967	7.4633	9.49e-08	0.000215
chr15	23630000	23639999	chr15	25060000	25069999	143	-5.069	9.3968	1.04e-07	0.000217
chr12	65580000	65589999	chr12	66020000	66029999	44	-2.0226	5.1058	5.63e-08	0.000221
chr10	123610000	123619999	chr10	125120000	125129999	151	5.2656	7.6289	1.09e-07	0.000226
chr10	123670000	123679999	chr10	125140000	125149999	147	4.459	7.6685	9.34e-08	0.000226
chr10	118560000	118569999	chr10	119950000	119959999	139	4.2002	7.6815	8.88e-08	0.000226
chr10	60140000	60149999	chr10	60430000	60439999	29	2.2025	4.3578	2.13e-07	0.000228
chrX	12680000	12689999	chrX	13500000	13509999	82	4.5203	7.1317	1.31e-07	0.000231
chr7	45110000	45119999	chr7	47340000	47349999	223	5.8146	9.0134	1e-07	0.000235
chr3	134620000	134629999	chr3	135620000	135629999	100	-2.3527	6.6947	1.88e-07	0.000235
chr3	134610000	134619999	chr3	135560000	135569999	95	-2.3575	6.6821	1.89e-07	0.000235
chr3	135530000	135539999	chr3	135910000	135919999	38	-2.0515	4.6429	8.04e-08	0.000237
chr10	28620000	28629999	chr10	29110000	29119999	49	-2.3881	4.8169	1.1e-07	0.000238
chr6	128030000	128039999	chr6	128490000	128499999	46	4.1355	4.3188	1.05e-07	0.00024
chr3	134650000	134659999	chr3	135570000	135579999	92	-2.3617	6.7362	2.07e-07	0.000242
chr14	99460000	99469999	chr14	100090000	100099999	63	-2.8575	6.1215	1.7e-07	0.000242
chr18	42120000	42129999	chr18	43540000	43549999	142	-6.794	7.5305	3.86e-08	0.000245
chr15	25180000	25189999	chr15	26620000	26629999	144	-4.2721	9.367	3.43e-07	0.000246
chr15	23630000	23639999	chr15	25050000	25059999	142	-5.1394	9.3346	3.54e-07	0.000246
chr1	6770000	6779999	chr1	7470000	7479999	70	2.2159	4.8155	2.98e-08	0.000248
chrX	137420000	137429999	chrX	138020000	138029999	60	-2.0075	7.0846	1.22e-07	0.000248
chr10	115810000	115819999	chr10	116280000	116289999	47	-2.333	4.8852	1.19e-07	0.000248
chr4	21780000	21789999	chr4	22350000	22359999	57	-2.3798	5.5177	4.61e-08	0.000248
chr9	121590000	121599999	chr9	122670000	122679999	108	4.4223	6.897	7.16e-08	0.00025
chr3	24260000	24269999	chr3	24670000	24679999	41	-2.2487	4.4172	9.43e-08	0.00025
chr12	132300000	132309999	chr12	132590000	132599999	29	2.2736	4.5995	8.38e-08	0.000253
chr3	134610000	134619999	chr3	135530000	135539999	92	-2.2015	6.8587	2.3e-07	0.000253
chr10	24000000	24009999	chr10	24530000	24539999	53	-2.2281	4.9308	1.26e-07	0.000253
chrX	19480000	19489999	chrX	20120000	20129999	64	4.8651	5.7988	1.48e-07	0.000254
chrX	138190000	138199999	chrX	138750000	138759999	56	-2.252	6.8446	1.5e-07	0.000254
chr7	27200000	27209999	chr7	28740000	28749999	154	5.0948	7.5894	3.7e-08	0.000256
chr5	72770000	72779999	chr5	73510000	73519999	74	4.757	4.7855	3.63e-08	0.000256
chr5	27030000	27039999	chr5	27720000	27729999	69	4.5186	4.778	3.61e-08	0.000256
chr5	144460000	144469999	chr5	145230000	145239999	77	-3.1315	5.1884	3.43e-08	0.000256
chr1	178370000	178379999	chr1	179500000	179509999	113	5.0571	5.3753	9.92e-09	0.000257
chr1	210330000	210339999	chr1	211510000	211519999	118	2.4431	6.2786	1.73e-08	0.000257
chrX	151750000	151759999	chrX	152590000	152599999	84	-2.056	8.4002	1.78e-07	0.000257
chr8	70830000	70839999	chr8	71340000	71349999	51	-2.1493	5.0303	6.38e-08	0.000257
chr3	152090000	152099999	chr3	152450000	152459999	36	2.1122	4.532	1.08e-07	0.00026
chrX	78120000	78129999	chrX	79400000	79409999	128	4.2365	9.5605	1.45e-07	0.000262
chr18	59980000	59989999	chr18	60670000	60679999	69	-2.0995	6.3509	4.63e-08	0.000262
chr4	111280000	111289999	chr4	111630000	111639999	35	-2.1037	4.5044	1.57e-07	0.000268
chr10	35620000	35629999	chr10	36720000	36729999	110	-2.6515	7.0204	1.35e-07	0.000268
chr3	134850000	134859999	chr3	135300000	135309999	45	-2.3758	4.7534	6.48e-08	0.000276
chr8	68250000	68259999	chr8	68480000	68489999	23	-2.2413	4.04	8.96e-08	0.000279
chr10	78900000	78909999	chr10	79450000	79459999	55	4.2005	4.4028	3.31e-08	0.00028
chr3	134750000	134759999	chr3	135480000	135489999	73	-2.1838	5.7701	1.79e-07	0.000281
chr15	48390000	48399999	chr15	48780000	48789999	39	-2.5147	5.0244	2.42e-07	0.000282
chr7	157220000	157229999	chr7	158400000	158409999	118	5.2506	5.7352	1.45e-08	0.000284
chr9	21660000	21669999	chr9	22340000	22349999	68	4.3038	5.0733	4.28e-08	0.000284
chr7	19700000	19709999	chr7	20790000	20799999	109	2.5762	6.6485	2.62e-08	0.000284
chr3	134880000	134889999	chr3	135500000	135509999	62	-2.9523	4.7827	8.41e-08	0.000285
chr3	134610000	134619999	chr3	135870000	135879999	126	-2.3687	8.2698	1.18e-07	0.000289
chr14	24740000	24749999	chr14	25140000	25149999	40	-2.7658	5.465	4.9e-08	0.000291
chr4	55450000	55459999	chr4	55800000	55809999	35	-2.0404	4.5592	1.78e-07	0.000292
chr3	134750000	134759999	chr3	135560000	135569999	81	-2.3036	6.2206	1.75e-07	0.000294
chr6	74400000	74409999	chr6	75200000	75209999	80	-2.1849	7.1254	1.52e-08	0.000295
chr20	51420000	51429999	chr20	51790000	51799999	37	-4.4229	4.2212	1.04e-07	0.000295
chr7	104910000	104919999	chr7	105600000	105609999	69	2.1012	5.3949	2.53e-08	0.000296
chr7	104850000	104859999	chr7	105610000	105619999	76	2.0085	5.4779	2.55e-08	0.000296
chr12	63320000	63329999	chr12	63780000	63789999	46	-2.6701	4.9954	4.26e-08	0.000296
chr12	63120000	63129999	chr12	63410000	63419999	29	-2.0184	4.8462	1.05e-07	0.000297
chr10	69970000	69979999	chr10	71160000	71169999	119	4.1537	6.3658	1.89e-07	0.000299
chr9	116240000	116249999	chr9	116560000	116569999	32	-2.5545	4.1153	3.11e-07	0.000304
chr1	2410000	2419999	chr1	3610000	3619999	120	-2.0485	7.165	4.65e-08	0.000307
chr9	125470000	125479999	chr9	126530000	126539999	106	2.1479	8.0146	1.18e-07	0.000309
chr10	49650000	49659999	chr10	49820000	49829999	17	-2.113	4.0575	2e-07	0.000309
chr4	55480000	55489999	chr4	55800000	55809999	32	-2.3789	4.2426	1.92e-07	0.00031
chr15	86810000	86819999	chr15	88400000	88409999	159	-4.6796	10.3885	2.63e-07	0.00031
chr5	9360000	9369999	chr5	10070000	10079999	71	-2.3108	5.7339	5.17e-08	0.000312
chr9	120550000	120559999	chr9	121180000	121189999	63	4.7246	4.597	2.05e-08	0.000313
chr4	104170000	104179999	chr4	104450000	104459999	28	2.2787	4.2549	1.98e-07	0.000313
chr9	119790000	119799999	chr9	120370000	120379999	58	-2.5168	5.4636	2.24e-08	0.000313
chr3	70720000	70729999	chr3	71550000	71559999	83	4.5982	5.2445	2.2e-07	0.000315
chr3	134620000	134629999	chr3	135500000	135509999	88	-2.0307	6.4378	2e-07	0.000315
chr3	134640000	134649999	chr3	135520000	135529999	88	-2.3664	6.0853	2.2e-07	0.000315
chr9	113770000	113779999	chr9	114150000	114159999	38	-2.001	5.0243	1.19e-07	0.000324
chr14	100140000	100149999	chr14	101500000	101509999	136	3.1517	9.6346	1.82e-07	0.000325
chr11	19070000	19079999	chr11	20350000	20359999	128	2.1436	9.488	7.28e-08	0.000326
chr19	54150000	54159999	chr19	54240000	54249999	9	2.0242	4.2452	1.76e-06	0.000327
chr1	245130000	245139999	chr1	246010000	246019999	88	-2.5231	4.9145	6.6e-08	0.000327
chr3	134840000	134849999	chr3	135500000	135509999	66	-2.3097	5.621	2.27e-07	0.000331
chr8	40250000	40259999	chr8	40790000	40799999	54	-2.0785	5.0717	1.03e-07	0.000334
chr14	100070000	100079999	chr14	100860000	100869999	79	4.6248	6.6863	6.19e-08	0.000335
chr22	36710000	36719999	chr22	37300000	37309999	59	-3.0597	6.1977	2.32e-07	0.000335
chr14	100110000	100119999	chr14	100650000	100659999	54	2.1145	6.394	4.06e-08	0.000337
chr3	134630000	134639999	chr3	135500000	135509999	87	-2.5453	5.918	2.53e-07	0.000344
chr18	42110000	42119999	chr18	43390000	43399999	128	-2.4796	7.8629	3.83e-08	0.000347
chr2	121040000	121049999	chr2	121900000	121909999	86	4.1898	4.7035	1.19e-07	0.000348
chr10	21490000	21499999	chr10	23430000	23439999	194	4.0288	9.7571	2.34e-07	0.000348
chrX	64870000	64879999	chrX	64940000	64949999	7	2.2914	4.2269	1.37e-07	0.000348
chr3	67400000	67409999	chr3	67650000	67659999	25	2.0458	4.0586	2.04e-07	0.000349
chr7	82730000	82739999	chr7	83270000	83279999	54	-2.2753	4.3508	1.43e-07	0.000349
chr2	36730000	36739999	chr2	37450000	37459999	72	4.1143	4.2684	1.49e-07	0.00035
chr22	36700000	36709999	chr22	37300000	37309999	60	-3.4527	6.1556	2.64e-07	0.00035
chr3	134900000	134909999	chr3	135130000	135139999	23	-2.0531	4.0856	2.1e-07	0.000352
chr14	99880000	99889999	chr14	100650000	100659999	77	3.5889	6.4354	7.01e-08	0.000355
chr4	174800000	174809999	chr4	175180000	175189999	38	2.7152	4.3054	7.96e-08	0.000356
chrX	68190000	68199999	chrX	69210000	69219999	102	-2.1729	8.9024	2.73e-07	0.000356
chr10	46990000	46999999	chr10	47340000	47349999	35	-2.1351	4.3925	3.53e-07	0.000358
chr10	17890000	17899999	chr10	18160000	18169999	27	-2.0465	4.1624	4.96e-07	0.00036
chr10	23210000	23219999	chr10	23430000	23439999	22	-2.094	4.1047	4.82e-07	0.00036
chr10	35750000	35759999	chr10	36020000	36029999	27	-2.124	4.0943	4.84e-07	0.00036
chr9	134390000	134399999	chr9	134860000	134869999	47	4.8986	4.1674	3.59e-08	0.000364
chr9	71920000	71929999	chr9	72370000	72379999	45	4.8047	4.1657	3.59e-08	0.000364
chr9	83140000	83149999	chr9	83620000	83629999	48	-2.7136	4.8452	2.92e-08	0.000364
chr3	152060000	152069999	chr3	152520000	152529999	46	2.432	4.7206	1.05e-07	0.00037
chr3	152060000	152069999	chr3	152510000	152519999	45	2.4182	4.7171	1.05e-07	0.00037
chr18	6610000	6619999	chr18	6890000	6899999	28	-2.1232	5.0315	2e-07	0.00037
chr3	134820000	134829999	chr3	135290000	135299999	47	-2.6105	4.5074	1.09e-07	0.00037
chr3	134750000	134759999	chr3	135460000	135469999	71	-2.6841	5.3002	2.64e-07	0.000371
chr18	8800000	8809999	chr18	9690000	9699999	89	5.0133	5.6516	3.32e-08	0.000377
chr16	88320000	88329999	chr16	88920000	88929999	60	-2.4786	5.7238	1.09e-08	0.000377
chr3	134650000	134659999	chr3	135560000	135569999	91	-2.1982	6.8471	3.67e-07	0.000381
chr8	9670000	9679999	chr8	10230000	10239999	56	4.5719	4.2922	7.07e-08	0.000384
chr8	69280000	69289999	chr8	69830000	69839999	55	4.4161	4.3152	6.94e-08	0.000384
chr8	67820000	67829999	chr8	68470000	68479999	65	-2.1698	5.3384	7.78e-08	0.000384
chr8	67820000	67829999	chr8	68380000	68389999	56	-2.6114	5.0167	7.87e-08	0.000384
chr2	36780000	36789999	chr2	37850000	37859999	107	2.1105	7.165	9.74e-08	0.000387
chr20	57030000	57039999	chr20	57470000	57479999	44	-2.5816	4.8986	1.61e-07	0.000391
chr3	134620000	134629999	chr3	135490000	135499999	87	-2.1378	6.314	3.05e-07	0.000396
chr7	51440000	51449999	chr7	54650000	54659999	321	3.7853	11.1364	5.77e-07	0.000397
chr16	77210000	77219999	chr16	77540000	77549999	33	-2.1121	4.7621	2.34e-07	0.0004
chr9	21780000	21789999	chr9	22520000	22529999	74	4.2907	5.0514	8.46e-08	0.000401
chr18	70510000	70519999	chr18	72560000	72569999	205	2.3242	10.8493	3.32e-07	0.000401
chr3	134740000	134749999	chr3	135490000	135499999	75	-2.887	5.1999	2.94e-07	0.000401
chr10	74310000	74319999	chr10	74720000	74729999	41	2.5386	4.2299	2.63e-07	0.000406
chr4	63900000	63909999	chr4	64050000	64059999	15	2.0145	4.1293	1.55e-07	0.000409
chr12	123970000	123979999	chr12	124660000	124669999	69	4.2909	5.254	1.28e-07	0.000415
chr19	54160000	54169999	chr19	54280000	54289999	12	2.0652	4.4374	1.81e-06	0.000415
chr8	141410000	141419999	chr8	142470000	142479999	106	2.0221	7.6927	1.78e-07	0.000415
chr9	83360000	83369999	chr9	83600000	83609999	24	-2.1795	4.2266	2.82e-07	0.000416
chr19	54510000	54519999	chr19	55450000	55459999	94	4.2779	7.7502	7.02e-08	0.000418
chr12	62390000	62399999	chr12	62750000	62759999	36	-2.1662	4.9136	1.36e-07	0.000421
chr9	34590000	34599999	chr9	35650000	35659999	106	4.2046	6.8291	2.03e-07	0.000424
chr4	86890000	86899999	chr4	87170000	87179999	28	2.3217	4.1668	2.94e-07	0.000425
chr5	11000000	11009999	chr5	11480000	11489999	48	-2.4674	4.667	1.01e-07	0.000431
chr5	8000000	8009999	chr5	9040000	9049999	104	-3.0711	6.0833	9.39e-08	0.000431
chr16	85660000	85669999	chr16	86070000	86079999	41	4.1177	4.0727	2.56e-07	0.000434
chr10	17810000	17819999	chr10	18180000	18189999	37	-2.5385	4.2934	2.96e-07	0.000437
chr6	127850000	127859999	chr6	128480000	128489999	63	4.2601	4.8303	6.81e-08	0.00044
chr6	141050000	141059999	chr6	141220000	141229999	17	2.1938	4.1282	1.6e-07	0.000441
chr18	2480000	2489999	chr18	2900000	2909999	42	3.6427	4.3778	1.57e-07	0.000442
chr9	124680000	124689999	chr9	126200000	126209999	152	4.1423	8.4848	2.24e-07	0.000446
chr9	34660000	34669999	chr9	36140000	36149999	148	4.0632	8.4242	1.45e-07	0.000446
chr6	165700000	165709999	chr6	165990000	165999999	29	-2.9127	4.1468	6.55e-08	0.000447
chr3	17890000	17899999	chr3	18390000	18399999	50	-2.7209	4.4098	1.46e-07	0.000452
chr9	117080000	117089999	chr9	117470000	117479999	39	-2.3095	4.6991	2.09e-07	0.000471
chr9	117070000	117079999	chr9	117500000	117509999	43	-3.003	4.2507	2.12e-07	0.000471
chr3	139520000	139529999	chr3	139930000	139939999	41	-2.2014	4.3767	2.45e-07	0.000476
chr12	5230000	5239999	chr12	5440000	5449999	21	-2.0038	4.353	4.34e-07	0.000479
chr3	134790000	134799999	chr3	135290000	135299999	50	-2.3134	4.7248	1.69e-07	0.000479
chr3	152500000	152509999	chr3	152950000	152959999	45	-2.3241	4.7149	1.69e-07	0.000479
chr9	124670000	124679999	chr9	126170000	126179999	150	4.3119	8.4966	4.38e-07	0.00048
chr9	93720000	93729999	chr9	95090000	95099999	137	3.689	8.5745	4.82e-07	0.00048
chr2	121060000	121069999	chr2	121900000	121909999	84	4.3312	4.631	2.08e-07	0.000481
chr2	177050000	177059999	chr2	177860000	177869999	81	4.275	4.6347	2.07e-07	0.000481
chr3	134880000	134889999	chr3	135160000	135169999	28	-2.2936	4.067	2.96e-07	0.000488
chr13	39950000	39959999	chr13	40660000	40669999	71	-2.0582	8.8166	1.62e-07	0.00049
chr3	71010000	71019999	chr3	71370000	71379999	36	2.2263	4.4236	2.6e-07	0.000492
chr8	96160000	96169999	chr8	97260000	97269999	110	4.5605	6.3402	2.84e-07	0.000495
chr14	100120000	100129999	chr14	101520000	101529999	140	3.0377	9.5685	5.55e-07	0.000495
chr8	40180000	40189999	chr8	40980000	40989999	80	-3.1456	5.7419	1.84e-08	0.000495
chr8	68730000	68739999	chr8	69600000	69609999	87	-3.4231	5.5859	3.3e-08	0.000495
chr12	100830000	100839999	chr12	101270000	101279999	44	-2.3657	4.6708	1.8e-07	0.000502
chr12	21700000	21709999	chr12	22000000	22009999	30	-2.1302	4.6061	2.19e-07	0.000506
chr12	58910000	58919999	chr12	59180000	59189999	27	-2.0091	4.3691	4.87e-07	0.000507
chr9	90940000	90949999	chr9	91650000	91659999	71	-2.8571	5.5159	1.23e-07	0.000508
chr10	59620000	59629999	chr10	59970000	59979999	35	2.1042	4.3712	5.46e-07	0.00051
chr13	70620000	70629999	chr13	71210000	71219999	59	2.2822	7.8587	1.62e-07	0.000512
chr12	69910000	69919999	chr12	70250000	70259999	34	-2.0144	4.7278	2.37e-07	0.000512
chr10	17760000	17769999	chr10	18220000	18229999	46	-2.317	4.7902	2.87e-07	0.000512
chr2	99530000	99539999	chr2	100250000	100259999	72	-2.051	5.2516	2.35e-07	0.000513
chr2	158040000	158049999	chr2	158610000	158619999	57	-2.0788	4.8038	1.4e-07	0.000515
chr15	93020000	93029999	chr15	94090000	94099999	107	-2.7248	8.522	3.11e-07	0.000516
chr4	139100000	139109999	chr4	139550000	139559999	45	2.0862	5.2862	4.96e-08	0.000518
chr10	77260000	77269999	chr10	77670000	77679999	41	-2.2114	4.4955	3.89e-07	0.000518
chr5	67610000	67619999	chr5	68210000	68219999	60	-2.2317	5.2028	1.4e-07	0.000521
chr3	134760000	134769999	chr3	135470000	135479999	71	-2.1898	5.658	3.98e-07	0.000525
chr8	141330000	141339999	chr8	142530000	142539999	120	2.5234	7.8723	1.15e-07	0.000529
chr8	141510000	141519999	chr8	142740000	142749999	123	-2.7354	7.7124	1.18e-07	0.000529
chr8	140770000	140779999	chr8	141500000	141509999	73	4.7145	4.7241	1.39e-07	0.00053
chr8	94640000	94649999	chr8	95380000	95389999	74	2.5275	5.4815	1.47e-07	0.00053
chr10	33190000	33199999	chr10	34630000	34639999	144	-2.1372	8.5762	3.4e-07	0.00053
chr7	156370000	156379999	chr7	157870000	157879999	150	5.534	6.8577	5.33e-08	0.000532
chr12	65520000	65529999	chr12	66700000	66709999	118	3.7471	7.4873	1.28e-07	0.000533
chr9	1530000	1539999	chr9	2260000	2269999	73	4.0269	5.1257	1.61e-07	0.000542
chr9	37930000	37939999	chr9	38680000	38689999	75	3.977	5.1218	1.63e-07	0.000542
chr5	145830000	145839999	chr5	146440000	146449999	61	2.3898	5.1226	2.07e-07	0.000543
chr5	9510000	9519999	chr5	10160000	10169999	65	-2.217	5.1901	2.23e-07	0.000543
chr5	9520000	9529999	chr5	10100000	10109999	58	-2.2657	5.1781	2.24e-07	0.000543
chr5	9380000	9389999	chr5	10030000	10039999	65	-2.4511	5.0506	1.9e-07	0.000543
chr14	100130000	100139999	chr14	100560000	100569999	43	2.0647	5.957	1.13e-07	0.000547
chr14	94120000	94129999	chr14	94540000	94549999	42	-2.2125	5.7694	1.46e-07	0.000547
chr14	99620000	99629999	chr14	100030000	100039999	41	-2.7201	5.4178	1.47e-07	0.000547
chr13	75870000	75879999	chr13	76490000	76499999	62	-2.4603	7.6572	2.32e-07	0.000548
chr3	134750000	134759999	chr3	135490000	135499999	74	-2.0728	5.7864	4.57e-07	0.00055
chr9	117060000	117069999	chr9	117410000	117419999	35	-2.519	4.1063	6.51e-07	0.00055
chr14	100150000	100159999	chr14	100690000	100699999	54	2.5007	6.0313	1.11e-07	0.000555
chr18	71360000	71369999	chr18	72050000	72059999	69	4.252	5.2024	1.18e-07	0.000556
chr18	39900000	39909999	chr18	40010000	40019999	11	2.2145	4.3325	7.56e-07	0.000557
chr9	113520000	113529999	chr9	114450000	114459999	93	4.2276	6.339	1.77e-07	0.000558
chr6	10400000	10409999	chr6	10720000	10729999	32	2.6504	4.3501	1.23e-07	0.000558
chr8	10490000	10499999	chr8	10860000	10869999	37	2.4316	4.3527	1.52e-07	0.00056
chr4	173510000	173519999	chr4	174010000	174019999	50	-2.0293	5.301	6.27e-08	0.000561
chr22	32970000	32979999	chr22	33220000	33229999	25	-2.1349	5.5413	5.4e-07	0.000561
chr7	131690000	131699999	chr7	134600000	134609999	291	2.9098	10.8844	6.1e-07	0.000563
chr1	208320000	208329999	chr1	209030000	209039999	71	-2.2644	4.6407	9.66e-08	0.000567
chr14	100130000	100139999	chr14	100720000	100729999	59	2.4029	6.3833	4.59e-07	0.000571
chr9	107890000	107899999	chr9	108670000	108679999	78	-2.6726	6.2507	9.55e-08	0.000571
chr9	116980000	116989999	chr9	117400000	117409999	42	-2.3576	4.5778	2.73e-07	0.000573
chr7	81450000	81459999	chr7	82040000	82049999	59	2.2091	4.7044	1.47e-07	0.000583
chr16	88030000	88039999	chr16	88280000	88289999	25	2.3576	4.2593	6.36e-07	0.000584
chr21	39670000	39679999	chr21	39870000	39879999	20	-2.3915	5.4196	4.64e-07	0.000585
chr15	86810000	86819999	chr15	88430000	88439999	162	-4.0457	10.2425	9.96e-07	0.000586
chr5	124020000	124029999	chr5	124620000	124629999	60	3.254	4.5838	2.53e-07	0.000587
chr1	6740000	6749999	chr1	7460000	7469999	72	2.1422	4.7631	1.14e-07	0.000592
chrX	78940000	78949999	chrX	79260000	79269999	32	2.0476	5.7313	8.15e-08	0.000604
chr10	23980000	23989999	chr10	24540000	24549999	56	-2.4794	5.1322	1.07e-07	0.000604
chr5	28080000	28089999	chr5	28700000	28709999	62	4.4052	4.2014	2.72e-07	0.000606
chr10	23430000	23439999	chr10	24720000	24729999	129	2.4132	7.8419	5.83e-08	0.000608
chr4	36410000	36419999	chr4	37380000	37389999	97	-2.2202	7.4031	1.5e-07	0.000608
chr4	110620000	110629999	chr4	111600000	111609999	98	-2.3994	7.2111	1.44e-07	0.000608
chr22	33280000	33289999	chr22	33690000	33699999	41	-3.2388	5.4188	1.49e-07	0.000615
chr1	245150000	245159999	chr1	247070000	247079999	192	4.1381	8.8747	2.18e-07	0.000618
chr9	94480000	94489999	chr9	95640000	95649999	116	4.1239	6.7871	3.56e-07	0.00062
chr5	95610000	95619999	chr5	96430000	96439999	82	4.3127	5.2542	7.91e-08	0.000622
chr8	141320000	141329999	chr8	142490000	142499999	117	3.182	6.8152	4.09e-07	0.000624
chr8	141600000	141609999	chr8	142760000	142769999	116	-3.223	6.6925	4.47e-07	0.000624
chr5	65540000	65549999	chr5	66270000	66279999	73	4.7956	4.6918	1.2e-07	0.000632
chr9	90250000	90259999	chr9	91540000	91549999	129	4.1313	7.6098	1.97e-07	0.000632
chr16	22190000	22199999	chr16	22340000	22349999	15	2.1474	4.339	6.94e-07	0.000632
chr10	23950000	23959999	chr10	24550000	24559999	60	-2.1587	5.3758	1.25e-07	0.000632
chr8	74320000	74329999	chr8	74850000	74859999	53	-2.0636	4.9904	2.36e-07	0.000635
chr5	9350000	9359999	chr5	10150000	10159999	80	-2.0853	6.3818	1.01e-07	0.000635
chr12	120240000	120249999	chr12	120990000	120999999	75	4.1748	5.2465	2.4e-07	0.000636
chr12	123870000	123879999	chr12	124540000	124549999	67	4.0954	5.2515	2.37e-07	0.000636
chr19	13220000	13229999	chr19	13480000	13489999	26	-2.003	5.1485	5.22e-07	0.000638
chr5	74950000	74959999	chr5	75960000	75969999	101	4.0376	5.6229	2.23e-07	0.000639
chr12	66150000	66159999	chr12	66430000	66439999	28	-2.0142	4.6463	3.52e-07	0.000641
chr12	90980000	90989999	chr12	91330000	91339999	35	-2.0455	4.6427	3.55e-07	0.000641
chr17	73150000	73159999	chr17	73430000	73439999	28	2.7453	4.5335	1.33e-07	0.000648
chrX	151750000	151759999	chrX	152530000	152539999	78	-2.6242	7.674	6.75e-07	0.000648
chrX	137190000	137199999	chrX	138030000	138039999	84	-3.2497	7.3641	6.6e-07	0.000648
chr21	39700000	39709999	chr21	40130000	40139999	43	-2.4048	6.208	1.09e-07	0.00065
chr12	66690000	66699999	chr12	67270000	67279999	58	-2.2843	5.6442	1.7e-07	0.000651
chr14	99950000	99959999	chr14	100470000	100479999	52	4.0568	5.2261	2.04e-07	0.000656
chr14	100180000	100189999	chr14	100660000	100669999	48	3.5979	5.4657	2.41e-07	0.000656
chr2	99520000	99529999	chr2	100210000	100219999	69	-2.5343	4.782	3.11e-07	0.000656
chrX	140050000	140059999	chrX	140670000	140679999	62	-2.3152	6.6821	4.89e-07	0.00066
chr3	134750000	134759999	chr3	135510000	135519999	76	-2.2268	5.5792	5.67e-07	0.000662
chr11	111300000	111309999	chr11	111510000	111519999	21	2.0104	4.4669	1.92e-07	0.000664
chr21	39450000	39459999	chr21	39880000	39889999	43	-2.1141	6.4453	1.59e-07	0.000673
chr4	107300000	107309999	chr4	107770000	107779999	47	4.5343	4.0799	1.29e-07	0.000675
chrX	78850000	78859999	chrX	79280000	79289999	43	2.6639	5.4472	3.38e-07	0.000678
chr22	34260000	34269999	chr22	34370000	34379999	11	-2.1232	4.9886	9.36e-07	0.000691
chr12	123750000	123759999	chr12	124420000	124429999	67	3.6777	5.3549	3.1e-07	0.000695
chr12	123110000	123119999	chr12	123860000	123869999	75	3.6628	5.3624	3.1e-07	0.000695
chr7	51720000	51729999	chr7	54540000	54549999	282	3.5191	10.6385	1.51e-06	0.000697
chr21	44480000	44489999	chr21	45960000	45969999	148	-4.595	9.5224	4.1e-07	0.000699
chr3	187770000	187779999	chr3	188310000	188319999	54	-2.1814	4.762	2.94e-07	0.0007
chr3	148930000	148939999	chr3	149580000	149589999	65	4.838	4.2041	2.33e-07	0.000702
chr12	106270000	106279999	chr12	107100000	107109999	83	4.3063	5.8317	1.7e-07	0.000702
chr12	108460000	108469999	chr12	109320000	109329999	86	3.6893	6.0006	2.01e-07	0.000702
chr15	94670000	94679999	chr15	96320000	96329999	165	-3.2677	10.3817	1.79e-06	0.000703
chr4	1330000	1339999	chr4	1580000	1589999	25	2.1287	4.1414	4e-07	0.000708
chr9	1180000	1189999	chr9	2660000	2669999	148	4.0001	8.4617	8.92e-07	0.000709
chr2	99520000	99529999	chr2	100250000	100259999	73	-2.0497	5.2176	3.65e-07	0.00071
chr2	99520000	99529999	chr2	100230000	100239999	71	-2.5824	4.8401	3.71e-07	0.00071
chr3	134590000	134599999	chr3	135880000	135889999	129	-2.1121	8.5979	3.87e-07	0.000711
chr22	34420000	34429999	chr22	35020000	35029999	60	-2.1038	6.781	6.28e-07	0.000713
chr8	70800000	70809999	chr8	71260000	71269999	46	-3.2377	4.1434	2.82e-07	0.000716
chr3	134620000	134629999	chr3	135920000	135929999	130	-2.2493	8.1778	7.82e-07	0.000718
chr3	134650000	134659999	chr3	135860000	135869999	121	-2.2675	8.1923	6.75e-07	0.000718
chr3	134640000	134649999	chr3	135870000	135879999	123	-2.4509	8.0432	7.02e-07	0.000718
chr15	91600000	91609999	chr15	92090000	92099999	49	-2.1663	5.8097	1.55e-07	0.000723
chr12	100330000	100339999	chr12	100730000	100739999	40	-2.7428	4.4028	3.05e-07	0.00073
chrX	13530000	13539999	chrX	13730000	13739999	20	-2.3917	4.6866	3.49e-07	0.000734
chr2	69220000	69229999	chr2	70560000	70569999	134	6.711	6.3504	5.37e-08	0.000736
chr10	26690000	26699999	chr10	28530000	28539999	184	4.3777	8.956	2.88e-07	0.000739
chr3	134700000	134709999	chr3	135450000	135459999	75	-2.4187	5.4229	7e-07	0.000743
chr3	179840000	179849999	chr3	180550000	180559999	71	-2.625	5.2509	6.95e-07	0.000743
chr9	78440000	78449999	chr9	79230000	79239999	79	-2.617	6.2316	1.57e-07	0.00075
chr8	67330000	67339999	chr8	67770000	67779999	44	-2.8241	4.0811	2.58e-07	0.000753
chr1	2410000	2419999	chr1	3370000	3379999	96	-2.9706	5.1726	1.04e-07	0.000754
chr1	175610000	175619999	chr1	177470000	177479999	186	4.2265	8.0132	1.54e-07	0.000757
chr4	107910000	107919999	chr4	108680000	108689999	77	4.2384	5.1102	6e-08	0.00076
chr4	54280000	54289999	chr4	54940000	54949999	66	-2.6388	5.7984	6.41e-08	0.00076
chr8	74360000	74369999	chr8	74950000	74959999	59	-2.2017	5.2428	1.84e-07	0.000761
chr14	100140000	100149999	chr14	100820000	100829999	68	3.5374	6.3855	2.01e-07	0.000762
chrX	13450000	13459999	chrX	13530000	13539999	8	2.1474	4.2447	3.87e-07	0.000764
chr8	74380000	74389999	chr8	74880000	74889999	50	-2.3253	4.7391	3.24e-07	0.000773
chr11	78640000	78649999	chr11	81160000	81169999	252	3.6633	11.3881	3.05e-06	0.000774
chr8	138170000	138179999	chr8	138600000	138609999	43	-2.0519	4.6399	3.1e-07	0.00078
chr8	67340000	67349999	chr8	67780000	67789999	44	-2.1005	4.5821	3.02e-07	0.00078
chr8	55370000	55379999	chr8	55770000	55779999	40	-2.1208	4.5237	2.91e-07	0.00078
chr8	141140000	141149999	chr8	142190000	142199999	105	4.6193	6.3041	6.15e-07	0.000781
chr21	46090000	46099999	chr21	46320000	46329999	23	2.8782	5.2631	1.39e-06	0.000788
chr1	228650000	228659999	chr1	229620000	229629999	97	4.9249	4.6317	1.26e-07	0.000789
chr7	51470000	51479999	chr7	54430000	54439999	296	3.9547	10.5631	3.44e-06	0.000793
chr7	151830000	151839999	chr7	154750000	154759999	292	3.8805	10.5756	3.31e-06	0.000793
chr20	48850000	48859999	chr20	49390000	49399999	54	6.734	4.377	7.56e-08	0.000797
chr8	67340000	67349999	chr8	67790000	67799999	45	-2.6335	4.4925	3.46e-07	0.000797
chr4	95720000	95729999	chr4	95980000	95989999	26	-2.1033	4.1877	4.88e-07	0.0008
chr9	1050000	1059999	chr9	2450000	2459999	140	3.8648	8.6269	1.21e-06	0.000801
chr4	107030000	107039999	chr4	107520000	107529999	49	-2.2891	4.996	1.67e-07	0.000804
chr10	6380000	6389999	chr10	7810000	7819999	143	3.4956	7.696	6.49e-07	0.000809
chr5	97370000	97379999	chr5	98820000	98829999	145	4.4825	7.8094	1.37e-07	0.00081
chr8	125000000	125009999	chr8	125630000	125639999	63	2.486	4.9814	2.27e-07	0.000812
chr1	220870000	220879999	chr1	223130000	223139999	226	3.6188	9.686	4.67e-07	0.000813
chr3	134860000	134869999	chr3	135450000	135459999	59	-2.6953	4.8134	3.15e-07	0.000822
chr21	16420000	16429999	chr21	16630000	16639999	21	2.0665	5.7543	1.62e-06	0.000826
chr21	33580000	33589999	chr21	33790000	33799999	21	-3.1451	5.0521	1.63e-06	0.000826
chr13	74130000	74139999	chr13	75210000	75219999	108	-2.7067	10.4503	6.03e-07	0.00084
chr15	86780000	86789999	chr15	88440000	88449999	166	-3.5237	10.2512	2.85e-06	0.00084
chr5	9910000	9919999	chr5	10240000	10249999	33	-2.0364	4.2975	2.89e-07	0.000847
chr9	121710000	121719999	chr9	122780000	122789999	107	3.9955	6.7398	6.6e-07	0.000863
chr9	133560000	133569999	chr9	135370000	135379999	181	-3.2223	10.0765	1.1e-06	0.000866
chr7	45110000	45119999	chr7	45680000	45689999	57	-2.1589	4.7208	2.43e-07	0.000868
chr15	46860000	46869999	chr15	46980000	46989999	12	2.0719	4.4796	6.35e-07	0.00087
chr3	134770000	134779999	chr3	135300000	135309999	53	-2.3307	4.6195	3.98e-07	0.000873
chr3	152500000	152509999	chr3	152960000	152969999	46	-2.343	4.6191	3.98e-07	0.000873
chr2	18810000	18819999	chr2	19360000	19369999	55	-2.6632	4.1927	2.48e-07	0.000874
chr2	31760000	31769999	chr2	32850000	32859999	109	4.375	5.878	3.57e-07	0.000888
chrX	28960000	28969999	chrX	29030000	29039999	7	2.5026	4.0252	5.04e-07	0.000896
chr16	27150000	27159999	chr16	27560000	27569999	41	2.0761	5.0213	6.61e-07	0.000902
chr9	130780000	130789999	chr9	132130000	132139999	135	3.8471	7.7156	4.22e-07	0.000903
chr3	127060000	127069999	chr3	127740000	127749999	68	4.5535	4.6111	9.13e-07	0.000909
chr12	132560000	132569999	chr12	132940000	132949999	38	2.4446	4.5675	4.32e-07	0.000909
chr12	100370000	100379999	chr12	100750000	100759999	38	-2.4403	4.5647	4.33e-07	0.000909
chr16	65290000	65299999	chr16	66230000	66239999	94	-3.8407	6.2542	5.29e-08	0.000913
chr4	133470000	133479999	chr4	133930000	133939999	46	4.3271	4.0528	2.04e-07	0.000914
chr18	71330000	71339999	chr18	71570000	71579999	24	2.7774	4.1968	8.33e-07	0.000915
chr18	7120000	7129999	chr18	7380000	7389999	26	2.7587	4.1999	8.28e-07	0.000915
chr9	116130000	116139999	chr9	116520000	116529999	39	-3.1625	4.0902	4.79e-07	0.00092
chr19	54300000	54309999	chr19	54460000	54469999	16	2.0604	4.5938	3.51e-06	0.000925
chr19	53990000	53999999	chr19	54380000	54389999	39	-3.1772	5.1003	6.38e-08	0.000925
chr11	19190000	19199999	chr11	19480000	19489999	29	-2.1662	4.512	5.45e-07	0.000926
chr2	152780000	152789999	chr2	153510000	153519999	73	2.1267	5.0954	5.37e-07	0.000936
chr5	10970000	10979999	chr5	11570000	11579999	60	-2.5483	4.9468	4.55e-07	0.000938
chr9	117050000	117059999	chr9	117340000	117349999	29	-2.1736	4.3358	1.29e-06	0.000939
chr8	141590000	141599999	chr8	143150000	143159999	156	-2.56	9.1755	5.39e-07	0.000942
chr3	134750000	134759999	chr3	135470000	135479999	72	-2.1193	5.6248	9.71e-07	0.000944
chr10	6660000	6669999	chr10	7690000	7699999	103	4.4891	5.6782	1.25e-07	0.000949
chr5	9370000	9379999	chr5	10150000	10159999	78	-2.4267	6.0026	1.82e-07	0.000952
chr9	94640000	94649999	chr9	95470000	95479999	83	-2.8363	6.0466	2.39e-07	0.000952
chr14	100140000	100149999	chr14	101530000	101539999	139	2.8958	9.4984	1.6e-06	0.000953
chr3	35970000	35979999	chr3	36700000	36709999	73	-2.0662	5.6829	1.03e-06	0.000959
chr3	35970000	35979999	chr3	36690000	36699999	72	-2.1846	5.6818	1.03e-06	0.000959
chr10	110780000	110789999	chr10	111150000	111159999	37	2.2986	4.3346	8.82e-07	0.000967
chr3	134800000	134809999	chr3	135370000	135379999	57	-2.0397	5.2778	5.03e-07	0.000973
chr3	62660000	62669999	chr3	63230000	63239999	57	-2.0884	5.2234	4.99e-07	0.000973
chr3	18420000	18429999	chr3	18980000	18989999	56	-3.3029	4.4706	4.64e-07	0.000973
chr18	60000000	60009999	chr18	60170000	60179999	17	-2.253	4.4854	1.34e-06	0.000985
chr10	24630000	24639999	chr10	25110000	25119999	48	-2.2748	4.7339	7.52e-07	0.000986
chr8	124920000	124929999	chr8	125590000	125599999	67	3.7438	4.8346	3.09e-07	0.000987
chr6	127730000	127739999	chr6	128520000	128529999	79	2.6206	6.6497	2.03e-07	0.000987
chr8	72300000	72309999	chr8	72890000	72899999	59	-2.021	5.3418	3.09e-07	0.000988
chr3	67360000	67369999	chr3	67660000	67669999	30	2.1225	4.043	7.38e-07	0.000995
chr8	13040000	13049999	chr8	13380000	13389999	34	-2.3657	4.0523	3.61e-07	0.000996
chr5	130830000	130839999	chr5	131430000	131439999	60	4.5203	4.1429	5.27e-07	0.00101
chrX	15650000	15659999	chrX	16420000	16429999	77	3.7245	6.5276	5.17e-07	0.00102
chr9	116960000	116969999	chr9	117380000	117389999	42	-2.5366	4.3865	5.51e-07	0.00102
chr22	36660000	36669999	chr22	37300000	37309999	64	-3.1417	6.147	1.03e-06	0.00102
chr19	5020000	5029999	chr19	5400000	5409999	38	2.4556	5.4705	1.43e-07	0.00103
chr8	19400000	19409999	chr8	19770000	19779999	37	-2.015	4.6211	4.81e-07	0.00103
chr12	90950000	90959999	chr12	91360000	91369999	41	-2.1064	4.8623	5.36e-07	0.00103
chr12	69890000	69899999	chr12	70290000	70299999	40	-2.2274	4.692	5.13e-07	0.00103
chr12	90960000	90969999	chr12	91360000	91369999	40	-2.2704	4.7295	5.43e-07	0.00103
chr16	51770000	51779999	chr16	51970000	51979999	20	-2.2923	4.0081	1.51e-06	0.00103
chr4	116180000	116189999	chr4	118030000	118039999	185	-3.6278	10.3848	3.05e-06	0.00103
chr14	99910000	99919999	chr14	100530000	100539999	62	3.921	5.6735	9.46e-07	0.00104
chr6	82240000	82249999	chr6	82570000	82579999	33	2.2627	4.4588	2.52e-07	0.00104
chr14	100150000	100159999	chr14	100700000	100709999	55	2.1112	6.5291	9.27e-07	0.00104
chr18	65930000	65939999	chr18	66490000	66499999	56	-2.0781	5.897	4.25e-07	0.00104
chr10	24070000	24079999	chr10	24500000	24509999	43	-2.1828	4.4539	9.85e-07	0.00104
chr5	9520000	9529999	chr5	10080000	10089999	56	-2.2259	5.1481	5.62e-07	0.00104
chr5	64580000	64589999	chr5	65260000	65269999	68	4.6368	4.6515	2.23e-07	0.00105
chrX	15670000	15679999	chrX	15750000	15759999	8	2.1698	4.2673	6.48e-07	0.00105
chr9	76650000	76659999	chr9	76970000	76979999	32	-2.4492	4.0552	1.49e-06	0.00105
chr2	101880000	101889999	chr2	102450000	102459999	57	-2.8138	4.0858	3.37e-07	0.00105
chr9	119670000	119679999	chr9	120290000	120299999	62	-2.8023	5.0976	1.26e-07	0.00106
chr9	134830000	134839999	chr9	135660000	135669999	83	-2.265	6.5505	3.13e-07	0.00107
chr5	54310000	54319999	chr5	54910000	54919999	60	2.0588	5.2583	5.99e-07	0.00108
chr1	198730000	198739999	chr1	199310000	199319999	58	2.0407	4.2204	5.29e-07	0.00108
chr1	240900000	240909999	chr1	241490000	241499999	59	-2.1152	4.2012	5.33e-07	0.00108
chr8	67490000	67499999	chr8	67780000	67789999	29	-2.1221	4.2405	4.07e-07	0.00108
chrX	140460000	140469999	chrX	140650000	140659999	19	-2.3687	4.6693	5.7e-07	0.00108
chr14	81980000	81989999	chr14	82700000	82709999	72	-2.8363	6.5744	3.54e-07	0.00108
chr12	45600000	45609999	chr12	45990000	45999999	39	3.3463	4.0512	5.91e-07	0.00109
chr12	104250000	104259999	chr12	104730000	104739999	48	4.085	4.2341	2.9e-07	0.0011
chr12	119600000	119609999	chr12	120060000	120069999	46	4.0563	4.2682	2.95e-07	0.0011
chrX	78880000	78889999	chrX	79270000	79279999	39	3.541	4.9618	7.02e-07	0.0011
chr10	110780000	110789999	chr10	111220000	111229999	44	2.0032	4.6421	1.07e-06	0.0011
chrX	137420000	137429999	chrX	138000000	138009999	58	-2.1867	6.7664	8.73e-07	0.0011
chr7	138980000	138989999	chr7	139690000	139699999	71	4.1017	4.0606	2.18e-07	0.00111
chr2	165430000	165439999	chr2	165870000	165879999	44	-2.0674	4.0197	3.36e-07	0.00112
chr11	19030000	19039999	chr11	20210000	20219999	118	4.3124	7.2026	8.24e-07	0.00113
chr6	29370000	29379999	chr6	29630000	29639999	26	-2.0142	4.3859	5.79e-07	0.00114
chr16	23050000	23059999	chr16	23680000	23689999	63	3.6539	4.9254	1.07e-07	0.00115
chr16	88380000	88389999	chr16	88980000	88989999	60	-2.0104	5.9513	1.34e-07	0.00115
chr12	5500000	5509999	chr12	5790000	5799999	29	-2.1876	4.4264	8.24e-07	0.00116
chr9	117070000	117079999	chr9	117460000	117469999	39	-2.2706	4.5242	7.02e-07	0.00116
chr14	100070000	100079999	chr14	100780000	100789999	71	3.873	6.182	4.62e-07	0.00117
chrX	82340000	82349999	chrX	82930000	82939999	59	3.5754	5.8582	9.83e-07	0.00117
chr5	9370000	9379999	chr5	10030000	10039999	66	-2.7027	5.352	2.77e-07	0.00117
chr2	20530000	20539999	chr2	21260000	21269999	73	4.4267	4.0325	7.33e-07	0.00118
chr2	54950000	54959999	chr2	55660000	55669999	71	4.4267	4.0325	7.33e-07	0.00118
chr2	200780000	200789999	chr2	201440000	201449999	66	4.4019	4.0388	7.27e-07	0.00118
chr2	69370000	69379999	chr2	70080000	70089999	71	4.2047	4.0113	7.54e-07	0.00118
chr3	70610000	70619999	chr3	71620000	71629999	101	2.4601	6.4994	1.3e-06	0.00118
chr3	134610000	134619999	chr3	135750000	135759999	114	-2.0266	7.6538	7.35e-07	0.00118
chr3	134620000	134629999	chr3	135610000	135619999	99	-2.7372	6.2633	1.33e-06	0.00118
chr3	134600000	134609999	chr3	135660000	135669999	106	-2.7729	6.9783	7.95e-07	0.00118
chr3	104910000	104919999	chr3	105360000	105369999	45	-2.7919	4.2496	6.05e-07	0.00118
chr8	74350000	74359999	chr8	74900000	74909999	55	-2.4259	5.0147	4e-07	0.00119
chr17	81420000	81429999	chr17	81680000	81689999	26	2.527	4.2537	8.68e-07	0.0012
chr11	69370000	69379999	chr11	69670000	69679999	30	2.2105	4.3763	8.25e-07	0.0012
chr10	85540000	85549999	chr10	86380000	86389999	84	-2.2511	6.1416	7.82e-08	0.0012
chr9	100640000	100649999	chr9	101550000	101559999	91	4.1474	6.1406	6.14e-07	0.00121
chr9	77150000	77159999	chr9	78060000	78069999	91	4.0623	6.1311	6.12e-07	0.00121
chr3	134650000	134659999	chr3	135630000	135639999	98	-2.1466	6.6696	1.43e-06	0.00121
chr4	104960000	104969999	chr4	105940000	105949999	98	5.0467	6.2093	5.93e-07	0.00122
chr5	9510000	9519999	chr5	10120000	10129999	61	-2.4698	4.9068	7.53e-07	0.00122
chr5	1780000	1789999	chr5	2410000	2419999	63	-2.4792	4.9046	7.53e-07	0.00122
chr4	163550000	163559999	chr4	164570000	164579999	102	-2.6345	6.8242	6e-07	0.00122
chr5	11000000	11009999	chr5	11580000	11589999	58	-3.1725	4.4384	7.66e-07	0.00122
chrX	150560000	150569999	chrX	150840000	150849999	28	3.7787	4.6697	2.23e-07	0.00124
chr3	134680000	134689999	chr3	135870000	135879999	119	-3.326	6.7806	9.36e-07	0.00124
chr2	69300000	69309999	chr2	70320000	70329999	102	4.6725	5.2949	1.62e-07	0.00126
chr2	10920000	10929999	chr2	11860000	11869999	94	4.2765	5.2848	1.6e-07	0.00126
chr2	68720000	68729999	chr2	69640000	69649999	92	4.2407	5.3205	1.68e-07	0.00126
chr2	160070000	160079999	chr2	161060000	161069999	99	-2.4928	6.1036	1.43e-07	0.00126
chr14	100010000	100019999	chr14	100670000	100679999	66	3.1575	6.4263	5.84e-07	0.00127
chr10	110770000	110779999	chr10	111310000	111319999	54	2.6978	4.3226	1.03e-06	0.00127
chr3	134570000	134579999	chr3	135620000	135629999	105	-3.6923	6.6255	1.17e-06	0.00127
chr9	71500000	71509999	chr9	71760000	71769999	26	-2.0011	4.2334	1.32e-06	0.00128
chr15	70670000	70679999	chr15	71800000	71809999	113	-3.3887	8.0714	1.03e-06	0.00128
chr16	19160000	19169999	chr16	19520000	19529999	36	-2.0789	4.925	1.02e-06	0.00129
chr4	107170000	107179999	chr4	107520000	107529999	35	-2.472	4.0196	1.17e-06	0.00129
chr3	185920000	185929999	chr3	186790000	186799999	87	2.1088	6.1489	1.09e-06	0.0013
chr18	44100000	44109999	chr18	44870000	44879999	77	-3.2037	5.4108	3.23e-07	0.0013
chr13	66700000	66709999	chr13	66920000	66929999	22	4.1623	5.0708	3.78e-07	0.00131
chr4	183650000	183659999	chr4	186190000	186199999	254	3.7971	11.8066	7.42e-06	0.00131
chr3	152520000	152529999	chr3	152960000	152969999	44	-2.1647	4.3774	7.87e-07	0.00131
chr3	35960000	35969999	chr3	36710000	36719999	75	-2.4525	5.3015	1.47e-06	0.00131
chr3	134820000	134829999	chr3	135530000	135539999	71	-2.4636	5.3	1.47e-06	0.00131
chr9	12120000	12129999	chr9	12480000	12489999	36	2.1892	4.6682	8.27e-07	0.00132
chr1	6740000	6749999	chr1	7440000	7449999	70	2.0522	4.6969	4.26e-07	0.00132
chr1	168640000	168649999	chr1	169360000	169369999	72	-2.0361	4.7414	4.4e-07	0.00132
chr12	63120000	63129999	chr12	63750000	63759999	63	-2.6914	5.2864	3.8e-07	0.00132
chr5	76020000	76029999	chr5	77150000	77159999	113	4.6544	6.2107	2.56e-07	0.00133
chr14	100070000	100079999	chr14	100770000	100779999	70	2.6261	6.6874	6.98e-07	0.00133
chr3	172020000	172029999	chr3	172350000	172359999	33	2.112	4.0346	1.16e-06	0.00134
chr12	63170000	63179999	chr12	63410000	63419999	24	-2.1368	4.112	1.68e-06	0.00134
chr3	134990000	134999999	chr3	135500000	135509999	51	-2.6318	4.3562	7.12e-07	0.00134
chr5	136230000	136239999	chr5	136770000	136779999	54	-2.1156	4.7883	4.93e-07	0.00135
chr6	149520000	149529999	chr6	149820000	149829999	30	2.4499	4.3498	3.79e-07	0.00136
chr11	78670000	78679999	chr11	79230000	79239999	56	-2.2759	5.6953	1.84e-07	0.00136
chr8	38620000	38629999	chr8	39190000	39199999	57	4.6709	4.176	4.92e-07	0.00137
chr5	29340000	29349999	chr5	29920000	29929999	58	3.4644	4.2808	9.12e-07	0.00137
chr18	12890000	12899999	chr18	13090000	13099999	20	2.6133	4.0966	2.11e-06	0.00137
chrX	15690000	15699999	chrX	15850000	15859999	16	2.5001	4.5102	7.46e-07	0.00137
chr12	122680000	122689999	chr12	123100000	123109999	42	2.2908	4.595	7.9e-07	0.00137
chr12	111940000	111949999	chr12	112380000	112389999	44	2.1218	4.7857	8.6e-07	0.00137
chr12	62380000	62389999	chr12	62740000	62749999	36	-2.1334	4.7773	8.67e-07	0.00137
chr3	134650000	134659999	chr3	136000000	136009999	135	-3.5274	7.507	1.8e-06	0.00137
chr3	126350000	126359999	chr3	127670000	127679999	132	2.5082	7.9086	2.06e-06	0.00138
chr14	99820000	99829999	chr14	100700000	100709999	88	4.3939	6.5369	3.87e-07	0.00139
chr11	8790000	8799999	chr11	10450000	10459999	166	4.0505	9.7372	8.88e-07	0.00139
chr21	16080000	16089999	chr21	16380000	16389999	30	2.4586	5.744	1.55e-06	0.00139
chr10	102210000	102219999	chr10	102560000	102569999	35	2.0773	4.2534	1.97e-06	0.00139
chr10	132570000	132579999	chr10	132920000	132929999	35	2.0574	4.2493	1.97e-06	0.00139
chrX	108730000	108739999	chrX	109360000	109369999	63	-2.6331	6.3885	1.24e-06	0.00139
chr8	35440000	35449999	chr8	35870000	35879999	43	2.6454	4.0507	7.2e-07	0.0014
chr3	134820000	134829999	chr3	135130000	135139999	31	-2.0926	4.1381	1.24e-06	0.0014
chr5	1780000	1789999	chr5	2180000	2189999	40	-2.1895	4.3921	4.37e-07	0.0014
chr14	100070000	100079999	chr14	100610000	100619999	54	2.9939	5.6705	8.47e-07	0.00141
chr7	104850000	104859999	chr7	105630000	105639999	78	2.2413	5.5876	2.25e-07	0.00141
chr7	104790000	104799999	chr7	105610000	105619999	82	2.1949	5.6695	1.62e-07	0.00141
chr3	134590000	134599999	chr3	135920000	135929999	133	-2.0137	8.2493	2.5e-06	0.00141
chr2	65710000	65719999	chr2	66350000	66359999	64	-2.4661	4.2475	5.04e-07	0.00141
chr3	134590000	134599999	chr3	135850000	135859999	126	-2.7831	7.7184	2.49e-06	0.00141
chr3	15810000	15819999	chr3	16260000	16269999	45	2.0065	4.833	7.89e-07	0.00142
chr10	96830000	96839999	chr10	97580000	97589999	75	4.2042	4.6612	2.13e-07	0.00143
chr5	62200000	62209999	chr5	63110000	63119999	91	3.8561	5.6795	7.47e-07	0.00143
chr5	92240000	92249999	chr5	93220000	93229999	98	3.5187	5.6913	7.26e-07	0.00143
chr1	6490000	6499999	chr1	7440000	7449999	95	2.9419	5.1194	2.95e-07	0.00143
chr5	158160000	158169999	chr5	159090000	159099999	93	-2.2419	6.4681	6.79e-07	0.00143
chr19	2900000	2909999	chr19	3810000	3819999	91	-3.2674	7.9133	4.8e-07	0.00143
chrX	37860000	37869999	chrX	38320000	38329999	46	3.9409	5.3979	3.07e-07	0.00144
chr10	24160000	24169999	chr10	24550000	24559999	39	-2.1262	4.4436	1.56e-06	0.00144
chr10	14520000	14529999	chr10	14880000	14889999	36	-2.1609	4.4384	1.57e-06	0.00144
chr10	17750000	17759999	chr10	18200000	18209999	45	-2.1792	4.7648	1.25e-06	0.00145
chr4	63440000	63449999	chr4	64020000	64029999	58	4.7414	4.4889	3.32e-07	0.00146
chr7	45120000	45129999	chr7	47280000	47289999	216	4.1488	9.0417	1.24e-06	0.00146
chr3	134610000	134619999	chr3	135410000	135419999	80	-2.3081	5.9188	1.33e-06	0.00146
chr3	134710000	134719999	chr3	135560000	135569999	85	-2.3162	5.9197	1.33e-06	0.00146
chr19	54370000	54379999	chr19	54660000	54669999	29	-3.8444	4.3121	6.8e-07	0.00146
chr4	63660000	63669999	chr4	64500000	64509999	84	4.3445	5.5824	1.76e-07	0.00147
chr4	89140000	89149999	chr4	89980000	89989999	84	4.1137	5.6252	9.74e-08	0.00147
chr4	168750000	168759999	chr4	169610000	169619999	86	4.0709	5.6136	1.73e-07	0.00147
chr21	44550000	44559999	chr21	46070000	46079999	152	-3.9139	9.3546	1.73e-06	0.00147
chr16	24570000	24579999	chr16	25040000	25049999	47	2.6429	4.8755	5.45e-07	0.00148
chr16	49990000	49999999	chr16	50440000	50449999	45	2.2476	5.1853	5.61e-07	0.00148
chr10	17820000	17829999	chr10	18180000	18189999	36	-2.0067	4.5527	1.63e-06	0.00148
chr8	141480000	141489999	chr8	143180000	143189999	170	-3.2814	8.7107	1.27e-06	0.00148
chr14	100140000	100149999	chr14	100750000	100759999	61	4.5824	5.489	1.42e-06	0.00149
chr15	54170000	54179999	chr15	54290000	54299999	12	2.2337	4.1597	1.74e-06	0.00149
chr12	21760000	21769999	chr12	21990000	21999999	23	-2.0582	4.1771	1.99e-06	0.00149
chr14	100040000	100049999	chr14	100580000	100589999	54	4.0275	5.2244	1.05e-06	0.0015
chr14	100120000	100129999	chr14	100660000	100669999	54	2.1122	6.2214	1.09e-06	0.0015
chr4	95640000	95649999	chr4	95980000	95989999	34	-2.027	4.3443	1.46e-06	0.00151
chr7	37340000	37349999	chr7	37830000	37839999	49	-2.3097	4.1359	8.75e-07	0.00151
chr6	124870000	124879999	chr6	125120000	125129999	25	-2.1116	4.251	8.74e-07	0.00153
chr18	55250000	55259999	chr18	55530000	55539999	28	2.167	4.8405	1.24e-06	0.00154
chr1	245080000	245089999	chr1	246000000	246009999	92	-2.1368	5.6304	3.52e-07	0.00154
chr9	100700000	100709999	chr9	101340000	101349999	64	-2.9788	4.9601	2.94e-07	0.00154
chr12	70340000	70349999	chr12	71640000	71649999	130	3.9151	8.0906	6.27e-07	0.00155
chr12	56630000	56639999	chr12	57840000	57849999	121	2.5596	8.6752	3.61e-07	0.00155
chr9	1720000	1729999	chr9	2170000	2179999	45	2.5403	4.7533	2.27e-07	0.00156
chrX	81960000	81969999	chrX	82140000	82149999	18	2.3228	4.6552	9.29e-07	0.00156
chr9	17010000	17019999	chr9	17480000	17489999	47	2.3065	4.9532	3.07e-07	0.00156
chrX	13540000	13549999	chrX	13690000	13699999	15	-2.3467	4.6499	9.31e-07	0.00156
chr4	4680000	4689999	chr4	5990000	5999999	131	5.6765	7.7183	2.98e-07	0.00157
chr9	1470000	1479999	chr9	2650000	2659999	118	3.6679	6.8648	1.61e-06	0.00157
chr9	1410000	1419999	chr9	2460000	2469999	105	3.5399	6.874	1.65e-06	0.00157
chr9	33460000	33469999	chr9	34620000	34629999	116	3.4613	6.8546	1.58e-06	0.00157
chr6	44580000	44589999	chr6	45900000	45909999	132	2.365	8.2975	4.42e-06	0.00157
chr8	107810000	107819999	chr8	108080000	108089999	27	-2.057	4.0076	1.01e-06	0.00157
chr4	109370000	109379999	chr4	110030000	110039999	66	4.2126	5.0407	2.22e-07	0.00158
chr10	21650000	21659999	chr10	21870000	21879999	22	2.0678	4.003	2.94e-06	0.00158
chr3	134780000	134789999	chr3	135510000	135519999	73	-2.3199	5.384	1.82e-06	0.00158
chr22	36670000	36679999	chr22	37280000	37289999	61	-2.3368	6.4633	1.99e-06	0.00158
chr8	20350000	20359999	chr8	21880000	21889999	153	-3.0208	8.8204	1.81e-06	0.00158
chr4	100810000	100819999	chr4	101680000	101689999	87	4.2559	5.5513	3.19e-07	0.00159
chr12	122890000	122899999	chr12	123360000	123369999	47	4.0393	4.2276	5.04e-07	0.0016
chr12	111770000	111779999	chr12	112280000	112289999	51	3.7262	4.3725	5.26e-07	0.0016
chr9	114000000	114009999	chr9	114340000	114349999	34	-2.2741	4.1076	2.66e-06	0.0016
chr10	109870000	109879999	chr10	110600000	110609999	73	3.601	4.9435	2.8e-07	0.00161
chr14	100170000	100179999	chr14	100730000	100739999	56	3.371	5.772	1.65e-06	0.00161
chr14	100120000	100129999	chr14	100730000	100739999	61	2.8569	6.0074	1.7e-06	0.00161
chrX	16780000	16789999	chrX	17080000	17089999	30	2.0752	5.5666	3.26e-07	0.00161
chr16	88390000	88399999	chr16	88950000	88959999	56	-2.2206	5.683	3.74e-07	0.00161
chr11	31820000	31829999	chr11	32250000	32259999	43	-2.7	4.2566	1.1e-06	0.00161
chr11	11380000	11389999	chr11	11790000	11799999	41	-2.8563	4.1387	1.18e-06	0.00163
chr15	35070000	35079999	chr15	35270000	35279999	20	-2.0417	4.6661	1.51e-06	0.00164
chr12	69930000	69939999	chr12	70320000	70329999	39	-2.2757	4.5904	1.26e-06	0.00165
chr12	65780000	65789999	chr12	66890000	66899999	111	4.0671	7.2495	5.98e-07	0.00166
chr16	470000	479999	chr16	1050000	1059999	58	2.5356	5.3548	4.33e-07	0.00166
chr1	220800000	220809999	chr1	221440000	221449999	64	-2.0845	4.1788	8.34e-07	0.00166
chr5	9530000	9539999	chr5	10060000	10069999	53	-2.0381	4.8397	7.22e-07	0.00167
chr8	142240000	142249999	chr8	142780000	142789999	54	-2.3501	4.6117	7.78e-07	0.00167
chr20	23080000	23089999	chr20	23340000	23349999	26	-2.3875	4.4335	7.54e-07	0.00167
chr5	1780000	1789999	chr5	2310000	2319999	53	-3.1702	4.0304	7.31e-07	0.00167
chr5	100590000	100599999	chr5	101410000	101419999	82	4.026	5.148	4.3e-07	0.00169
chr14	100120000	100129999	chr14	100610000	100619999	49	2.043	6.2576	1.3e-06	0.00169
chr5	5580000	5589999	chr5	6380000	6389999	80	-2.6826	5.8249	3.91e-07	0.00169
chrX	70130000	70139999	chrX	70550000	70559999	42	2.3322	5.5366	1.28e-06	0.0017
chr4	170240000	170249999	chr4	172120000	172129999	188	-3.5358	10.3398	6.71e-06	0.0017
chr6	127510000	127519999	chr6	128720000	128729999	121	4.0901	7.5079	5.43e-06	0.00171
chr7	151850000	151859999	chr7	154870000	154879999	302	3.6912	11.0027	4.99e-06	0.00172
chr3	127020000	127029999	chr3	127690000	127699999	67	2.7717	5.066	2.16e-06	0.00173
chr8	98890000	98899999	chr8	100580000	100589999	169	2.7671	8.892	2.49e-06	0.00173
chr10	30780000	30789999	chr10	31850000	31859999	107	2.1279	7.2025	1.2e-06	0.00173
chr3	134820000	134829999	chr3	135510000	135519999	69	-2.7095	5.0889	2.15e-06	0.00173
chr8	141560000	141569999	chr8	143210000	143219999	165	-2.9926	8.7824	3.06e-06	0.00173
chr8	141550000	141559999	chr8	143180000	143189999	163	-3.7631	8.4738	3.47e-06	0.00173
chr14	99990000	99999999	chr14	100470000	100479999	48	3.5131	5.399	1.47e-06	0.00175
chr10	24090000	24099999	chr10	24550000	24559999	46	-2.3302	4.6175	1.75e-06	0.00176
chr20	22680000	22689999	chr20	23360000	23369999	68	-4.5869	5.2733	1.54e-07	0.00176
chr10	60180000	60189999	chr10	60630000	60639999	45	2.1948	4.6854	1.91e-06	0.00177
chr10	126050000	126059999	chr10	126580000	126589999	53	-2.2409	4.687	1.91e-06	0.00177
chr9	11230000	11239999	chr9	11750000	11759999	52	4.0538	4.1377	5.28e-07	0.00178
chr9	23600000	23609999	chr9	24120000	24129999	52	3.7453	4.1551	5.2e-07	0.00178
chr9	114210000	114219999	chr9	114690000	114699999	48	2.1149	5.1011	5.11e-07	0.00178
chr3	134610000	134619999	chr3	135730000	135739999	112	-2.2321	7.2885	2.25e-06	0.00178
chr8	141350000	141359999	chr8	143260000	143269999	191	-3.2083	10.5283	5.62e-06	0.00178
chr3	117010000	117019999	chr3	118140000	118149999	113	-3.6238	6.5819	2.19e-06	0.00178
chr15	92590000	92599999	chr15	93050000	93059999	46	2.185	5.6903	5.95e-07	0.00179
chr3	152120000	152129999	chr3	152510000	152519999	39	2.1562	4.3725	1.21e-06	0.00179
chr10	44420000	44429999	chr10	45100000	45109999	68	4.4792	4.6141	4.03e-07	0.0018
chr10	71980000	71989999	chr10	72640000	72649999	66	4.4505	4.6298	4e-07	0.0018
chr14	100190000	100199999	chr14	100640000	100649999	45	2.2417	6.0973	1.71e-06	0.0018
chr6	142540000	142549999	chr6	143560000	143569999	102	4.0144	6.4959	4.3e-07	0.00183
chr9	21320000	21329999	chr9	22050000	22059999	73	3.4561	5.0688	6.11e-07	0.00184
chr10	88770000	88779999	chr10	89200000	89209999	43	2.5511	4.0553	2.17e-06	0.00184
chr5	60000	69999	chr5	750000	759999	69	3.641	4.7944	5.24e-07	0.00185
chr7	104870000	104879999	chr7	105600000	105609999	73	2.2447	4.9395	5.13e-07	0.00186
chr9	135060000	135069999	chr9	135500000	135509999	44	2.1437	4.6274	1.29e-06	0.00186
chr8	19130000	19139999	chr8	19630000	19639999	50	3.1601	4.0492	9.27e-07	0.00187
chr3	165340000	165349999	chr3	165680000	165689999	34	2.0819	4.0105	1.82e-06	0.00187
chr11	63500000	63509999	chr11	64500000	64509999	100	4.2128	6.5028	1.43e-07	0.00188
chr20	46550000	46559999	chr20	46890000	46899999	34	2.2626	4.716	1.08e-06	0.00188
chr5	158160000	158169999	chr5	158690000	158699999	53	-2.331	4.5477	9.83e-07	0.00189
chr16	19950000	19959999	chr16	20410000	20419999	46	-2.9167	4.6622	8.41e-07	0.00189
chr18	77650000	77659999	chr18	79640000	79649999	199	-3.6435	9.9324	3.12e-06	0.00189
chr7	51510000	51519999	chr7	54260000	54269999	275	4.0052	9.9918	3.06e-06	0.0019
chrX	137830000	137839999	chrX	137910000	137919999	8	-2.1631	4.1227	1.53e-06	0.0019
chr21	33590000	33599999	chr21	33880000	33889999	29	-2.3744	5.8171	2.52e-06	0.0019
chr16	480000	489999	chr16	990000	999999	51	2.1062	5.2949	9.19e-07	0.00191
chr10	131740000	131749999	chr10	133020000	133029999	128	-3.322	7.0808	3.67e-07	0.00191
chr7	45120000	45129999	chr7	47370000	47379999	225	4.314	9.0346	2.45e-06	0.00192
chr5	158170000	158179999	chr5	158720000	158729999	55	-2.2211	5.0335	1.38e-06	0.00192
chr14	100100000	100109999	chr14	100630000	100639999	53	2.2322	5.9597	2.23e-06	0.00193
chr11	86890000	86899999	chr11	87090000	87099999	20	-2.1389	4.0422	7.81e-07	0.00193
chr12	860000	869999	chr12	1640000	1649999	78	3.554	5.9134	6.49e-07	0.00194
chrX	53900000	53909999	chrX	54090000	54099999	19	3.1984	4.0917	1.26e-06	0.00194
chr8	125010000	125019999	chr8	125430000	125439999	42	2.3575	4.2774	1.09e-06	0.00194
chr14	24730000	24739999	chr14	25400000	25409999	67	-2.0811	7.0842	1.15e-06	0.00194
chr2	18740000	18749999	chr2	19370000	19379999	63	-2.0643	4.6221	7.81e-07	0.00195
chr14	100110000	100119999	chr14	100730000	100739999	62	3.0548	5.8873	2.37e-06	0.00196
chr14	100040000	100049999	chr14	100690000	100699999	65	3.0539	5.8975	2.36e-06	0.00196
chr14	100100000	100109999	chr14	100700000	100709999	60	3.0482	5.8936	2.37e-06	0.00196
chr16	25090000	25099999	chr16	25270000	25279999	18	2.0368	4.1554	3.79e-06	0.00196
chr6	111090000	111099999	chr6	112000000	112009999	91	3.9917	6.5694	6.29e-07	0.00197
chr10	48930000	48939999	chr10	49330000	49339999	40	-2.2025	4.3562	2.43e-06	0.00197
chr10	24170000	24179999	chr10	24550000	24559999	38	-2.2149	4.3456	2.44e-06	0.00197
chrX	119380000	119389999	chrX	119970000	119979999	59	3.6193	5.8245	1.86e-06	0.00198
chr4	3290000	3299999	chr4	3850000	3859999	56	3.1998	4.8443	4.92e-07	0.00199
chr15	90850000	90859999	chr15	90960000	90969999	11	2.0741	4.2726	2.87e-06	0.00199
chr10	120600000	120609999	chr10	122100000	122109999	150	3.7465	7.5997	2.56e-06	0.002
chrX	12580000	12589999	chrX	12900000	12909999	32	3.607	4.6265	4.49e-07	0.002
chr7	127500000	127509999	chr7	128260000	128269999	76	2.0806	5.1198	5.86e-07	0.002
chr14	100130000	100139999	chr14	101510000	101519999	138	2.4775	9.6599	4.5e-06	0.00201
chr1	245070000	245079999	chr1	246000000	246009999	93	-2.3292	5.4119	6.91e-07	0.00201
chr1	231790000	231799999	chr1	232740000	232749999	95	-2.716	5.1681	6.64e-07	0.00201
chr16	49620000	49629999	chr16	50000000	50009999	38	2.6738	4.3681	1.82e-06	0.00202
chr16	550000	559999	chr16	960000	969999	41	2.4828	4.5591	1.77e-06	0.00202
chr1	231860000	231869999	chr1	232640000	232649999	78	-2.2364	4.9759	5.75e-07	0.00202
chr10	60030000	60039999	chr10	60670000	60679999	64	2.5452	4.9098	6.38e-07	0.00203
chr9	23120000	23129999	chr9	23500000	23509999	38	2.4079	4.3405	1.52e-06	0.00203
chr22	36790000	36799999	chr22	37280000	37289999	49	-2.0279	6.7646	1.08e-07	0.00203
chr8	134910000	134919999	chr8	137460000	137469999	255	-3.5656	9.7977	1.28e-06	0.00203
chr6	4700000	4709999	chr6	4970000	4979999	27	2.0983	4.1848	1.38e-06	0.00204
chr6	167240000	167249999	chr6	167470000	167479999	23	-2.1049	4.2468	1.38e-06	0.00204
chr3	134860000	134869999	chr3	135500000	135509999	64	-2.1103	5.1249	1.25e-06	0.00204
chr3	17890000	17899999	chr3	18290000	18299999	40	-2.1543	4.2352	1.49e-06	0.00204
chr3	134770000	134779999	chr3	135360000	135369999	59	-2.2952	4.9995	1.2e-06	0.00204
chr3	114830000	114839999	chr3	115200000	115209999	37	-2.3064	4.0966	1.43e-06	0.00204
chr6	39340000	39349999	chr6	39990000	39999999	65	-2.0824	5.7427	4.69e-07	0.00206
chr3	134650000	134659999	chr3	135810000	135819999	116	-2.3918	7.1074	3.12e-06	0.00206
chr5	135430000	135439999	chr5	137560000	137569999	213	3.6262	10.5385	3.62e-06	0.00207
chr5	123870000	123879999	chr5	126130000	126139999	226	3.4698	10.4806	6.51e-06	0.00207
chr15	76170000	76179999	chr15	77140000	77149999	97	2.9192	7.5295	7.23e-07	0.00207
chr5	144200000	144209999	chr5	146420000	146429999	222	2.5609	10.8996	5.75e-06	0.00207
chr21	39670000	39679999	chr21	39950000	39959999	28	-2.5371	5.5721	3.2e-06	0.00208
chr12	42770000	42779999	chr12	43280000	43289999	51	-2.6438	4.7685	8.55e-07	0.00208
chr12	100830000	100839999	chr12	101300000	101309999	47	-3.1244	4.5569	8.54e-07	0.00208
chr2	99550000	99559999	chr2	100380000	100389999	83	-2.1265	5.598	1.15e-06	0.00209
chr8	7090000	7099999	chr8	12650000	12659999	556	-4.0184	9.5795	2.63e-06	0.00209
chr10	24020000	24029999	chr10	24510000	24519999	49	-2.5519	4.4521	2.37e-06	0.0021
chr10	123850000	123859999	chr10	124910000	124919999	106	3.4996	6.2507	1.86e-06	0.00211
chr10	35640000	35649999	chr10	36820000	36829999	118	-2.2566	7.0322	1.78e-06	0.00211
chr18	60010000	60019999	chr18	60300000	60309999	29	-2.697	4.4327	1.85e-06	0.00212
chr2	158060000	158069999	chr2	158550000	158559999	49	-2.0778	4.2602	7.5e-07	0.00213
chr13	48880000	48889999	chr13	49290000	49299999	41	4.4342	5.83	4.78e-07	0.00214
chr13	40430000	40439999	chr13	40870000	40879999	44	4.3242	5.8612	4.52e-07	0.00214
chr18	60190000	60199999	chr18	60370000	60379999	18	-2.1585	4.4209	4.15e-06	0.00214
chr3	134690000	134699999	chr3	135540000	135549999	85	-2.4099	5.8238	2.1e-06	0.00214
chr15	71150000	71159999	chr15	71430000	71439999	28	-2.0305	5.0179	1.01e-06	0.00215
chr5	132270000	132279999	chr5	133600000	133609999	133	4.1072	6.8056	1.29e-06	0.00216
chr5	133830000	133839999	chr5	135110000	135119999	128	4.0853	6.8237	1.22e-06	0.00216
chr6	134090000	134099999	chr6	134790000	134799999	70	4.0218	5.2792	2.18e-07	0.00216
chr5	133880000	133889999	chr5	135100000	135109999	122	3.8796	6.8457	1.19e-06	0.00216
chr5	142690000	142699999	chr5	144000000	144009999	131	3.8427	7.0373	5.33e-07	0.00216
chr5	170810000	170819999	chr5	171330000	171339999	52	-2.5818	4.39	1.26e-06	0.00216
chr3	45770000	45779999	chr3	46350000	46359999	58	-2.5819	4.7383	1.43e-06	0.00216
chr14	100020000	100029999	chr14	100710000	100719999	69	3.3716	6.2496	1.55e-06	0.00217
chr14	100070000	100079999	chr14	100730000	100739999	66	3.0775	6.3736	1.57e-06	0.00217
chrX	53520000	53529999	chrX	54000000	54009999	48	3.9094	5.3496	6.65e-07	0.00218
chr17	81340000	81349999	chr17	81680000	81689999	34	2.6524	4.4549	7.43e-07	0.00218
chrX	42440000	42449999	chrX	42940000	42949999	50	2.3966	5.9842	6.95e-07	0.00218
chr10	60100000	60109999	chr10	60610000	60619999	51	2.3237	4.5456	2.53e-06	0.00218
chr12	42480000	42489999	chr12	43320000	43329999	84	-2.023	6.8387	1.03e-06	0.00218
chr4	55430000	55439999	chr4	55760000	55769999	33	-2.3324	4.0655	2.24e-06	0.00218
chr12	42470000	42479999	chr12	43340000	43349999	87	-2.9083	6.1495	8.45e-07	0.00218
chr12	80400000	80409999	chr12	81220000	81229999	82	-2.9116	6.2233	1.04e-06	0.00218
chr7	152120000	152129999	chr7	152670000	152679999	55	2.0626	4.6855	9.19e-07	0.00219
chr3	134780000	134789999	chr3	135890000	135899999	111	-2.6586	6.8905	4.58e-06	0.00219
chr18	71740000	71749999	chr18	72180000	72189999	44	2.6807	4.6059	1.44e-06	0.0022
chr5	61320000	61329999	chr5	61930000	61939999	61	-2.432	4.8201	1.69e-06	0.0022
chr5	67200000	67209999	chr5	67800000	67809999	60	-2.5773	4.7985	1.7e-06	0.0022
chr5	167570000	167579999	chr5	168040000	168049999	47	-2.7356	4.2861	1.31e-06	0.0022
chr18	9290000	9299999	chr18	9690000	9699999	40	3.5318	4.2531	1.56e-06	0.00221
chr18	58430000	58439999	chr18	58860000	58869999	43	2.2563	4.9322	1.52e-06	0.00221
chr9	93820000	93829999	chr9	94550000	94559999	73	3.2909	5.1732	8.08e-07	0.00223
chr1	240870000	240879999	chr1	241470000	241479999	60	-2.1195	4.0591	1.27e-06	0.00227
chr15	45800000	45809999	chr15	47180000	47189999	138	-3.5146	9.3398	4.35e-06	0.00227
chr14	100090000	100099999	chr14	100710000	100719999	62	3.8415	5.6151	2.95e-06	0.00228
chr14	100030000	100039999	chr14	100680000	100689999	65	3.8324	5.5769	2.98e-06	0.00228
chr8	17900000	17909999	chr8	18780000	18789999	88	4.6009	5.1558	5.35e-07	0.00229
chr8	59210000	59219999	chr8	60050000	60059999	84	-2.6047	5.7699	5.22e-07	0.00229
chr8	68580000	68589999	chr8	69470000	69479999	89	-2.7672	5.6855	3.98e-07	0.00229
chr9	93810000	93819999	chr9	95090000	95099999	128	3.9461	7.6188	1.43e-06	0.0023
chr18	21520000	21529999	chr18	21860000	21869999	34	2.3402	4.6025	2.39e-06	0.0023
chr15	26580000	26589999	chr15	26860000	26869999	28	-3.1328	4.2498	1.18e-06	0.0023
chr9	130700000	130709999	chr9	131120000	131129999	42	2.2558	4.4961	1.81e-06	0.00232
chr11	69390000	69399999	chr11	70500000	70509999	111	-2.531	7.7176	1.98e-06	0.00232
chr9	118510000	118519999	chr9	119360000	119369999	85	-3.1511	5.8335	7.77e-07	0.00232
chr4	132050000	132059999	chr4	132610000	132619999	56	4.4265	4.4107	8.16e-07	0.00233
chr9	27570000	27579999	chr9	32380000	32389999	481	3.8583	10.3872	1.96e-06	0.00233
chr1	245120000	245129999	chr1	246000000	246009999	88	-2.4146	4.8001	7.72e-07	0.00233
chr4	183900000	183909999	chr4	184470000	184479999	57	-2.7627	4.9449	8.09e-07	0.00233
chr15	48090000	48099999	chr15	48430000	48439999	34	4.0058	4.1012	1.33e-06	0.00237
chr5	67810000	67819999	chr5	68210000	68219999	40	-2.0798	4.4096	1.14e-06	0.00237
chr3	134590000	134599999	chr3	135730000	135739999	114	-2.3548	7.0793	5.2e-06	0.00237
chr14	100170000	100179999	chr14	100700000	100709999	53	2.6537	5.6311	2.86e-06	0.00238
chr5	59170000	59179999	chr5	59510000	59519999	34	2.1324	4.1262	1.11e-06	0.00238
chr9	117640000	117649999	chr9	118590000	118599999	95	-2.7409	6.6122	1.36e-06	0.00238
chr13	75420000	75429999	chr13	75570000	75579999	15	-6.4599	4.442	9.46e-07	0.00238
chr8	71220000	71229999	chr8	71710000	71719999	49	-2.1154	4.7428	1.37e-06	0.00239
chr4	185560000	185569999	chr4	186070000	186079999	51	-2.8865	4.3481	6.86e-07	0.00239
chr6	165770000	165779999	chr6	166110000	166119999	34	-2.732	4.0172	9.85e-07	0.0024
chr9	5490000	5499999	chr9	6010000	6019999	52	3.7545	4.1144	9.59e-07	0.00243
chr9	16110000	16119999	chr9	16640000	16649999	53	3.3913	4.2701	9.18e-07	0.00243
chr12	280000	289999	chr12	490000	499999	21	2.0355	4.1437	4.02e-06	0.00243
chrX	151740000	151749999	chrX	152800000	152809999	106	-2.0257	9.8866	7.4e-07	0.00243
chr3	134720000	134729999	chr3	135830000	135839999	111	-3.1908	6.6833	5.51e-06	0.00243
chr8	35450000	35459999	chr8	36110000	36119999	66	2.6853	5.1118	9.42e-07	0.00244
chr8	124980000	124989999	chr8	125690000	125699999	71	2.4741	5.3043	9.09e-07	0.00244
chr12	84500000	84509999	chr12	84840000	84849999	34	-2.4213	4.1017	2.33e-06	0.00244
chr8	94620000	94629999	chr8	95700000	95709999	108	4.0355	6.2631	2.46e-06	0.00245
chr14	100060000	100069999	chr14	100690000	100699999	63	2.6343	6.0549	3.33e-06	0.00245
chr8	141310000	141319999	chr8	142460000	142469999	115	2.467	7.0077	2.37e-06	0.00245
chr11	45980000	45989999	chr11	46230000	46239999	25	2.1528	4.1841	1.12e-06	0.00245
chr22	49370000	49379999	chr22	49760000	49769999	39	2.207	5.9582	1.19e-06	0.00246
chr22	32820000	32829999	chr22	33200000	33209999	38	-2.1803	5.9664	1.12e-06	0.00246
chr19	8160000	8169999	chr19	8540000	8549999	38	-3.1349	4.9768	4.29e-07	0.00246
chr19	54010000	54019999	chr19	54380000	54389999	37	-3.7162	4.7168	5.09e-07	0.00246
chr14	100070000	100079999	chr14	101540000	101549999	147	3.0418	9.3028	7.69e-06	0.00247
chr14	100140000	100149999	chr14	101600000	101609999	146	2.2996	9.7071	8.29e-06	0.00247
chr7	151860000	151869999	chr7	153440000	153449999	158	3.7033	7.5707	9.1e-07	0.00248
chr5	59140000	59149999	chr5	59600000	59609999	46	2.2835	4.5359	1.7e-06	0.00248
chr5	9530000	9539999	chr5	10040000	10049999	51	-2.0528	4.769	1.7e-06	0.00248
chr7	2880000	2889999	chr7	4480000	4489999	160	-2.5263	8.1194	1.08e-06	0.00248
chr4	73560000	73569999	chr4	74420000	74429999	86	4.288	5.5225	6.34e-07	0.00249
chr4	108830000	108839999	chr4	109730000	109739999	90	4.1723	5.5026	6.99e-07	0.00249
chr7	27190000	27199999	chr7	28810000	28819999	162	3.9873	7.5166	1.44e-06	0.00249
chr12	59120000	59129999	chr12	59330000	59339999	21	-2.0205	4.1342	4.2e-06	0.00249
chr12	112880000	112889999	chr12	113910000	113919999	103	3.7474	6.6234	3.19e-07	0.0025
chr12	88030000	88039999	chr12	89030000	89039999	100	3.6767	6.6364	3.59e-07	0.0025
chr20	46490000	46499999	chr20	46780000	46789999	29	2.2143	4.6814	1.71e-06	0.0025
chrX	1340000	1349999	chrX	1400000	1409999	6	2.3084	4.0195	2.4e-06	0.00251
chr18	71300000	71309999	chr18	71590000	71599999	29	2.6695	4.3067	2.84e-06	0.00252
chr18	64210000	64219999	chr18	64520000	64529999	31	2.154	4.7216	2.83e-06	0.00252
chr5	113050000	113059999	chr5	113540000	113549999	49	-2.7118	4.2701	1.8e-06	0.00252
chr7	94660000	94669999	chr7	95260000	95269999	60	-2.756	4.0782	1.16e-06	0.00252
chr10	25170000	25179999	chr10	25700000	25709999	53	-2.0663	4.7945	3.1e-06	0.00253
chr8	92780000	92789999	chr8	93360000	93369999	58	2.3034	4.9774	1.11e-06	0.00255
chr14	100180000	100189999	chr14	100630000	100639999	45	3.0438	5.4398	3.19e-06	0.00256
chr16	84350000	84359999	chr16	84720000	84729999	37	3.0145	4.1075	2.48e-06	0.00256
chr9	116300000	116309999	chr9	116560000	116569999	26	-2.1213	4.0675	3.85e-06	0.00256
chr4	89300000	89309999	chr4	90120000	90129999	82	-3.2236	5.7912	8.22e-07	0.00256
chr18	71880000	71889999	chr18	72120000	72129999	24	2.2515	4.475	2.88e-06	0.00257
chr6	1220000	1229999	chr6	1710000	1719999	49	4.1501	4.1542	1.65e-06	0.00258
chr22	33920000	33929999	chr22	34230000	34239999	31	-2.0352	5.5989	2.82e-06	0.00258
chr6	33420000	33429999	chr6	33850000	33859999	43	2.4187	4.499	1.28e-06	0.00259
chr4	8570000	8579999	chr4	8920000	8929999	35	2.152	4.1615	2.85e-06	0.00259
chr6	34050000	34059999	chr6	34450000	34459999	40	2.1189	4.8073	1.07e-06	0.00259
chr6	17120000	17129999	chr6	17530000	17539999	41	-2.3243	4.5843	1.4e-06	0.00259
chr3	134590000	134599999	chr3	135630000	135639999	104	-2.1078	6.6763	3.72e-06	0.0026
chr3	134740000	134749999	chr3	135770000	135779999	103	-2.6599	6.1779	3.76e-06	0.0026
chr4	108640000	108649999	chr4	109320000	109329999	68	-2.8148	5.5333	4.38e-07	0.0026
chr17	36820000	36829999	chr17	37210000	37219999	39	3.3023	4.4907	5.67e-07	0.00261
chr12	42580000	42589999	chr12	43340000	43349999	76	-2.0289	6.3133	1.26e-06	0.00261
chr19	4840000	4849999	chr19	5210000	5219999	37	2.7317	5.1846	6.33e-07	0.00262
chr5	9380000	9389999	chr5	10160000	10169999	78	-2.2502	5.9993	8.33e-07	0.00262
chr5	67190000	67199999	chr5	67800000	67809999	61	-2.8452	4.5088	2.07e-06	0.00262
chr9	117070000	117079999	chr9	117470000	117479999	40	-2.461	4.3168	2.51e-06	0.00263
chr7	1720000	1729999	chr7	2390000	2399999	67	2.2355	4.9585	8.72e-07	0.00264
chr2	10160000	10169999	chr2	10730000	10739999	57	2.1969	4.4503	1.11e-06	0.00265
chr20	50910000	50919999	chr20	51070000	51079999	16	-2.1147	4.3483	2.72e-06	0.00266
chr11	27690000	27699999	chr11	28100000	28109999	41	-2.0173	4.8237	2.22e-06	0.00267
chr8	94200000	94209999	chr8	95340000	95349999	114	3.3678	6.5336	3.47e-06	0.00269
chr8	141390000	141399999	chr8	142460000	142469999	107	2.1728	7.227	3.4e-06	0.00269
chr8	141350000	141359999	chr8	142460000	142469999	111	2.1613	7.2265	3.4e-06	0.00269
chr8	141300000	141309999	chr8	142470000	142479999	117	2.1529	7.2235	3.41e-06	0.00269
chr17	69580000	69589999	chr17	69900000	69909999	32	-2.1702	4.774	1.47e-06	0.00269
chr12	66680000	66689999	chr12	67350000	67359999	67	-3.1329	5.5063	1.39e-06	0.0027
chr20	50900000	50909999	chr20	51050000	51059999	15	-2.1905	4.2817	2.86e-06	0.00272
chr16	31750000	31759999	chr16	31920000	31929999	17	2.0202	4.1486	6.48e-06	0.00275
chr8	67830000	67839999	chr8	68210000	68219999	38	-2.2732	4.2508	1.76e-06	0.00275
chr3	134610000	134619999	chr3	135360000	135369999	75	-2.054	5.5591	3.64e-06	0.00276
chr8	67340000	67349999	chr8	67760000	67769999	42	-2.1303	4.3892	1.83e-06	0.00278
chr3	134850000	134859999	chr3	135510000	135519999	66	-2.3926	5.2492	3.74e-06	0.00278
chr15	55650000	55659999	chr15	56420000	56429999	77	2.4246	6.532	6.97e-07	0.00279
chrX	154130000	154139999	chrX	154440000	154449999	31	2.4161	5.2156	7.77e-07	0.00279
chr3	151970000	151979999	chr3	152510000	152519999	54	2.1679	4.6677	1.86e-06	0.00279
chrX	20140000	20149999	chrX	20450000	20459999	31	-2.3782	5.2591	7.74e-07	0.00279
chr9	15970000	15979999	chr9	16690000	16699999	72	3.8276	5.0132	1.33e-06	0.0028
chr9	21700000	21709999	chr9	22440000	22449999	74	3.4294	5.0328	1.23e-06	0.0028
chr9	115880000	115889999	chr9	116560000	116569999	68	-2.11	5.9175	1.22e-06	0.0028
chr2	128780000	128789999	chr2	129350000	129359999	57	-2.0279	4.6047	1.21e-06	0.00281
chr10	28660000	28669999	chr10	29590000	29599999	93	2.2966	6.521	4.97e-07	0.00282
chr7	1730000	1739999	chr7	2360000	2369999	63	2.118	4.5355	1.46e-06	0.00283
chr12	25450000	25459999	chr12	26020000	26029999	57	-2.0531	5.7286	1.26e-06	0.00283
chr12	63100000	63109999	chr12	63660000	63669999	56	-2.0858	5.7379	1.26e-06	0.00283
chr2	69290000	69299999	chr2	70320000	70329999	103	4.39	5.2243	4.75e-07	0.00285
chr6	158010000	158019999	chr6	159110000	159119999	110	4.1018	7.044	1.82e-06	0.00285
chr6	34030000	34039999	chr6	35220000	35229999	119	2.718	7.6575	1.9e-06	0.00285
chr6	14180000	14189999	chr6	15280000	15289999	110	-3.1813	7.2847	2.08e-06	0.00285
chr17	72350000	72359999	chr17	72630000	72639999	28	2.2348	4.6632	1.82e-06	0.00287
chr10	110770000	110779999	chr10	111150000	111159999	38	2.1531	4.3392	3.88e-06	0.00287
chr14	99940000	99949999	chr14	100680000	100689999	74	4.217	5.8974	2.65e-06	0.00288
chr14	100110000	100119999	chr14	100820000	100829999	71	4.2146	5.897	2.65e-06	0.00288
chr14	100110000	100119999	chr14	100810000	100819999	70	3.6824	6.0422	2.47e-06	0.00288
chr16	2530000	2539999	chr16	2820000	2829999	29	2.4029	4.2199	4.18e-06	0.00288
chr10	48710000	48719999	chr10	49130000	49139999	42	-2.116	4.3885	3.94e-06	0.00288
chr6	167980000	167989999	chr6	168330000	168339999	35	-2.4234	4.1756	1.39e-06	0.00288
chr18	79200000	79209999	chr18	79860000	79869999	66	4.333	5.0928	8.2e-07	0.0029
chr13	66050000	66059999	chr13	66370000	66379999	32	4.1176	5.3851	7.64e-07	0.0029
chr8	94230000	94239999	chr8	95380000	95389999	115	3.7205	6.3534	3.94e-06	0.0029
chrX	43000000	43009999	chrX	43180000	43189999	18	2.4485	4.4594	2.06e-06	0.00294
chr10	111070000	111079999	chr10	111890000	111899999	82	-3.2787	5.4204	2.88e-07	0.00294
chr10	33330000	33339999	chr10	34340000	34349999	101	-2.4475	6.3574	6.5e-07	0.00295
chr2	18720000	18729999	chr2	19370000	19379999	65	-2.4278	4.1979	1.39e-06	0.00296
chr3	10430000	10439999	chr3	11030000	11039999	60	-2.9356	4.5106	2.14e-06	0.00298
chr17	81390000	81399999	chr17	81660000	81669999	27	2.0461	4.4921	3.71e-06	0.003
chr4	55480000	55489999	chr4	55780000	55789999	30	-2.0446	4.2462	3.48e-06	0.003
chr18	32760000	32769999	chr18	32910000	32919999	15	-2.1021	4.3754	6.41e-06	0.003
chr3	134630000	134639999	chr3	135830000	135839999	120	-2.613	7.7823	6.96e-06	0.00301
chr3	134790000	134799999	chr3	135940000	135949999	115	-2.6802	6.8627	8.15e-06	0.00303
chr7	127940000	127949999	chr7	128840000	128849999	90	3.9823	4.5457	7.63e-07	0.00304
chr5	109680000	109689999	chr5	110440000	110449999	76	2.6209	5.2393	9.33e-07	0.00304
chr5	100470000	100479999	chr5	101350000	101359999	88	2.0034	6.1836	1.35e-06	0.00304
chr5	9190000	9199999	chr5	10030000	10039999	84	-2.1949	5.9844	1.33e-06	0.00304
chr5	9330000	9339999	chr5	10130000	10139999	80	-2.7096	5.5985	1.32e-06	0.00304
chr19	54130000	54139999	chr19	54340000	54349999	21	2.4195	4.523	4.82e-06	0.00305
chr3	152080000	152089999	chr3	152480000	152489999	40	2.0794	4.3167	2.57e-06	0.00305
chr3	134710000	134719999	chr3	135870000	135879999	116	-2.2391	7.1286	9.09e-06	0.00306
chr3	134640000	134649999	chr3	135720000	135729999	108	-2.3087	7.0663	8.58e-06	0.00306
chr14	100110000	100119999	chr14	100740000	100749999	63	4.7737	5.4057	4.33e-06	0.00307
chr9	123460000	123469999	chr9	126080000	126089999	262	3.5479	10.3433	5.15e-06	0.00307
chr3	134680000	134689999	chr3	135860000	135869999	118	-2.0273	7.2695	9.57e-06	0.00307
chr4	52230000	52239999	chr4	52980000	52989999	75	-2.3563	5.8988	7e-07	0.00311
chr16	70450000	70459999	chr16	70660000	70669999	21	2.0981	4.2764	5.65e-06	0.00312
chrX	9820000	9829999	chrX	10010000	10019999	19	-3.4007	4.0035	2.3e-06	0.00312
chr16	87310000	87319999	chr16	88470000	88479999	116	4.418	6.3504	7.3e-07	0.00313
chr17	79830000	79839999	chr17	81390000	81399999	156	3.8033	8.9013	2.64e-06	0.00314
chr15	95830000	95839999	chr15	95960000	95969999	13	2.0224	4.2529	5.14e-06	0.00314
chr18	43390000	43399999	chr18	43560000	43569999	17	-2.2664	4.2024	6.85e-06	0.00314
chr12	88140000	88149999	chr12	88820000	88829999	68	3.3989	5.2937	1.73e-06	0.00315
chr3	134610000	134619999	chr3	135470000	135479999	86	-2.2635	5.8776	3.65e-06	0.00316
chr3	134670000	134679999	chr3	135570000	135579999	90	-2.3896	5.7991	3.54e-06	0.00316
chr21	16750000	16759999	chr21	16990000	16999999	24	2.0197	5.6043	9.15e-06	0.00317
chr10	130800000	130809999	chr10	133090000	133099999	229	-4.2724	11.0036	5.68e-06	0.00317
chr21	39730000	39739999	chr21	40130000	40139999	40	-2.2076	6.2008	2.13e-06	0.00318
chr5	1780000	1789999	chr5	2260000	2269999	48	-2.4137	4.4392	2.55e-06	0.00318
chr9	124790000	124799999	chr9	126580000	126589999	179	3.4552	9.8994	6.06e-06	0.00319
chr18	43620000	43629999	chr18	45580000	45589999	196	-2.0508	10.7697	9.03e-06	0.00319
chr18	64010000	64019999	chr18	65930000	65939999	192	-3.2873	9.8767	1.06e-05	0.00319
chrX	17790000	17799999	chrX	18670000	18679999	88	3.43	7.0557	4.79e-06	0.0032
chr16	87980000	87989999	chr16	88300000	88309999	32	2.2104	4.3521	4.85e-06	0.0032
chr3	134640000	134649999	chr3	135420000	135429999	78	-2.1733	5.9617	3.82e-06	0.00321
chr3	134710000	134719999	chr3	135500000	135509999	79	-2.0766	6.0236	4.05e-06	0.00322
chr3	134610000	134619999	chr3	135460000	135469999	85	-2.078	6.0255	4.06e-06	0.00322
chr16	490000	499999	chr16	880000	889999	39	2.1453	4.7358	3.54e-06	0.00323
chr8	98470000	98479999	chr8	100560000	100569999	209	3.5483	10.3932	1.37e-05	0.00324
chr7	136060000	136069999	chr7	136880000	136889999	82	-3.5344	4.7027	8.88e-07	0.00325
chr4	87690000	87699999	chr4	88740000	88749999	105	4.2695	6.9654	1.39e-06	0.00326
chr12	3950000	3959999	chr12	4730000	4739999	78	3.9443	5.8354	2.19e-06	0.00328
chr12	65930000	65939999	chr12	66710000	66719999	78	3.9267	5.8348	2.19e-06	0.00328
chr12	123030000	123039999	chr12	123930000	123939999	90	3.3978	5.9606	1.97e-06	0.00328
chr14	100160000	100169999	chr14	100680000	100689999	52	2.7948	5.5262	4.61e-06	0.00328
chr12	42470000	42479999	chr12	43330000	43339999	86	-2.1517	6.6093	1.89e-06	0.00328
chr7	33330000	33339999	chr7	33920000	33929999	59	-2.4536	4.2927	1.88e-06	0.00328
chr12	1840000	1849999	chr12	2660000	2669999	82	-2.0511	6.7904	2.35e-06	0.00329
chr20	51490000	51499999	chr20	51670000	51679999	18	-2.0423	4.4075	4.03e-06	0.0033
chr11	34320000	34329999	chr11	34550000	34559999	23	2.1152	4.1475	1.77e-06	0.00331
chr14	100120000	100129999	chr14	100740000	100749999	62	3.331	5.7004	4.99e-06	0.00333
chr15	62840000	62849999	chr15	63160000	63169999	32	-2.3766	4.6371	2.42e-06	0.00333
chr5	20000	29999	chr5	1150000	1159999	113	3.6359	6.2715	9.42e-07	0.00334
chr5	73860000	73869999	chr5	74970000	74979999	111	2.5303	6.7171	1.07e-06	0.00334
chr16	74260000	74269999	chr16	74720000	74729999	46	2.9033	4.6916	1.95e-06	0.00335
chr8	140770000	140779999	chr8	141230000	141239999	46	-2.0103	4.845	2.13e-06	0.00335
chr1	221480000	221489999	chr1	222430000	222439999	95	-2.0774	5.5725	1.31e-06	0.00338
chr9	119610000	119619999	chr9	120350000	120359999	74	-2.1512	5.8437	1.83e-06	0.00338
chr18	78730000	78739999	chr18	79210000	79219999	48	-2.6878	4.9093	1.64e-06	0.00338
chr5	770000	779999	chr5	1660000	1669999	89	2.5783	5.6885	1.62e-06	0.00341
chr10	33420000	33429999	chr10	34040000	34049999	62	-2.3482	5.0199	1.29e-06	0.00341
chr15	84950000	84959999	chr15	85350000	85359999	40	3.2676	4.316	4.65e-06	0.00342
chrX	42370000	42379999	chrX	42930000	42939999	56	3.4507	5.8078	3.39e-06	0.00343
chrX	68770000	68779999	chrX	69210000	69219999	44	-2.0459	5.7711	2.76e-06	0.00343
chr4	147520000	147529999	chr4	148470000	148479999	95	3.9961	6.1596	2.12e-06	0.00344
chr4	52730000	52739999	chr4	53710000	53719999	98	3.9668	6.2608	1.97e-06	0.00344
chr14	99960000	99969999	chr14	100540000	100549999	58	2.1522	6.3357	5.54e-06	0.00344
chr6	5420000	5429999	chr6	6500000	6509999	108	-2.8551	7.3894	3.73e-06	0.00345
chr17	51890000	51899999	chr17	52110000	52119999	22	-2.5687	4.0634	5.28e-06	0.00347
chr14	99970000	99979999	chr14	100630000	100639999	66	2.1479	6.7694	3.66e-06	0.00348
chr21	39570000	39579999	chr21	40070000	40079999	50	-2.5686	6.151	1.07e-06	0.00348
chr6	161390000	161399999	chr6	161920000	161929999	53	-2.0466	5.1363	2.51e-06	0.00349
chr11	46390000	46399999	chr11	46800000	46809999	41	2.1372	4.6249	3.3e-06	0.0035
chr11	84900000	84909999	chr11	85300000	85309999	40	2.1231	4.6161	3.31e-06	0.0035
chr11	64040000	64049999	chr11	64450000	64459999	41	2.0534	4.6795	3.4e-06	0.0035
chr11	116280000	116289999	chr11	116710000	116719999	43	-2.042	4.7442	3.43e-06	0.0035
chr3	156350000	156359999	chr3	157060000	157069999	71	-2.182	5.4002	5.1e-06	0.00352
chr3	134640000	134649999	chr3	135410000	135419999	77	-2.1953	5.4005	5.1e-06	0.00352
chrX	24640000	24649999	chrX	25070000	25079999	43	3.5573	4.8466	2.94e-06	0.00354
chr9	21680000	21689999	chr9	22460000	22469999	78	3.5262	5.6083	1.33e-06	0.00354
chr8	93930000	93939999	chr8	94710000	94719999	78	3.6243	5.2626	1.01e-06	0.00356
chr14	99940000	99949999	chr14	100650000	100659999	71	2.5017	6.5915	3.98e-06	0.00356
chr5	8770000	8779999	chr5	9130000	9139999	36	-2.0929	4.2941	2.76e-06	0.00356
chr5	158170000	158179999	chr5	158600000	158609999	43	-2.1759	4.2321	2.72e-06	0.00356
chr8	68820000	68829999	chr8	69600000	69609999	78	-2.1811	6.1112	1.07e-06	0.00356
chr14	94690000	94699999	chr14	95470000	95479999	78	-4.6548	6.4401	1.65e-06	0.00357
chr9	73130000	73139999	chr9	74680000	74689999	155	3.7937	9.2579	7.29e-06	0.00358
chr9	95090000	95099999	chr9	96620000	96629999	153	3.1879	9.1692	4.82e-06	0.00358
chr9	12770000	12779999	chr9	14320000	14329999	155	2.4179	9.4713	8.44e-06	0.00358
chr14	53540000	53549999	chr14	54330000	54339999	79	-2.0216	7.5495	1.99e-06	0.00358
chr3	134590000	134599999	chr3	135790000	135799999	120	-2.523	7.7371	8.76e-06	0.00358
chr9	133570000	133579999	chr9	135150000	135159999	158	-2.5523	9.6358	6.44e-06	0.00358
chr10	18710000	18719999	chr10	19180000	19189999	47	-2.5557	4.2266	5.25e-06	0.0036
chr1	245160000	245169999	chr1	245840000	245849999	68	-2.0075	4.6414	1.56e-06	0.00361
chr13	31780000	31789999	chr13	32130000	32139999	35	3.8796	5.3686	1.4e-06	0.00362
chr13	83330000	83339999	chr13	83610000	83619999	28	3.8602	5.3619	1.4e-06	0.00362
chr18	71380000	71389999	chr18	71800000	71809999	42	3.5207	4.2009	2.82e-06	0.00362
chr10	123900000	123909999	chr10	125000000	125009999	110	2.6283	6.6036	3.65e-06	0.00362
chr18	71940000	71949999	chr18	72330000	72339999	39	2.4948	4.6685	2.91e-06	0.00362
chr7	154700000	154709999	chr7	155490000	155499999	79	-2.2374	5.3705	1.07e-06	0.00362
chr10	75230000	75239999	chr10	76310000	76319999	108	-2.863	6.576	3.58e-06	0.00362
chr7	45200000	45209999	chr7	47260000	47269999	206	4.2689	8.4001	6.47e-06	0.00363
chr6	105760000	105769999	chr6	106290000	106299999	53	3.3265	4.2971	2.68e-06	0.00363
chr7	135670000	135679999	chr7	137580000	137589999	191	-2.4422	9.0012	4.92e-06	0.00363
chr7	155420000	155429999	chr7	157470000	157479999	205	-2.4428	9.0051	4.92e-06	0.00363
chr5	1780000	1789999	chr5	2590000	2599999	81	-3.1173	5.3309	1.85e-06	0.00363
chr7	155510000	155519999	chr7	157500000	157509999	199	-4.7776	8.367	5.99e-06	0.00363
chr4	159490000	159499999	chr4	159770000	159779999	28	-2.1033	4.1806	4.88e-06	0.00364
chr3	134590000	134599999	chr3	135660000	135669999	107	-3.5649	6.4785	1.22e-05	0.00364
chr10	110780000	110789999	chr10	111370000	111379999	59	2.6936	4.6714	1.51e-06	0.00365
chr10	60230000	60239999	chr10	60510000	60519999	28	2.0458	4.1225	7.21e-06	0.00365
chr10	133010000	133019999	chr10	133330000	133339999	32	2.0435	4.1109	7.2e-06	0.00365
chr19	54350000	54359999	chr19	54530000	54539999	18	-2.3762	4.2059	1.87e-05	0.00365
chr10	44970000	44979999	chr10	46030000	46039999	106	3.5313	6.2061	3.93e-06	0.00366
chr8	69660000	69669999	chr8	70170000	70179999	51	-2.5225	4.4007	2.51e-06	0.00367
chr14	99940000	99949999	chr14	100620000	100629999	68	3.5375	6.0193	4.37e-06	0.00369
chr3	134590000	134599999	chr3	135610000	135619999	102	-2.2536	6.4542	5.72e-06	0.00369
chr2	137990000	137999999	chr2	138740000	138749999	75	3.3984	4.1101	2.67e-06	0.0037
chr9	1260000	1269999	chr9	2470000	2479999	121	3.0943	7.6968	3.95e-06	0.0037
chr15	92620000	92629999	chr15	92800000	92809999	18	2.146	4.3231	5.62e-06	0.0037
chr9	133640000	133649999	chr9	134870000	134879999	123	-3.0012	7.6989	3.94e-06	0.0037
chr22	32540000	32549999	chr22	33190000	33199999	65	-3.4521	5.7748	5.37e-06	0.00371
chr9	75190000	75199999	chr9	76250000	76259999	106	-2.407	7.3182	4.26e-06	0.00372
chr17	72660000	72669999	chr17	74340000	74349999	168	3.475	8.9137	4.72e-06	0.00374
chr19	38200000	38209999	chr19	38710000	38719999	51	-4.8096	5.0372	1.45e-07	0.00375
chr11	69770000	69779999	chr11	70440000	70449999	67	3.952	5.1169	8.04e-07	0.00376
chr11	115500000	115509999	chr11	116220000	116229999	72	-2.1871	6.1624	7.85e-07	0.00376
chr20	22690000	22699999	chr20	23200000	23209999	51	-2.2622	5.3661	4.75e-07	0.00376
chr8	124030000	124039999	chr8	124940000	124949999	91	4.4308	5.7376	4.18e-07	0.00377
chr3	134740000	134749999	chr3	135390000	135399999	65	-2.6909	4.601	2.99e-06	0.00377
chr6	39990000	39999999	chr6	40640000	40649999	65	-2.9283	5.0689	9.71e-07	0.00377
chr18	43700000	43709999	chr18	44040000	44049999	34	-2.1617	4.7023	4.44e-06	0.00378
chr7	155480000	155489999	chr7	157540000	157549999	206	-2.8596	8.7869	7.85e-06	0.00378
chr3	25040000	25049999	chr3	25580000	25589999	54	-2.0203	4.718	2.95e-06	0.00379
chr5	9550000	9559999	chr5	9900000	9909999	35	-2.1076	4.0249	2.8e-06	0.00379
chr3	134830000	134839999	chr3	135300000	135309999	47	-2.1554	4.5923	2.85e-06	0.00379
chrX	41920000	41929999	chrX	42900000	42909999	98	3.5817	7.8354	6.57e-06	0.00381
chr19	4970000	4979999	chr19	5460000	5469999	49	2.8774	5.509	2.95e-07	0.00381
chr4	86380000	86389999	chr4	86900000	86909999	52	-2.488	4.5207	1.21e-06	0.00381
chr19	3110000	3119999	chr19	3920000	3929999	81	-3.3766	7.1697	3.75e-07	0.00381
chr18	44130000	44139999	chr18	44680000	44689999	55	-2.6699	5.1902	1.78e-06	0.00382
chr7	136100000	136109999	chr7	136850000	136859999	75	-3.1352	4.2565	1.51e-06	0.00382
chrX	30520000	30529999	chrX	30910000	30919999	39	3.7687	4.8741	3.47e-06	0.00385
chr18	9770000	9779999	chr18	10080000	10089999	31	2.6208	4.2985	4.82e-06	0.00385
chrX	104560000	104569999	chrX	104930000	104939999	37	-2.247	5.5498	3.63e-06	0.00385
chr6	165680000	165689999	chr6	166070000	166079999	39	-2.2921	4.5614	2.29e-06	0.00385
chr3	155850000	155859999	chr3	157170000	157179999	132	2.1149	8.0077	1e-05	0.00388
chr18	8710000	8719999	chr18	9610000	9619999	90	4.216	5.4749	7.15e-07	0.00389
chr7	137980000	137989999	chr7	138740000	138749999	76	-2.304	4.7356	1.68e-06	0.00389
chr18	59980000	59989999	chr18	60780000	60789999	80	-3.4667	5.6276	8.57e-07	0.00389
chr3	134700000	134709999	chr3	135360000	135369999	66	-2.3325	5.2235	5.94e-06	0.00391
chr12	69930000	69939999	chr12	70260000	70269999	33	-2.1848	4.2653	4.84e-06	0.00392
chr12	130720000	130729999	chr12	131590000	131599999	87	3.1113	5.9584	3.38e-06	0.00393
chr12	42460000	42469999	chr12	43280000	43289999	82	-2.0628	6.6614	3.19e-06	0.00393
chr2	158130000	158139999	chr2	158630000	158639999	50	-2.0694	4.148	1.9e-06	0.00393
chr10	35610000	35619999	chr10	36770000	36779999	116	-2.1581	7.0645	4.46e-06	0.00393
chr21	39630000	39639999	chr21	39980000	39989999	35	-2.4417	5.5056	9.37e-06	0.00393
chr12	42530000	42539999	chr12	43330000	43339999	80	-2.8209	6.1457	3.3e-06	0.00393
chr21	14250000	14259999	chr21	15490000	15499999	124	2.0067	9.3811	2.58e-06	0.00394
chr14	22310000	22319999	chr14	23110000	23119999	80	3.3106	6.7491	2.56e-06	0.00395
chr10	110770000	110779999	chr10	111230000	111239999	46	2.4708	4.3196	5.96e-06	0.00395
chr6	165870000	165879999	chr6	166090000	166099999	22	-2.107	4.1254	3.57e-06	0.00396
chr3	187760000	187769999	chr3	188820000	188829999	106	-2.2832	7.0255	1.42e-05	0.00396
chr14	100140000	100149999	chr14	101190000	101199999	105	3.7804	7.9495	8.8e-07	0.00397
chr21	45940000	45949999	chr21	46290000	46299999	35	2.9389	5.2448	9.68e-06	0.00397
chr19	37910000	37919999	chr19	38910000	38919999	100	3.7738	7.7114	2.01e-06	0.00399
chr10	60090000	60099999	chr10	60700000	60709999	61	2.5762	4.8412	1.73e-06	0.00399
chr3	134680000	134689999	chr3	135830000	135839999	115	-2.1927	7.1088	1.48e-05	0.00399
chr21	45990000	45999999	chr21	46350000	46359999	36	2.8251	5.6763	3.34e-06	0.004
chr8	141530000	141539999	chr8	143140000	143149999	161	-2.8699	8.6999	9.19e-06	0.00401
chr8	141300000	141309999	chr8	142480000	142489999	118	3.3038	6.5009	5.75e-06	0.00402
chr8	72330000	72339999	chr8	72840000	72849999	51	-2.3734	4.4756	2.82e-06	0.00405
chr14	99960000	99969999	chr14	100560000	100569999	60	2.9696	5.8264	6.95e-06	0.00407
chr2	240890000	240899999	chr2	241670000	241679999	78	2.4046	5.2255	2.42e-06	0.00409
chr13	27450000	27459999	chr13	27920000	27929999	47	-2.062	7.2199	3.02e-06	0.00409
chr16	48700000	48709999	chr16	49040000	49049999	34	-2.4357	4.167	7.01e-06	0.0041
chr3	152060000	152069999	chr3	152480000	152489999	42	2.1229	4.2357	3.97e-06	0.00411
chr3	149490000	149499999	chr3	149880000	149889999	39	-2.0282	4.2593	3.95e-06	0.00411
chr8	55100000	55109999	chr8	55770000	55779999	67	-2.0134	5.6665	2.12e-06	0.00412
chr8	68830000	68839999	chr8	69490000	69499999	66	-2.7984	4.9559	2.28e-06	0.00412
chr16	78100000	78109999	chr16	80830000	80839999	273	2.9991	11.1384	5.83e-06	0.00413
chr8	70860000	70869999	chr8	71250000	71259999	39	-2.0223	4.4364	2.84e-06	0.00414
chr12	107090000	107099999	chr12	107400000	107409999	31	-2.2136	4.2792	5.26e-06	0.00414
chr14	100100000	100109999	chr14	100610000	100619999	51	2.1653	5.917	6.17e-06	0.00415
chr6	14100000	14109999	chr6	15450000	15459999	135	-2.0674	8.326	1.94e-05	0.00415
chr9	114300000	114309999	chr9	114750000	114759999	45	2.3169	4.7379	1.89e-06	0.00416
chrX	97030000	97039999	chrX	97390000	97399999	36	3.5875	4.8832	4.04e-06	0.00417
chr5	89440000	89449999	chr5	90000000	90009999	56	3.4844	4.2137	3.37e-06	0.00417
chr8	93860000	93869999	chr8	95290000	95299999	143	4.4149	7.7844	7.52e-07	0.00419
chr18	10050000	10059999	chr18	10560000	10569999	51	-2.5356	5.0352	2.45e-06	0.00419
chr18	50720000	50729999	chr18	52010000	52019999	129	4.3289	6.8454	1.86e-06	0.0042
chr7	151790000	151799999	chr7	154750000	154759999	296	3.2344	10.4434	2.28e-05	0.0042
chr9	134430000	134439999	chr9	134820000	134829999	39	2.2502	4.3659	4.45e-06	0.0042
chr12	69870000	69879999	chr12	70340000	70349999	47	-2.1054	5.1583	1.98e-06	0.0042
chr5	41170000	41179999	chr5	41660000	41669999	49	-2.7756	4.0456	3.73e-06	0.0042
chr14	99950000	99959999	chr14	100690000	100699999	74	4.1734	5.872	5.26e-06	0.00421
chr6	50810000	50819999	chr6	51370000	51379999	56	-2.6017	5.3213	1.19e-06	0.00421
chr21	28250000	28259999	chr21	28620000	28629999	37	3.8208	5.2568	4.05e-06	0.00423
chr21	43960000	43969999	chr21	44370000	44379999	41	2.5076	5.8495	4.86e-06	0.00423
chr21	39670000	39679999	chr21	40070000	40079999	40	-2.3629	5.8731	4.86e-06	0.00423
chr21	25040000	25049999	chr21	25400000	25409999	36	-2.3749	5.8824	4.85e-06	0.00423
chr21	15800000	15809999	chr21	16170000	16179999	37	3.3522	5.4284	5.46e-06	0.00426
chr21	44050000	44059999	chr21	44420000	44429999	37	2.1741	6.0341	5.37e-06	0.00426
chr6	34110000	34119999	chr6	35210000	35219999	110	2.0605	8.0435	5.19e-06	0.00426
chr12	104540000	104549999	chr12	113460000	113469999	892	-3.4362	10.4054	5.13e-05	0.00429
chr1	245100000	245109999	chr1	245990000	245999999	89	-2.4692	4.6832	1.77e-06	0.00432
chr6	14230000	14239999	chr6	14740000	14749999	51	-2.0065	5.1162	3.98e-06	0.00433
chr6	17150000	17159999	chr6	17620000	17629999	47	-2.2854	4.9643	3.95e-06	0.00433
chr6	122870000	122879999	chr6	123370000	123379999	50	-2.4664	4.7529	3.51e-06	0.00433
chr16	49730000	49739999	chr16	50010000	50019999	28	2.1845	4.3393	7.7e-06	0.00434
chr6	157710000	157719999	chr6	158100000	158109999	39	-2.2317	4.6618	2.66e-06	0.00434
chr10	60030000	60039999	chr10	60700000	60709999	67	3.4189	4.7204	1.63e-06	0.00437
chr3	134560000	134569999	chr3	135560000	135569999	100	-2.5048	6.2627	7.72e-06	0.00437
chr10	21080000	21089999	chr10	23070000	23079999	199	3.4579	9.7419	5.91e-06	0.00438
chr10	3450000	3459999	chr10	3890000	3899999	44	2.2725	4.1724	6.38e-06	0.00438
chr4	106310000	106319999	chr4	106790000	106799999	48	-2.8588	4.3204	1.47e-06	0.00438
chr5	56100000	56109999	chr5	56680000	56689999	58	3.7184	4.1748	3.62e-06	0.00439
chr14	99940000	99949999	chr14	100640000	100649999	70	2.9676	6.2821	6.88e-06	0.00439
chr14	100130000	100139999	chr14	100900000	100909999	77	2.9478	6.2671	6.79e-06	0.00439
chr14	100140000	100149999	chr14	100860000	100869999	72	2.4593	6.5613	6.93e-06	0.00439
chr14	100650000	100659999	chr14	101420000	101429999	77	-2.2672	6.7285	5.91e-06	0.00439
chr5	75910000	75919999	chr5	77350000	77359999	144	4.2268	7.6687	1.48e-06	0.0044
chr3	156510000	156519999	chr3	157000000	157009999	49	2.6405	4.2532	3.56e-06	0.0044
chr5	9490000	9499999	chr5	10120000	10129999	63	-2.6777	4.643	3.71e-06	0.0044
chr17	73380000	73389999	chr17	74730000	74739999	135	-4.5894	8.8704	1.61e-06	0.0044
chrX	68870000	68879999	chrX	69740000	69749999	87	3.2259	7.0642	8.64e-06	0.00441
chr17	81400000	81409999	chr17	81670000	81679999	27	2.0959	4.3864	8.39e-06	0.00441
chrX	124400000	124409999	chrX	125200000	125209999	80	-2.1164	7.8855	8.2e-06	0.00441
chr4	77700000	77709999	chr4	78320000	78329999	62	3.4705	4.5189	1.73e-06	0.00442
chr13	75550000	75559999	chr13	75740000	75749999	19	3.7332	4.7452	2.45e-06	0.00445
chr17	33130000	33139999	chr17	33540000	33549999	41	-2.2628	4.8995	2.3e-06	0.00445
chr10	110780000	110789999	chr10	111190000	111199999	41	2.361	4.0851	6.56e-06	0.00446
chr18	43760000	43769999	chr18	45400000	45409999	164	-3.862	8.0246	2.07e-06	0.00446
chr18	42040000	42049999	chr18	43570000	43579999	153	-4.0505	8.0632	1.38e-06	0.00446
chr5	92180000	92189999	chr5	93170000	93179999	99	3.9719	5.606	3.11e-06	0.00447
chr5	60970000	60979999	chr5	61900000	61909999	93	-2.8587	5.8841	3.04e-06	0.00447
chr3	17890000	17899999	chr3	18440000	18449999	55	-2.8979	4.479	3.63e-06	0.00447
chr12	105780000	105789999	chr12	106140000	106149999	36	2.0068	4.7016	5.26e-06	0.00448
chr8	104800000	104809999	chr8	105270000	105279999	47	-2.0045	4.7663	3.41e-06	0.00448
chr2	232620000	232629999	chr2	233430000	233439999	81	3.3875	4.6291	2.77e-06	0.00451
chr21	46070000	46079999	chr21	46540000	46549999	47	2.4195	6.2699	2.4e-06	0.00452
chr21	44000000	44009999	chr21	44460000	44469999	46	2.1886	6.3672	2.49e-06	0.00452
chr21	24940000	24949999	chr21	25390000	25399999	45	-2.8618	5.9111	2.33e-06	0.00452
chr12	71220000	71229999	chr12	71630000	71639999	41	-2.2051	4.5547	5.44e-06	0.00453
chr12	97010000	97019999	chr12	97370000	97379999	36	-2.7305	4.1351	5.55e-06	0.00453
chr3	99780000	99789999	chr3	100480000	100489999	70	3.7727	4.5097	7.01e-06	0.00455
chr1	198730000	198739999	chr1	199440000	199449999	71	2.1275	4.5504	2.38e-06	0.00455
chr22	46740000	46749999	chr22	47390000	47399999	65	2.0957	6.5446	7.43e-06	0.00455
chr1	6700000	6709999	chr1	7450000	7459999	75	2.0173	4.5608	2.37e-06	0.00455
chr5	10960000	10969999	chr5	11440000	11449999	48	-2.2476	4.4858	4.18e-06	0.00455
chr5	89140000	89149999	chr5	89850000	89859999	71	3.6117	4.7075	1.62e-06	0.00456
chr5	6080000	6089999	chr5	6830000	6839999	75	3.4702	4.7297	1.61e-06	0.00456
chr21	26080000	26089999	chr21	26420000	26429999	34	-3.8654	4.8499	1.16e-05	0.00456
chr7	27480000	27489999	chr7	28320000	28329999	84	3.9162	4.4811	1.46e-06	0.00458
chr6	165650000	165659999	chr6	166070000	166079999	42	-2.468	4.3597	2.95e-06	0.00458
chr11	82690000	82699999	chr11	83650000	83659999	96	3.3089	6.6484	1.4e-06	0.00459
chr15	39060000	39069999	chr15	39470000	39479999	41	3.0443	4.5454	6.83e-06	0.00459
chr11	19190000	19199999	chr11	20120000	20129999	93	2.8767	6.8879	8.39e-07	0.00459
chr11	132110000	132119999	chr11	133060000	133069999	95	-2.9806	6.7931	1.06e-06	0.00459
chr16	8790000	8799999	chr16	9910000	9919999	112	3.1007	6.7202	1.43e-06	0.0046
chr3	56350000	56359999	chr3	57010000	57019999	66	3.7933	4.4941	7.24e-06	0.00462
chr8	94220000	94229999	chr8	95390000	95399999	117	3.2365	6.3419	6.95e-06	0.00462
chr10	83410000	83419999	chr10	83870000	83879999	46	-2.756	4.1222	7.11e-06	0.00462
chr18	8680000	8689999	chr18	9690000	9699999	101	3.9068	6.0818	5.27e-07	0.00463
chr12	100870000	100879999	chr12	101220000	101229999	35	-2.3588	4.0563	6.29e-06	0.00464
chr18	71350000	71359999	chr18	71880000	71889999	53	3.4929	4.4868	2.85e-06	0.00465
chr7	16110000	16119999	chr7	16670000	16679999	56	-2.6606	4.0321	3.3e-06	0.00465
chr11	8260000	8269999	chr11	10650000	10659999	239	2.8984	11.4251	2.76e-05	0.00466
chr4	106340000	106349999	chr4	106800000	106809999	46	-2.6167	4.4071	1.86e-06	0.00466
chr4	106320000	106329999	chr4	106810000	106819999	49	-2.6199	4.4104	1.92e-06	0.00466
chr4	182910000	182919999	chr4	183380000	183389999	47	-2.7766	4.5217	1.81e-06	0.00466
chrX	13510000	13519999	chrX	14060000	14069999	55	2.3874	6.3448	5.08e-06	0.00467
chr2	113960000	113969999	chr2	114550000	114559999	59	-2.0722	4.5109	2.93e-06	0.00467
chr2	18750000	18759999	chr2	19340000	19349999	59	-2.0817	4.508	2.94e-06	0.00467
chr7	155410000	155419999	chr7	157700000	157709999	229	-2.5779	9.526	7.97e-06	0.00467
chr13	50170000	50179999	chr13	50730000	50739999	56	3.3935	6.8575	3.33e-06	0.00468
chr19	8540000	8549999	chr19	8880000	8889999	34	-2.9862	4.5054	3.43e-06	0.00468
chr19	54350000	54359999	chr19	54630000	54639999	28	-3.1255	4.3693	3.74e-06	0.00468
chr17	52380000	52389999	chr17	52580000	52589999	20	-2.0042	4.1173	2.06e-05	0.00469
chr3	134590000	134599999	chr3	135520000	135529999	93	-2.1288	6.5631	9.55e-06	0.0047
chr7	85180000	85189999	chr7	85820000	85829999	64	-2.1588	4.489	3.59e-06	0.0047
chr3	134710000	134719999	chr3	135640000	135649999	93	-2.2939	6.3338	8.76e-06	0.0047
chr15	66150000	66159999	chr15	66650000	66659999	50	2.176	5.4434	2.26e-06	0.00472
chr15	46700000	46709999	chr15	47030000	47039999	33	2.0352	4.9132	4.23e-06	0.00472
chr15	63470000	63479999	chr15	63980000	63989999	51	2.0011	5.6458	2.34e-06	0.00472
chr3	53330000	53339999	chr3	53780000	53789999	45	-2.3688	4.3374	3.89e-06	0.00472
chr20	59870000	59879999	chr20	60030000	60039999	16	2.2988	4.1065	7.97e-06	0.00473
chr20	17340000	17349999	chr20	17490000	17499999	15	-2.3361	4.0804	8.06e-06	0.00473
chr22	36720000	36729999	chr22	37290000	37299999	57	-2.1024	6.498	8.08e-06	0.00475
chr10	29470000	29479999	chr10	29990000	29999999	52	-2.1061	4.6159	7.4e-06	0.00475
chr3	156000000	156009999	chr3	157080000	157089999	108	-3.373	6.4352	1.8e-05	0.00475
chr6	44400000	44409999	chr6	45560000	45569999	116	3.8054	6.9725	6.37e-06	0.00476
chr9	21670000	21679999	chr9	22280000	22289999	61	3.7312	4.4863	1.71e-06	0.00477
chr9	73700000	73709999	chr9	74250000	74259999	55	3.2705	4.6542	1.68e-06	0.00477
chr9	134380000	134389999	chr9	134830000	134839999	45	2.9298	4.3392	2.44e-06	0.00477
chr9	21780000	21789999	chr9	22260000	22269999	48	2.9145	4.3472	2.45e-06	0.00477
chrX	67460000	67469999	chrX	68150000	68159999	69	3.4741	6.4072	3.47e-06	0.00478
chr15	62060000	62069999	chr15	62260000	62269999	20	-2.4431	4.1303	8.44e-06	0.00478
chr3	134710000	134719999	chr3	135420000	135429999	71	-2.4897	5.1175	7.62e-06	0.00479
chr7	155490000	155499999	chr7	156060000	156069999	57	-2.4823	4.1105	3.95e-06	0.0048
chr5	160410000	160419999	chr5	163440000	163449999	303	3.3769	10.8869	7.29e-06	0.00481
chr22	34180000	34189999	chr22	34390000	34399999	21	-2.1198	5.1732	1.21e-05	0.00481
chr22	32510000	32519999	chr22	33200000	33209999	69	-2.6645	6.8307	2.46e-06	0.00481
chr22	36580000	36589999	chr22	37300000	37309999	72	-3.0724	6.6733	2.54e-06	0.00481
chr8	33790000	33799999	chr8	34870000	34879999	108	-2.577	6.7434	7.61e-06	0.00483
chr3	134730000	134739999	chr3	135830000	135839999	110	-3.118	6.567	1.9e-05	0.00484
chrX	39420000	39429999	chrX	40250000	40259999	83	2.7647	7.4068	1.01e-05	0.00487
chr14	100100000	100109999	chr14	100710000	100719999	61	2.7469	5.9233	8.75e-06	0.00489
chr5	80560000	80569999	chr5	80960000	80969999	40	2.2001	4.142	4.28e-06	0.00489
chr14	100120000	100129999	chr14	100680000	100689999	56	2.1508	6.3322	8.85e-06	0.00489
chrX	140180000	140189999	chrX	140550000	140559999	37	-2.7164	5.0774	5.01e-06	0.00489
chr12	95550000	95559999	chr12	95810000	95819999	26	-2.0454	4.0351	1.05e-05	0.00491
chr11	78640000	78649999	chr11	81490000	81499999	285	2.3973	11.6283	3.88e-05	0.00492
chr5	11040000	11049999	chr5	11620000	11629999	58	-2.4969	4.727	4.5e-06	0.00494
chr5	9590000	9599999	chr5	10180000	10189999	59	-3.0063	4.3383	4.51e-06	0.00494
chr5	8840000	8849999	chr5	9490000	9499999	65	-3.0126	4.3369	4.52e-06	0.00494
chr5	9540000	9549999	chr5	10090000	10099999	55	-3.0126	4.3369	4.52e-06	0.00494
chr8	68870000	68879999	chr8	69540000	69549999	67	-2.4649	5.1474	3.22e-06	0.00496
chr3	134610000	134619999	chr3	135340000	135349999	73	-2.1467	5.3836	8.05e-06	0.00498
chr13	27620000	27629999	chr13	27950000	27959999	33	-2.7634	5.7256	2.85e-06	0.005
chr15	66090000	66099999	chr15	67100000	67109999	101	3.8164	6.8832	3.49e-06	0.00501
chr11	78680000	78689999	chr11	79110000	79119999	43	-2.0484	4.7215	5.32e-06	0.00501
chr5	10770000	10779999	chr5	11310000	11319999	54	-2.2428	4.4895	4.74e-06	0.00501
chr21	40480000	40489999	chr21	40880000	40889999	40	-2.4865	5.7799	6.73e-06	0.00503
chr9	134320000	134329999	chr9	134810000	134819999	49	3.231	4.2077	2.78e-06	0.00504
chr8	141270000	141279999	chr8	141590000	141599999	32	2.1761	4.0131	4.23e-06	0.00504
chr11	79710000	79719999	chr11	80100000	80109999	39	-2.7402	4.0427	5.59e-06	0.00504
chr2	232460000	232469999	chr2	233540000	233549999	108	3.9957	5.8021	2.8e-06	0.00505
chr14	99620000	99629999	chr14	100040000	100049999	42	-2.1159	5.5874	2.55e-06	0.00506
chr7	150640000	150649999	chr7	151860000	151869999	122	3.982	6.236	1.93e-06	0.00507
chr7	104620000	104629999	chr7	105850000	105859999	123	3.9698	6.2426	1.86e-06	0.00507
chr7	151700000	151709999	chr7	152930000	152939999	123	3.1244	6.6573	1.05e-06	0.00507
chr16	65570000	65579999	chr16	66160000	66169999	59	-2.2666	5.4612	1.47e-06	0.00507
chr8	27890000	27899999	chr8	28590000	28599999	70	3.4265	4.6693	3.43e-06	0.00508
chr6	131190000	131199999	chr6	131520000	131529999	33	-2.0813	4.4773	2.75e-06	0.00508
chr3	130400000	130409999	chr3	131080000	131089999	68	3.2722	4.7559	8.85e-06	0.00509
chr14	100180000	100189999	chr14	100620000	100629999	44	3.304	4.7918	2.74e-06	0.0051
chr7	135710000	135719999	chr7	137590000	137599999	188	-2.6945	8.6605	1.09e-06	0.0051
chrX	13520000	13529999	chrX	14130000	14139999	61	3.4873	5.7219	6.31e-06	0.00511
chr14	100050000	100059999	chr14	100670000	100679999	62	3.7466	5.523	9.53e-06	0.00512
chr1	176940000	176949999	chr1	177770000	177779999	83	-2.0907	4.9553	2.4e-06	0.00513
chr20	56420000	56429999	chr20	56710000	56719999	29	-2.0378	4.7673	4.85e-06	0.00514
chr3	134740000	134749999	chr3	135750000	135759999	101	-2.594	6.1115	1.07e-05	0.00514
chr1	221390000	221399999	chr1	222410000	222419999	102	-2.4259	5.2057	2.24e-06	0.00515
chr15	84700000	84709999	chr15	85110000	85119999	41	-2.9422	4.4143	7.79e-06	0.00515
chr3	71010000	71019999	chr3	71390000	71399999	38	2.1048	4.0887	6.17e-06	0.00516
chr3	154760000	154769999	chr3	155180000	155189999	42	-2.2227	4.023	6.25e-06	0.00516
chr19	54050000	54059999	chr19	54370000	54379999	32	-3.686	4.1945	4.65e-06	0.00516
chr6	89120000	89129999	chr6	89380000	89389999	26	2.0116	4.1101	5.69e-06	0.00518
chr6	149540000	149549999	chr6	149770000	149779999	23	2.0068	4.1181	5.67e-06	0.00518
chr15	25060000	25069999	chr15	26870000	26879999	181	-3.9476	11.0311	7.25e-06	0.00519
chr8	66870000	66879999	chr8	67460000	67469999	59	3.1971	4.3714	2.79e-06	0.0052
chr12	67270000	67279999	chr12	81110000	81119999	1384	2.6979	10.484	7.01e-05	0.0052
chr8	73740000	73749999	chr8	74290000	74299999	55	-2.0519	5.1291	2.81e-06	0.0052
chr9	135310000	135319999	chr9	135720000	135729999	41	-2.5149	4.1544	6.23e-06	0.0052
chr9	117070000	117079999	chr9	117490000	117499999	42	-2.5457	4.1787	6.15e-06	0.0052
chr7	85030000	85039999	chr7	85760000	85769999	73	-2.6687	4.4495	2.69e-06	0.00521
chr2	56100000	56109999	chr2	56750000	56759999	65	-2.4642	4.072	3.42e-06	0.00523
chr12	67070000	67079999	chr12	68150000	68159999	108	3.8997	7.273	2.54e-06	0.00526
chr4	3250000	3259999	chr4	3740000	3749999	49	3.4656	4.1715	2.48e-06	0.00528
chr10	132530000	132539999	chr10	133210000	133219999	68	2.2846	5.3869	2.36e-06	0.00528
chr1	2460000	2469999	chr1	5850000	5859999	339	-3.1703	8.2064	2.58e-06	0.00528
chr1	2580000	2589999	chr1	6960000	6969999	438	-4.2346	8.0399	2.95e-06	0.00528
chr12	124520000	124529999	chr12	124820000	124829999	30	2.1501	4.1979	7.67e-06	0.00529
chr12	69980000	69989999	chr12	70330000	70339999	35	-2.1583	4.2465	7.63e-06	0.00529
chr15	46330000	46339999	chr15	46770000	46779999	44	3.1925	4.2708	8.81e-06	0.0053
chr3	156290000	156299999	chr3	157360000	157369999	107	2.7785	6.6956	2.19e-05	0.0053
chr15	61180000	61189999	chr15	61570000	61579999	39	-2.2975	4.8465	9.3e-06	0.0053
chr15	48350000	48359999	chr15	48760000	48769999	41	-2.3113	4.8387	9.33e-06	0.0053
chr22	32860000	32869999	chr22	33240000	33249999	38	-2.9488	5.2686	3.59e-06	0.0053
chr9	16430000	16439999	chr9	17500000	17509999	107	3.8848	6.7255	8.01e-06	0.00531
chr9	93900000	93909999	chr9	95060000	95069999	116	3.353	6.8562	7.98e-06	0.00531
chr9	123450000	123459999	chr9	124620000	124629999	117	3.2786	6.7535	7.7e-06	0.00531
chr1	221710000	221719999	chr1	222370000	222379999	66	-2.3879	4.1877	2.92e-06	0.00531
chr7	104820000	104829999	chr7	105600000	105609999	78	2.0839	5.4925	2.06e-06	0.00532
chr6	14090000	14099999	chr6	15370000	15379999	128	-3.103	7.7051	2.59e-05	0.00533
chr6	20590000	20599999	chr6	21080000	21089999	49	3.4935	4.253	5.12e-06	0.00534
chr4	147140000	147149999	chr4	147640000	147649999	50	-2.8163	4.2939	2.64e-06	0.00534
chr9	115650000	115659999	chr9	116570000	116579999	92	-2.7979	6.5064	3.42e-06	0.00539
chr12	5160000	5169999	chr12	5490000	5499999	33	-2.0741	4.33	8e-06	0.0054
chr9	117040000	117049999	chr9	117390000	117399999	35	-2.2297	4.0825	1.24e-05	0.0054
chrX	148090000	148099999	chrX	149460000	149469999	137	-2.3882	10.3831	8.44e-06	0.00541
chr15	67970000	67979999	chr15	68510000	68519999	54	3.857	4.5576	2.84e-06	0.00542
chrX	151760000	151769999	chrX	152610000	152619999	85	-2.067	7.8714	1.25e-05	0.00542
chr21	46060000	46069999	chr21	46230000	46239999	17	2.4496	4.9539	2.05e-05	0.00545
chr12	124470000	124479999	chr12	124830000	124839999	36	2.3284	4.3488	7.26e-06	0.00547
chr12	90990000	90999999	chr12	91340000	91349999	35	-2.0489	4.3326	8.18e-06	0.00547
chr21	39740000	39749999	chr21	40090000	40099999	35	-2.365	5.4517	1.6e-05	0.00548
chr10	78300000	78309999	chr10	79420000	79429999	112	3.525	6.1647	7.98e-06	0.00549
chr10	25780000	25789999	chr10	26870000	26879999	109	3.4537	6.1804	7.54e-06	0.00549
chr10	78280000	78289999	chr10	79400000	79409999	112	3.4537	6.1804	7.54e-06	0.00549
chr10	131840000	131849999	chr10	133030000	133039999	119	-2.7118	6.435	7.69e-06	0.00549
chr1	87240000	87249999	chr1	88520000	88529999	128	5.0619	5.7277	1.11e-06	0.00551
chr10	75530000	75539999	chr10	76210000	76219999	68	3.4698	4.6948	2.84e-06	0.00551
chr10	71010000	71019999	chr10	71760000	71769999	75	-2.6397	5.0567	2.88e-06	0.00551
chr10	28610000	28619999	chr10	29310000	29319999	70	-3.0244	4.8153	2.83e-06	0.00551
chr14	100200000	100209999	chr14	100630000	100639999	43	2.202	5.5328	4.28e-06	0.00554
chr14	91500000	91509999	chr14	91920000	91929999	42	-2.0872	5.5671	4.13e-06	0.00554
chr10	85560000	85569999	chr10	86340000	86349999	78	-2.7126	5.5722	1.08e-06	0.00554
chr3	134630000	134639999	chr3	135740000	135749999	111	-2.2483	7.0008	2.34e-05	0.00557
chr5	8260000	8269999	chr5	8790000	8799999	53	-2.7138	4.0122	5.64e-06	0.00561
chr3	70900000	70909999	chr3	71520000	71529999	62	3.2968	4.3346	4.78e-06	0.00563
chr12	51550000	51559999	chr12	52550000	52559999	100	4.3202	6.7889	1.36e-06	0.00566
chr12	51610000	51619999	chr12	52540000	52549999	93	3.9506	6.5059	1.62e-06	0.00566
chr9	1600000	1609999	chr9	2460000	2469999	86	3.4055	5.5541	2.6e-06	0.00566
chr9	121860000	121869999	chr9	122660000	122669999	80	3.3914	5.5757	2.48e-06	0.00566
chr14	99920000	99929999	chr14	100400000	100409999	48	2.9447	5.3541	9.32e-06	0.00566
chr3	164250000	164259999	chr3	164800000	164809999	55	2.7444	4.5601	4.91e-06	0.00566
chr7	154750000	154759999	chr7	155480000	155489999	73	-2.0332	5.0299	3.37e-06	0.00566
chr7	148290000	148299999	chr7	149000000	149009999	71	-2.1411	4.8951	3.37e-06	0.00566
chr3	134560000	134569999	chr3	135410000	135419999	85	-3.0732	5.339	8.51e-06	0.00566
chr20	60950000	60959999	chr20	61710000	61719999	76	2.7014	5.7507	9.91e-07	0.00567
chr20	22690000	22699999	chr20	23350000	23359999	66	-2.1262	6.2723	8.61e-07	0.00567
chr8	67830000	67839999	chr8	68510000	68519999	68	-2.7675	4.9305	3.98e-06	0.0057
chr8	94460000	94469999	chr8	95310000	95319999	85	3.725	5.2063	1.9e-06	0.00571
chr16	50810000	50819999	chr16	51970000	51979999	116	-2.0218	7.4168	2.53e-06	0.00571
chr3	134700000	134709999	chr3	135480000	135489999	78	-2.4228	5.6445	9.06e-06	0.00571
chr3	134630000	134639999	chr3	135490000	135499999	86	-2.468	5.6619	9e-06	0.00571
chr3	2090000	2099999	chr3	2920000	2929999	83	-3.4575	5.1684	9.28e-06	0.00571
chr18	34480000	34489999	chr18	34730000	34739999	25	2.3139	4.2421	9.08e-06	0.00572
chr3	35990000	35999999	chr3	36700000	36709999	71	-2.7875	4.8738	1.04e-05	0.00572
chr3	24780000	24789999	chr3	25520000	25529999	74	-2.8021	4.8733	1.04e-05	0.00572
chr3	134680000	134689999	chr3	135300000	135309999	62	-2.1625	4.9305	5.08e-06	0.00574
chr15	62860000	62869999	chr15	63110000	63119999	25	-2.2624	4.3392	8.9e-06	0.00574
chr14	24740000	24749999	chr14	25410000	25419999	67	-2.0858	6.7214	9.48e-06	0.00575
chr14	90550000	90559999	chr14	91220000	91229999	67	-2.6033	6.379	9.83e-06	0.00575
chr21	15310000	15319999	chr21	15620000	15629999	31	3.2387	5.1142	1.71e-05	0.00576
chr5	10970000	10979999	chr5	11490000	11499999	52	-2.0279	4.6278	6.16e-06	0.00578
chr18	71720000	71729999	chr18	72140000	72149999	42	2.8053	4.4009	6.68e-06	0.00579
chr9	114290000	114299999	chr9	114700000	114709999	41	2.3624	4.3187	7.3e-06	0.00579
chr18	60040000	60049999	chr18	60410000	60419999	37	-2.0451	4.9956	6.29e-06	0.00579
chr12	40330000	40339999	chr12	40910000	40919999	58	-2.4107	5.2729	3.48e-06	0.00579
chr20	16790000	16799999	chr20	17490000	17499999	70	-2.8061	5.6416	1.26e-06	0.00579
chr16	66490000	66499999	chr16	66790000	66799999	30	2.2389	4.2439	1.19e-05	0.00582
chr16	85650000	85659999	chr16	85960000	85969999	31	2.214	4.2449	1.18e-05	0.00582
chr13	112990000	112999999	chr13	113540000	113549999	55	2.115	7.7149	4.94e-06	0.00585
chr5	109710000	109719999	chr5	109990000	109999999	28	2.0121	4.034	6.85e-06	0.00585
chr5	65840000	65849999	chr5	66130000	66139999	29	2.0115	4.0383	6.83e-06	0.00585
chr9	75460000	75469999	chr9	75860000	75869999	40	-2.0245	4.616	7.74e-06	0.00585
chr9	117780000	117789999	chr9	118220000	118229999	44	-2.0425	4.4893	7.68e-06	0.00585
chr9	116190000	116199999	chr9	116560000	116569999	37	-2.1699	4.4639	7.81e-06	0.00585
chr5	9350000	9359999	chr5	10060000	10069999	71	-2.3333	5.4216	2.49e-06	0.00585
chr5	61130000	61139999	chr5	61900000	61909999	77	-2.8527	4.9784	2.48e-06	0.00585
chr9	105900000	105909999	chr9	107020000	107029999	112	-3.0332	6.9558	1.06e-05	0.00586
chr3	117510000	117519999	chr3	118440000	118449999	93	3.6813	5.615	1.41e-05	0.00588
chr3	70750000	70759999	chr3	71720000	71729999	97	2.8245	5.9994	1.5e-05	0.00588
chr3	134770000	134779999	chr3	135710000	135719999	94	-2.168	6.4056	1.51e-05	0.00588
chr12	71210000	71219999	chr12	71620000	71629999	41	-2.2098	4.4155	7.9e-06	0.00588
chr3	134650000	134659999	chr3	135670000	135679999	102	-2.263	6.3288	1.44e-05	0.00588
chr6	14090000	14099999	chr6	15490000	15499999	140	-2.2685	8.9604	1.21e-05	0.00589
chr8	135710000	135719999	chr8	137400000	137409999	169	6.1737	7.982	1.53e-05	0.00595
chr7	36310000	36319999	chr7	37910000	37919999	160	3.25	7.4743	4.88e-06	0.00595
chr7	80000	89999	chr7	1710000	1719999	163	-3.1216	7.616	5.16e-06	0.00595
chr14	100020000	100029999	chr14	100700000	100709999	68	4.0882	5.8146	1.11e-05	0.00601
chr4	87800000	87809999	chr4	88610000	88619999	81	4.1222	5.4439	2.66e-06	0.00602
chr4	74940000	74949999	chr4	75770000	75779999	83	4.106	5.4429	2.64e-06	0.00602
chr8	21480000	21489999	chr8	22060000	22069999	58	3.5136	4.2009	3.36e-06	0.00602
chr4	10570000	10579999	chr4	11420000	11429999	85	-2.2333	6.3362	2.53e-06	0.00602
chr10	35600000	35609999	chr10	36870000	36879999	127	-2.703	7.3274	2.25e-06	0.00602
chr10	35600000	35609999	chr10	36850000	36859999	125	-3.0326	6.9922	2.31e-06	0.00602
chr2	217910000	217919999	chr2	219620000	219629999	171	4.9773	7.9228	1.48e-06	0.00603
chr18	9700000	9709999	chr18	10010000	10019999	31	2.3122	4.4356	9.58e-06	0.00603
chr3	134700000	134709999	chr3	135920000	135929999	122	-2.2753	7.7718	1.89e-05	0.00603
chr10	33190000	33199999	chr10	34170000	34179999	98	-2.6048	6.0167	2.39e-06	0.00603
chr10	23520000	23529999	chr10	24550000	24559999	103	-2.8487	5.94	1.91e-06	0.00603
chrX	82180000	82189999	chrX	82980000	82989999	80	3.5784	6.9949	1.74e-05	0.00604
chrX	82690000	82699999	chrX	83530000	83539999	84	3.5784	6.9949	1.74e-05	0.00604
chrX	82340000	82349999	chrX	83180000	83189999	84	3.4861	6.9948	1.74e-05	0.00604
chr21	34870000	34879999	chr21	35950000	35959999	108	-2.4905	8.3142	6.77e-06	0.00604
chrX	145400000	145409999	chrX	146220000	146229999	82	-2.8857	7.1429	1.61e-05	0.00604
chr6	122870000	122879999	chr6	123380000	123389999	51	-2.4265	4.7246	6e-06	0.00605
chr17	75480000	75489999	chr17	75890000	75899999	41	3.6198	4.2609	3.29e-06	0.00606
chrX	150470000	150479999	chrX	150890000	150899999	42	3.0017	4.9883	6.68e-06	0.00606
chrX	12520000	12529999	chrX	12890000	12899999	37	2.9204	4.9459	6.71e-06	0.00606
chr8	141310000	141319999	chr8	142470000	142479999	116	2.3565	6.9835	1.08e-05	0.00606
chr5	126420000	126429999	chr5	127080000	127089999	66	3.5469	4.6836	2.91e-06	0.00607
chr2	24250000	24259999	chr2	24840000	24849999	59	2.2609	4.2408	4.12e-06	0.00607
chr5	7050000	7059999	chr5	7810000	7819999	76	-3.3241	4.6828	2.91e-06	0.00607
chr20	57710000	57719999	chr20	58610000	58619999	90	2.291	6.4024	3.07e-06	0.00608
chr11	11840000	11849999	chr11	12300000	12309999	46	3.3633	4.2256	3.56e-06	0.00611
chr5	35260000	35269999	chr5	35810000	35819999	55	3.5922	4.1792	6.34e-06	0.00615
chr5	31150000	31159999	chr5	31760000	31769999	61	3.4662	4.1878	6.31e-06	0.00615
chr5	89400000	89409999	chr5	90010000	90019999	61	3.4124	4.1555	6.43e-06	0.00615
chr5	89230000	89239999	chr5	89650000	89659999	42	2.2646	4.0641	6.77e-06	0.00617
chr5	150590000	150599999	chr5	150950000	150959999	36	2.1195	4.2035	6.88e-06	0.00617
chr5	3850000	3859999	chr5	4230000	4239999	38	-2.3075	4.0281	6.99e-06	0.00617
chr11	22220000	22229999	chr11	22810000	22819999	59	3.4552	4.8204	1.51e-06	0.00619
chr6	44500000	44509999	chr6	45840000	45849999	134	2.0404	8.2065	3.36e-05	0.00619
chr19	8390000	8399999	chr19	8600000	8609999	21	2.037	4.6926	1.42e-05	0.00621
chr16	88320000	88329999	chr16	88970000	88979999	65	-2.0773	5.6305	2.32e-06	0.00621
chr16	88370000	88379999	chr16	88970000	88979999	60	-2.234	5.4378	2.34e-06	0.00621
chr3	117010000	117019999	chr3	118100000	118109999	109	-3.384	6.3644	2.67e-05	0.00621
chr22	47030000	47039999	chr22	47580000	47589999	55	4.108	5.576	1.18e-05	0.00622
chr4	86560000	86569999	chr4	87540000	87549999	98	4.0124	6.0891	4.21e-06	0.00622
chr4	184660000	184669999	chr4	185420000	185429999	76	3.5699	5.0744	1.57e-06	0.00622
chr22	23260000	23269999	chr22	23880000	23889999	62	2.8115	5.9818	1.25e-05	0.00622
chrX	37930000	37939999	chrX	38330000	38339999	40	2.9981	4.9601	7.07e-06	0.00623
chr3	134570000	134579999	chr3	135890000	135899999	132	-2.5835	7.5912	2.04e-05	0.00624
chr3	178410000	178419999	chr3	179050000	179059999	64	3.7937	4.1456	5.65e-06	0.00625
chr5	109640000	109649999	chr5	110570000	110579999	93	2.9684	5.8119	5.02e-06	0.00625
chr1	36580000	36589999	chr1	38660000	38669999	208	3.7215	8.9054	5.5e-06	0.00627
chr1	202270000	202279999	chr1	204330000	204339999	206	3.3742	8.855	6.62e-06	0.00627
chr12	96100000	96109999	chr12	96540000	96549999	44	-2.0715	4.6028	8.55e-06	0.00628
chr14	100160000	100169999	chr14	100650000	100659999	49	2.024	6.05	1.07e-05	0.00629
chr12	42580000	42589999	chr12	43320000	43329999	74	-2.2016	5.9366	3.68e-06	0.0063
chr10	17760000	17769999	chr10	18180000	18189999	42	-2.1662	4.2158	1.02e-05	0.00631
chr13	71300000	71309999	chr13	71890000	71899999	59	3.4694	6.8222	6.2e-06	0.00633
chr14	21110000	21119999	chr14	21550000	21559999	44	3.2732	4.7634	5.11e-06	0.00634
chr4	151360000	151369999	chr4	152640000	152649999	128	2.4625	8.4425	2.41e-06	0.00634
chrX	101930000	101939999	chrX	102740000	102749999	81	3.5371	6.9653	1.96e-05	0.00638
chr18	48340000	48349999	chr18	49560000	49569999	122	2.9392	7.2068	3.53e-06	0.00639
chr2	228180000	228189999	chr2	229170000	229179999	99	3.5791	5.3407	1.28e-06	0.0064
chr2	9130000	9139999	chr2	9760000	9769999	63	2.109	4.3792	4.53e-06	0.0064
chr2	18790000	18799999	chr2	19360000	19369999	57	-2.0195	4.4911	4.57e-06	0.0064
chr11	11340000	11349999	chr11	11790000	11799999	45	-2.0382	5.0553	3.91e-06	0.0064
chr10	84840000	84849999	chr10	85250000	85259999	41	-2.17	4.1897	1.06e-05	0.00642
chr7	155490000	155499999	chr7	157570000	157579999	208	-2.2101	9.0372	1.52e-05	0.00642
chr12	70240000	70249999	chr12	70710000	70719999	47	-2.7887	4.6133	3.45e-06	0.00645
chr12	103080000	103089999	chr12	103540000	103549999	46	-2.8391	4.6009	3.42e-06	0.00645
chr5	71650000	71659999	chr5	72380000	72389999	73	2.6229	5.0525	3.38e-06	0.00646
chr5	9470000	9479999	chr5	10190000	10199999	72	-2.3778	5.3127	3.51e-06	0.00646
chr7	45690000	45699999	chr7	46510000	46519999	82	3.9749	4.4292	2.8e-06	0.00647
chr12	100350000	100359999	chr12	100800000	100809999	45	-2.54	4.6922	4.17e-06	0.00649
chr12	100830000	100839999	chr12	101310000	101319999	48	-2.5554	4.6953	3.93e-06	0.00649
chr7	27190000	27199999	chr7	28920000	28929999	173	2.9583	8.3876	2.78e-06	0.0065
chr7	104880000	104889999	chr7	105570000	105579999	69	2.3979	4.6669	4.36e-06	0.0065
chr22	44810000	44819999	chr22	45150000	45159999	34	2.2282	5.2885	1.18e-05	0.0065
chr1	206590000	206599999	chr1	207500000	207509999	91	-3.4607	4.6087	3.13e-06	0.0065
chr12	63140000	63149999	chr12	63480000	63489999	34	-2.2841	4.0127	1.06e-05	0.00652
chrX	41940000	41949999	chrX	42570000	42579999	63	3.772	5.702	1.11e-05	0.00653
chrX	11090000	11099999	chrX	11680000	11689999	59	3.6767	5.6699	1.1e-05	0.00653
chrX	11090000	11099999	chrX	11710000	11719999	62	3.6013	5.6743	1.1e-05	0.00653
chrX	42100000	42109999	chrX	42660000	42669999	56	3.5865	5.6927	1.1e-05	0.00653
chrX	134980000	134989999	chrX	135600000	135609999	62	3.5832	5.6903	1.1e-05	0.00653
chrX	17370000	17379999	chrX	17990000	17999999	62	3.575	5.674	1.1e-05	0.00653
[truncated: 462 more rows]
